# Supplementary material for: Modeling the Initiation Phase of the Catalytic Cycle in the Glycyl-Radical Enzyme Benzylsuccinate Synthase
Source: J Phys Chem B. 2024 Jun 7;128(24):5823–39. doi: 10.1021/acs.jpcb.4c01237 (PMC11194802; doi:10.1021/acs.jpcb.4c01237)
Supplement: Supplementary file 2 — jp4c01237_si_002.zip [file jp4c01237_si_002.zip]

Archive with 20 entries (20 files):
- TS_apo_H2O.pdb
- E_apo_H2O.pdb
- I_apo_proS.pdb
- E_apo_proS.pdb
- I_EP_proR.pdb
- I_EP_proS.pdb
- TS_EP_proR.pdb
- TS_EP_proS.pdb
- EP_proR.pdb
- EP_proS.pdb
- ES_proR.pdb
- I_ES_proR.pdb
- ES_proS.pdb
- I_ES_proS.pdb
- TS1_ES_proS.pdb
- TS1_ES_proR.pdb
- I_apo_proR.pdb
- E_apo_proR.pdb
- TS1_apo_proR.pdb
- TS_apo_proS.pdb
