# Supplementary material for: Modeling the Initiation Phase of the Catalytic Cycle in the Glycyl-Radical Enzyme Benzylsuccinate Synthase
Source: J Phys Chem B. 2024 Jun 7;128(24):5823–39. doi: 10.1021/acs.jpcb.4c01237 (PMC11194802; doi:10.1021/acs.jpcb.4c01237)
Supplement: Supplementary file 2 — jp4c01237_si_002.zip [file jp4c01237_si_002.zip › I_apo_proS.pdb]

ATOM      1  N   LYS     1      59.364  59.125  35.355  0.00  0.00           N  
ATOM      2  CA  LYS     1      60.157  57.982  34.805  0.00  0.00           C  
ATOM      3  C   LYS     1      60.135  56.695  35.676  0.00  0.00           C  
ATOM      4  O   LYS     1      59.781  56.764  36.856  0.00  0.00           O  
ATOM      5  CB  LYS     1      61.605  58.416  34.494  0.00  0.00           C  
ATOM      6  CG  LYS     1      62.478  58.720  35.726  0.00  0.00           C  
ATOM      7  CD  LYS     1      63.934  59.036  35.347  0.00  0.00           C  
ATOM      8  CE  LYS     1      64.050  60.314  34.506  0.00  0.00           C  
ATOM      9  NZ  LYS     1      65.458  60.656  34.212  0.00  0.00           N1+
ATOM     10  HA  LYS     1      59.704  57.708  33.849  0.00  0.00           H  
ATOM     11  HB2 LYS     1      62.090  57.625  33.921  0.00  0.00           H  
ATOM     12  HB3 LYS     1      61.571  59.301  33.864  0.00  0.00           H  
ATOM     13  HG2 LYS     1      62.060  59.567  36.272  0.00  0.00           H  
ATOM     14  HG3 LYS     1      62.485  57.853  36.385  0.00  0.00           H  
ATOM     15  HD2 LYS     1      64.511  59.158  36.265  0.00  0.00           H  
ATOM     16  HD3 LYS     1      64.357  58.195  34.796  0.00  0.00           H  
ATOM     17  HE2 LYS     1      63.511  60.176  33.565  0.00  0.00           H  
ATOM     18  HE3 LYS     1      63.588  61.141  35.051  0.00  0.00           H  
ATOM     19  HZ1 LYS     1      65.963  60.834  35.077  0.00  0.00           H  
ATOM     20  HZ2 LYS     1      65.935  59.903  33.727  0.00  0.00           H  
ATOM     21  HZ3 LYS     1      65.499  61.500  33.649  0.00  0.00           H  
ATOM     22  H1  LYS     1      58.386  58.883  35.505  0.00  0.00           H  
ATOM     23  H2  LYS     1      59.318  59.917  34.707  0.00  0.00           H  
ATOM     24  H3  LYS     1      59.681  59.452  36.270  0.00  0.00           H  
ATOM     25  N   VAL     2      60.537  55.545  35.124  0.00  0.00           N  
ATOM     26  CA  VAL     2      60.764  54.282  35.858  0.00  0.00           C  
ATOM     27  C   VAL     2      62.016  54.360  36.750  0.00  0.00           C  
ATOM     28  O   VAL     2      62.993  55.021  36.392  0.00  0.00           O  
ATOM     29  CB  VAL     2      60.829  53.073  34.886  0.00  0.00           C  
ATOM     30  CG1 VAL     2      62.156  52.972  34.109  0.00  0.00           C  
ATOM     31  CG2 VAL     2      60.557  51.745  35.612  0.00  0.00           C  
ATOM     32  H   VAL     2      60.743  55.551  34.120  0.00  0.00           H  
ATOM     33  HA  VAL     2      59.895  54.136  36.502  0.00  0.00           H  
ATOM     34  HB  VAL     2      60.030  53.213  34.158  0.00  0.00           H  
ATOM     35 HG11 VAL     2      62.066  52.216  33.329  0.00  0.00           H  
ATOM     36 HG12 VAL     2      62.397  53.926  33.643  0.00  0.00           H  
ATOM     37 HG13 VAL     2      62.971  52.689  34.777  0.00  0.00           H  
ATOM     38 HG21 VAL     2      60.500  50.935  34.884  0.00  0.00           H  
ATOM     39 HG22 VAL     2      61.354  51.523  36.321  0.00  0.00           H  
ATOM     40 HG23 VAL     2      59.607  51.801  36.144  0.00  0.00           H  
ATOM     41  N   LEU     3      61.972  53.686  37.906  0.00  0.00           N  
ATOM     42  CA  LEU     3      63.024  53.669  38.931  0.00  0.00           C  
ATOM     43  C   LEU     3      63.983  52.481  38.741  0.00  0.00           C  
ATOM     44  O   LEU     3      63.545  51.396  38.358  0.00  0.00           O  
ATOM     45  CB  LEU     3      62.321  53.616  40.306  0.00  0.00           C  
ATOM     46  CG  LEU     3      63.232  53.675  41.549  0.00  0.00           C  
ATOM     47  CD1 LEU     3      64.124  54.921  41.561  0.00  0.00           C  
ATOM     48  CD2 LEU     3      62.372  53.680  42.822  0.00  0.00           C  
ATOM     49  H   LEU     3      61.145  53.141  38.098  0.00  0.00           H  
ATOM     50  HA  LEU     3      63.597  54.596  38.852  0.00  0.00           H  
ATOM     51  HB2 LEU     3      61.626  54.452  40.363  0.00  0.00           H  
ATOM     52  HB3 LEU     3      61.736  52.697  40.359  0.00  0.00           H  
ATOM     53  HG  LEU     3      63.867  52.788  41.570  0.00  0.00           H  
ATOM     54 HD11 LEU     3      63.514  55.824  41.514  0.00  0.00           H  
ATOM     55 HD12 LEU     3      64.711  54.929  42.479  0.00  0.00           H  
ATOM     56 HD13 LEU     3      64.810  54.910  40.718  0.00  0.00           H  
ATOM     57 HD21 LEU     3      61.723  52.808  42.835  0.00  0.00           H  
ATOM     58 HD22 LEU     3      63.013  53.653  43.704  0.00  0.00           H  
ATOM     59 HD23 LEU     3      61.754  54.579  42.857  0.00  0.00           H  
ATOM     60  N   GLU     4      65.271  52.664  39.057  0.00  0.00           N  
ATOM     61  CA  GLU     4      66.298  51.612  38.997  0.00  0.00           C  
ATOM     62  C   GLU     4      67.121  51.511  40.292  0.00  0.00           C  
ATOM     63  O   GLU     4      67.549  52.521  40.863  0.00  0.00           O  
ATOM     64  CB  GLU     4      67.248  51.855  37.810  0.00  0.00           C  
ATOM     65  CG  GLU     4      66.573  51.549  36.469  0.00  0.00           C  
ATOM     66  CD  GLU     4      67.471  51.854  35.275  0.00  0.00           C  
ATOM     67  OE1 GLU     4      68.055  52.956  35.215  0.00  0.00           O  
ATOM     68  OE2 GLU     4      67.556  51.024  34.342  0.00  0.00           O1-
ATOM     69  H   GLU     4      65.572  53.580  39.358  0.00  0.00           H  
ATOM     70  HA  GLU     4      65.814  50.648  38.848  0.00  0.00           H  
ATOM     71  HB2 GLU     4      67.590  52.891  37.829  0.00  0.00           H  
ATOM     72  HB3 GLU     4      68.118  51.203  37.907  0.00  0.00           H  
ATOM     73  HG2 GLU     4      66.315  50.492  36.452  0.00  0.00           H  
ATOM     74  HG3 GLU     4      65.661  52.139  36.370  0.00  0.00           H  
ATOM     75  N   TYR     5      67.391  50.270  40.702  0.00  0.00           N  
ATOM     76  CA  TYR     5      68.313  49.882  41.778  0.00  0.00           C  
ATOM     77  C   TYR     5      69.078  48.609  41.362  0.00  0.00           C  
ATOM     78  O   TYR     5      68.504  47.698  40.765  0.00  0.00           O  
ATOM     79  CB  TYR     5      67.531  49.680  43.092  0.00  0.00           C  
ATOM     80  CG  TYR     5      68.304  49.005  44.218  0.00  0.00           C  
ATOM     81  CD1 TYR     5      69.464  49.601  44.754  0.00  0.00           C  
ATOM     82  CD2 TYR     5      67.875  47.759  44.718  0.00  0.00           C  
ATOM     83  CE1 TYR     5      70.207  48.941  45.755  0.00  0.00           C  
ATOM     84  CE2 TYR     5      68.611  47.095  45.718  0.00  0.00           C  
ATOM     85  CZ  TYR     5      69.785  47.680  46.237  0.00  0.00           C  
ATOM     86  OH  TYR     5      70.511  47.016  47.179  0.00  0.00           O  
ATOM     87  H   TYR     5      67.000  49.503  40.162  0.00  0.00           H  
ATOM     88  HA  TYR     5      69.041  50.676  41.933  0.00  0.00           H  
ATOM     89  HB2 TYR     5      67.187  50.654  43.443  0.00  0.00           H  
ATOM     90  HB3 TYR     5      66.644  49.083  42.874  0.00  0.00           H  
ATOM     91  HD1 TYR     5      69.798  50.561  44.385  0.00  0.00           H  
ATOM     92  HD2 TYR     5      66.983  47.298  44.321  0.00  0.00           H  
ATOM     93  HE1 TYR     5      71.105  49.394  46.146  0.00  0.00           H  
ATOM     94  HE2 TYR     5      68.291  46.128  46.078  0.00  0.00           H  
ATOM     95  HH  TYR     5      71.335  47.458  47.399  0.00  0.00           H  
ATOM     96  N   LYS     6      70.387  48.554  41.638  0.00  0.00           N  
ATOM     97  CA  LYS     6      71.266  47.411  41.329  0.00  0.00           C  
ATOM     98  C   LYS     6      71.236  47.007  39.832  0.00  0.00           C  
ATOM     99  O   LYS     6      71.255  45.823  39.483  0.00  0.00           O  
ATOM    100  CB  LYS     6      70.952  46.273  42.325  0.00  0.00           C  
ATOM    101  CG  LYS     6      72.094  45.250  42.433  0.00  0.00           C  
ATOM    102  CD  LYS     6      71.840  44.205  43.524  0.00  0.00           C  
ATOM    103  CE  LYS     6      72.020  44.817  44.915  0.00  0.00           C  
ATOM    104  NZ  LYS     6      72.297  43.783  45.935  0.00  0.00           N1+
ATOM    105  H   LYS     6      70.805  49.348  42.101  0.00  0.00           H  
ATOM    106  HA  LYS     6      72.290  47.740  41.517  0.00  0.00           H  
ATOM    107  HB2 LYS     6      70.793  46.714  43.310  0.00  0.00           H  
ATOM    108  HB3 LYS     6      70.033  45.766  42.025  0.00  0.00           H  
ATOM    109  HG2 LYS     6      72.207  44.723  41.490  0.00  0.00           H  
ATOM    110  HG3 LYS     6      73.032  45.766  42.644  0.00  0.00           H  
ATOM    111  HD2 LYS     6      70.833  43.798  43.423  0.00  0.00           H  
ATOM    112  HD3 LYS     6      72.557  43.394  43.384  0.00  0.00           H  
ATOM    113  HE2 LYS     6      72.869  45.504  44.878  0.00  0.00           H  
ATOM    114  HE3 LYS     6      71.129  45.393  45.182  0.00  0.00           H  
ATOM    115  HZ1 LYS     6      71.515  43.149  46.066  0.00  0.00           H  
ATOM    116  HZ2 LYS     6      73.107  43.234  45.659  0.00  0.00           H  
ATOM    117  HZ3 LYS     6      72.517  44.224  46.822  0.00  0.00           H  
ATOM    118  N   GLY     7      71.111  47.993  38.933  0.00  0.00           N  
ATOM    119  CA  GLY     7      71.072  47.803  37.475  0.00  0.00           C  
ATOM    120  C   GLY     7      69.751  47.270  36.908  0.00  0.00           C  
ATOM    121  O   GLY     7      69.673  47.030  35.704  0.00  0.00           O  
ATOM    122  H   GLY     7      71.123  48.943  39.278  0.00  0.00           H  
ATOM    123  HA2 GLY     7      71.258  48.764  36.997  0.00  0.00           H  
ATOM    124  HA3 GLY     7      71.853  47.098  37.185  0.00  0.00           H  
ATOM    125  N   LYS     8      68.715  47.080  37.731  0.00  0.00           N  
ATOM    126  CA  LYS     8      67.418  46.524  37.320  0.00  0.00           C  
ATOM    127  C   LYS     8      66.275  47.527  37.564  0.00  0.00           C  
ATOM    128  O   LYS     8      66.224  48.202  38.595  0.00  0.00           O  
ATOM    129  CB  LYS     8      67.225  45.191  38.069  0.00  0.00           C  
ATOM    130  CG  LYS     8      66.028  44.368  37.564  0.00  0.00           C  
ATOM    131  CD  LYS     8      66.037  42.971  38.202  0.00  0.00           C  
ATOM    132  CE  LYS     8      64.782  42.176  37.816  0.00  0.00           C  
ATOM    133  NZ  LYS     8      64.746  40.861  38.497  0.00  0.00           N1+
ATOM    134  H   LYS     8      68.824  47.306  38.713  0.00  0.00           H  
ATOM    135  HA  LYS     8      67.431  46.307  36.249  0.00  0.00           H  
ATOM    136  HB2 LYS     8      68.129  44.593  37.935  0.00  0.00           H  
ATOM    137  HB3 LYS     8      67.105  45.391  39.136  0.00  0.00           H  
ATOM    138  HG2 LYS     8      65.102  44.880  37.825  0.00  0.00           H  
ATOM    139  HG3 LYS     8      66.087  44.261  36.481  0.00  0.00           H  
ATOM    140  HD2 LYS     8      66.926  42.429  37.874  0.00  0.00           H  
ATOM    141  HD3 LYS     8      66.077  43.080  39.285  0.00  0.00           H  
ATOM    142  HE2 LYS     8      63.901  42.755  38.103  0.00  0.00           H  
ATOM    143  HE3 LYS     8      64.761  42.037  36.732  0.00  0.00           H  
ATOM    144  HZ1 LYS     8      65.517  40.267  38.210  0.00  0.00           H  
ATOM    145  HZ2 LYS     8      64.822  40.979  39.506  0.00  0.00           H  
ATOM    146  HZ3 LYS     8      63.887  40.352  38.293  0.00  0.00           H  
ATOM    147  N   LYS     9      65.350  47.642  36.609  0.00  0.00           N  
ATOM    148  CA  LYS     9      64.154  48.489  36.719  0.00  0.00           C  
ATOM    149  C   LYS     9      63.156  47.881  37.719  0.00  0.00           C  
ATOM    150  O   LYS     9      62.954  46.665  37.731  0.00  0.00           O  
ATOM    151  CB  LYS     9      63.545  48.691  35.318  0.00  0.00           C  
ATOM    152  CG  LYS     9      64.473  49.529  34.420  0.00  0.00           C  
ATOM    153  CD  LYS     9      64.019  49.550  32.957  0.00  0.00           C  
ATOM    154  CE  LYS     9      64.886  50.483  32.096  0.00  0.00           C  
ATOM    155  NZ  LYS     9      66.302  50.051  32.017  0.00  0.00           N1+
ATOM    156  H   LYS     9      65.441  47.058  35.781  0.00  0.00           H  
ATOM    157  HA  LYS     9      64.442  49.464  37.110  0.00  0.00           H  
ATOM    158  HB2 LYS     9      63.367  47.716  34.862  0.00  0.00           H  
ATOM    159  HB3 LYS     9      62.587  49.206  35.410  0.00  0.00           H  
ATOM    160  HG2 LYS     9      64.491  50.551  34.796  0.00  0.00           H  
ATOM    161  HG3 LYS     9      65.483  49.121  34.457  0.00  0.00           H  
ATOM    162  HD2 LYS     9      64.055  48.539  32.548  0.00  0.00           H  
ATOM    163  HD3 LYS     9      62.986  49.898  32.914  0.00  0.00           H  
ATOM    164  HE2 LYS     9      64.471  50.497  31.086  0.00  0.00           H  
ATOM    165  HE3 LYS     9      64.834  51.498  32.496  0.00  0.00           H  
ATOM    166  HZ1 LYS     9      66.771  50.177  32.913  0.00  0.00           H  
ATOM    167  HZ2 LYS     9      66.369  49.074  31.749  0.00  0.00           H  
ATOM    168  HZ3 LYS     9      66.807  50.598  31.328  0.00  0.00           H  
ATOM    169  N   LEU    10      62.559  48.697  38.591  0.00  0.00           N  
ATOM    170  CA  LEU    10      61.718  48.214  39.693  0.00  0.00           C  
ATOM    171  C   LEU    10      60.342  47.739  39.199  0.00  0.00           C  
ATOM    172  O   LEU    10      59.710  48.379  38.358  0.00  0.00           O  
ATOM    173  CB  LEU    10      61.618  49.316  40.766  0.00  0.00           C  
ATOM    174  CG  LEU    10      60.914  48.889  42.073  0.00  0.00           C  
ATOM    175  CD1 LEU    10      61.621  47.719  42.778  0.00  0.00           C  
ATOM    176  CD2 LEU    10      60.875  50.086  43.032  0.00  0.00           C  
ATOM    177  H   LEU    10      62.756  49.690  38.533  0.00  0.00           H  
ATOM    178  HA  LEU    10      62.223  47.351  40.130  0.00  0.00           H  
ATOM    179  HB2 LEU    10      62.627  49.654  41.011  0.00  0.00           H  
ATOM    180  HB3 LEU    10      61.077  50.162  40.338  0.00  0.00           H  
ATOM    181  HG  LEU    10      59.887  48.597  41.850  0.00  0.00           H  
ATOM    182 HD11 LEU    10      61.565  46.817  42.170  0.00  0.00           H  
ATOM    183 HD12 LEU    10      62.667  47.969  42.959  0.00  0.00           H  
ATOM    184 HD13 LEU    10      61.136  47.513  43.732  0.00  0.00           H  
ATOM    185 HD21 LEU    10      60.320  50.904  42.576  0.00  0.00           H  
ATOM    186 HD22 LEU    10      60.382  49.809  43.964  0.00  0.00           H  
ATOM    187 HD23 LEU    10      61.888  50.422  43.248  0.00  0.00           H  
ATOM    188  N   ASN    11      59.876  46.611  39.735  0.00  0.00           N  
ATOM    189  CA  ASN    11      58.572  46.029  39.423  0.00  0.00           C  
ATOM    190  C   ASN    11      57.411  46.779  40.111  0.00  0.00           C  
ATOM    191  O   ASN    11      57.394  46.931  41.333  0.00  0.00           O  
ATOM    192  CB  ASN    11      58.612  44.549  39.836  0.00  0.00           C  
ATOM    193  CG  ASN    11      57.280  43.840  39.662  0.00  0.00           C  
ATOM    194  ND2 ASN    11      56.829  43.655  38.438  0.00  0.00           N  
ATOM    195  OD1 ASN    11      56.631  43.457  40.624  0.00  0.00           O  
ATOM    196  H   ASN    11      60.467  46.100  40.379  0.00  0.00           H  
ATOM    197  HA  ASN    11      58.420  46.074  38.343  0.00  0.00           H  
ATOM    198  HB2 ASN    11      59.360  44.031  39.235  0.00  0.00           H  
ATOM    199  HB3 ASN    11      58.905  44.483  40.884  0.00  0.00           H  
ATOM    200 HD21 ASN    11      55.985  43.120  38.325  0.00  0.00           H  
ATOM    201 HD22 ASN    11      57.420  43.865  37.638  0.00  0.00           H  
ATOM    202  N   PHE    12      56.409  47.183  39.321  0.00  0.00           N  
ATOM    203  CA  PHE    12      55.132  47.754  39.779  0.00  0.00           C  
ATOM    204  C   PHE    12      53.906  46.947  39.297  0.00  0.00           C  
ATOM    205  O   PHE    12      52.810  47.114  39.841  0.00  0.00           O  
ATOM    206  CB  PHE    12      55.044  49.217  39.310  0.00  0.00           C  
ATOM    207  CG  PHE    12      56.203  50.099  39.750  0.00  0.00           C  
ATOM    208  CD1 PHE    12      56.997  50.755  38.790  0.00  0.00           C  
ATOM    209  CD2 PHE    12      56.498  50.255  41.119  0.00  0.00           C  
ATOM    210  CE1 PHE    12      58.077  51.560  39.196  0.00  0.00           C  
ATOM    211  CE2 PHE    12      57.587  51.048  41.523  0.00  0.00           C  
ATOM    212  CZ  PHE    12      58.375  51.704  40.561  0.00  0.00           C  
ATOM    213  H   PHE    12      56.550  47.098  38.321  0.00  0.00           H  
ATOM    214  HA  PHE    12      55.104  47.755  40.867  0.00  0.00           H  
ATOM    215  HB2 PHE    12      54.976  49.233  38.222  0.00  0.00           H  
ATOM    216  HB3 PHE    12      54.122  49.651  39.700  0.00  0.00           H  
ATOM    217  HD1 PHE    12      56.787  50.637  37.737  0.00  0.00           H  
ATOM    218  HD2 PHE    12      55.897  49.753  41.862  0.00  0.00           H  
ATOM    219  HE1 PHE    12      58.685  52.056  38.452  0.00  0.00           H  
ATOM    220  HE2 PHE    12      57.819  51.155  42.574  0.00  0.00           H  
ATOM    221  HZ  PHE    12      59.211  52.317  40.871  0.00  0.00           H  
ATOM    222  N   THR    13      54.093  46.053  38.311  0.00  0.00           N  
ATOM    223  CA  THR    13      53.071  45.178  37.708  0.00  0.00           C  
ATOM    224  C   THR    13      52.341  44.363  38.786  0.00  0.00           C  
ATOM    225  O   THR    13      53.027  43.733  39.596  0.00  0.00           O  
ATOM    226  CB  THR    13      53.737  44.227  36.705  0.00  0.00           C  
ATOM    227  CG2 THR    13      52.750  43.321  35.975  0.00  0.00           C  
ATOM    228  OG1 THR    13      54.434  44.981  35.741  0.00  0.00           O  
ATOM    229  H   THR    13      55.018  46.006  37.904  0.00  0.00           H  
ATOM    230  HA  THR    13      52.369  45.813  37.172  0.00  0.00           H  
ATOM    231  HB  THR    13      54.450  43.594  37.234  0.00  0.00           H  
ATOM    232  HG1 THR    13      53.785  45.333  35.102  0.00  0.00           H  
ATOM    233 HG21 THR    13      52.300  42.616  36.673  0.00  0.00           H  
ATOM    234 HG22 THR    13      51.970  43.907  35.494  0.00  0.00           H  
ATOM    235 HG23 THR    13      53.291  42.752  35.219  0.00  0.00           H  
ATOM    236  N   PRO    14      50.991  44.347  38.813  0.00  0.00           N  
ATOM    237  CA  PRO    14      50.213  43.720  39.879  0.00  0.00           C  
ATOM    238  C   PRO    14      50.193  42.191  39.789  0.00  0.00           C  
ATOM    239  O   PRO    14      50.471  41.611  38.738  0.00  0.00           O  
ATOM    240  CB  PRO    14      48.807  44.308  39.761  0.00  0.00           C  
ATOM    241  CG  PRO    14      48.682  44.589  38.269  0.00  0.00           C  
ATOM    242  CD  PRO    14      50.093  45.041  37.899  0.00  0.00           C  
ATOM    243  HA  PRO    14      50.634  44.005  40.839  0.00  0.00           H  
ATOM    244  HB2 PRO    14      48.035  43.620  40.106  0.00  0.00           H  
ATOM    245  HB3 PRO    14      48.759  45.248  40.312  0.00  0.00           H  
ATOM    246  HG2 PRO    14      48.436  43.667  37.741  0.00  0.00           H  
ATOM    247  HG3 PRO    14      47.944  45.362  38.070  0.00  0.00           H  
ATOM    248  HD2 PRO    14      50.305  44.788  36.861  0.00  0.00           H  
ATOM    249  HD3 PRO    14      50.185  46.116  38.054  0.00  0.00           H  
ATOM    250  N   GLU    15      49.833  41.544  40.904  0.00  0.00           N  
ATOM    251  CA  GLU    15      49.907  40.086  41.073  0.00  0.00           C  
ATOM    252  C   GLU    15      48.783  39.321  40.354  0.00  0.00           C  
ATOM    253  O   GLU    15      48.910  38.116  40.133  0.00  0.00           O  
ATOM    254  CB  GLU    15      49.946  39.709  42.571  0.00  0.00           C  
ATOM    255  CG  GLU    15      51.030  40.471  43.351  0.00  0.00           C  
ATOM    256  CD  GLU    15      51.431  39.784  44.657  0.00  0.00           C  
ATOM    257  OE1 GLU    15      50.643  39.781  45.629  0.00  0.00           O  
ATOM    258  OE2 GLU    15      52.562  39.255  44.756  0.00  0.00           O1-
ATOM    259  H   GLU    15      49.532  42.094  41.702  0.00  0.00           H  
ATOM    260  HA  GLU    15      50.840  39.749  40.625  0.00  0.00           H  
ATOM    261  HB2 GLU    15      48.975  39.906  43.027  0.00  0.00           H  
ATOM    262  HB3 GLU    15      50.149  38.639  42.646  0.00  0.00           H  
ATOM    263  HG2 GLU    15      51.907  40.559  42.717  0.00  0.00           H  
ATOM    264  HG3 GLU    15      50.674  41.476  43.575  0.00  0.00           H  
ATOM    265  N   ASP    16      47.705  39.993  39.945  0.00  0.00           N  
ATOM    266  CA  ASP    16      46.546  39.404  39.264  0.00  0.00           C  
ATOM    267  C   ASP    16      46.319  40.042  37.873  0.00  0.00           C  
ATOM    268  O   ASP    16      46.383  41.272  37.757  0.00  0.00           O  
ATOM    269  CB  ASP    16      45.316  39.589  40.164  0.00  0.00           C  
ATOM    270  CG  ASP    16      44.130  38.768  39.671  0.00  0.00           C  
ATOM    271  OD1 ASP    16      43.441  39.215  38.726  0.00  0.00           O  
ATOM    272  OD2 ASP    16      43.897  37.665  40.221  0.00  0.00           O1-
ATOM    273  H   ASP    16      47.696  40.993  40.087  0.00  0.00           H  
ATOM    274  HA  ASP    16      46.713  38.333  39.149  0.00  0.00           H  
ATOM    275  HB2 ASP    16      45.563  39.272  41.179  0.00  0.00           H  
ATOM    276  HB3 ASP    16      45.041  40.645  40.195  0.00  0.00           H  
ATOM    277  N   PRO    17      46.021  39.251  36.819  0.00  0.00           N  
ATOM    278  CA  PRO    17      45.943  39.758  35.451  0.00  0.00           C  
ATOM    279  C   PRO    17      44.751  40.693  35.221  0.00  0.00           C  
ATOM    280  O   PRO    17      44.863  41.616  34.416  0.00  0.00           O  
ATOM    281  CB  PRO    17      45.878  38.514  34.556  0.00  0.00           C  
ATOM    282  CG  PRO    17      45.251  37.453  35.457  0.00  0.00           C  
ATOM    283  CD  PRO    17      45.822  37.807  36.827  0.00  0.00           C  
ATOM    284  HA  PRO    17      46.851  40.313  35.222  0.00  0.00           H  
ATOM    285  HB2 PRO    17      45.290  38.680  33.652  0.00  0.00           H  
ATOM    286  HB3 PRO    17      46.889  38.204  34.295  0.00  0.00           H  
ATOM    287  HG2 PRO    17      44.166  37.571  35.468  0.00  0.00           H  
ATOM    288  HG3 PRO    17      45.526  36.443  35.150  0.00  0.00           H  
ATOM    289  HD2 PRO    17      45.130  37.491  37.605  0.00  0.00           H  
ATOM    290  HD3 PRO    17      46.782  37.314  36.965  0.00  0.00           H  
ATOM    291  N   ALA    18      43.639  40.517  35.948  0.00  0.00           N  
ATOM    292  CA  ALA    18      42.488  41.417  35.857  0.00  0.00           C  
ATOM    293  C   ALA    18      42.713  42.745  36.605  0.00  0.00           C  
ATOM    294  O   ALA    18      41.986  43.708  36.364  0.00  0.00           O  
ATOM    295  CB  ALA    18      41.244  40.671  36.357  0.00  0.00           C  
ATOM    296  H   ALA    18      43.604  39.776  36.641  0.00  0.00           H  
ATOM    297  HA  ALA    18      42.326  41.674  34.807  0.00  0.00           H  
ATOM    298  HB1 ALA    18      41.355  40.408  37.407  0.00  0.00           H  
ATOM    299  HB2 ALA    18      40.366  41.308  36.245  0.00  0.00           H  
ATOM    300  HB3 ALA    18      41.092  39.763  35.771  0.00  0.00           H  
ATOM    301  N   GLU    19      43.730  42.829  37.472  0.00  0.00           N  
ATOM    302  CA  GLU    19      44.134  44.084  38.114  0.00  0.00           C  
ATOM    303  C   GLU    19      44.998  44.946  37.177  0.00  0.00           C  
ATOM    304  O   GLU    19      44.891  46.171  37.212  0.00  0.00           O  
ATOM    305  CB  GLU    19      44.838  43.796  39.450  0.00  0.00           C  
ATOM    306  CG  GLU    19      45.086  45.079  40.257  0.00  0.00           C  
ATOM    307  CD  GLU    19      45.528  44.774  41.684  0.00  0.00           C  
ATOM    308  OE1 GLU    19      44.726  44.196  42.452  0.00  0.00           O  
ATOM    309  OE2 GLU    19      46.667  45.122  42.074  0.00  0.00           O1-
ATOM    310  H   GLU    19      44.304  42.008  37.616  0.00  0.00           H  
ATOM    311  HA  GLU    19      43.232  44.651  38.342  0.00  0.00           H  
ATOM    312  HB2 GLU    19      44.199  43.131  40.035  0.00  0.00           H  
ATOM    313  HB3 GLU    19      45.788  43.295  39.272  0.00  0.00           H  
ATOM    314  HG2 GLU    19      45.851  45.679  39.762  0.00  0.00           H  
ATOM    315  HG3 GLU    19      44.165  45.662  40.299  0.00  0.00           H  
ATOM    316  N   GLU    20      45.795  44.343  36.284  0.00  0.00           N  
ATOM    317  CA  GLU    20      46.621  45.084  35.312  0.00  0.00           C  
ATOM    318  C   GLU    20      45.771  45.916  34.323  0.00  0.00           C  
ATOM    319  O   GLU    20      46.238  46.920  33.773  0.00  0.00           O  
ATOM    320  CB  GLU    20      47.565  44.102  34.587  0.00  0.00           C  
ATOM    321  CG  GLU    20      48.744  44.840  33.932  0.00  0.00           C  
ATOM    322  CD  GLU    20      49.754  43.946  33.211  0.00  0.00           C  
ATOM    323  OE1 GLU    20      50.800  44.486  32.780  0.00  0.00           O  
ATOM    324  OE2 GLU    20      49.532  42.722  33.032  0.00  0.00           O1-
ATOM    325  H   GLU    20      45.836  43.331  36.277  0.00  0.00           H  
ATOM    326  HA  GLU    20      47.235  45.789  35.874  0.00  0.00           H  
ATOM    327  HB2 GLU    20      47.968  43.391  35.310  0.00  0.00           H  
ATOM    328  HB3 GLU    20      47.002  43.549  33.834  0.00  0.00           H  
ATOM    329  HG2 GLU    20      48.357  45.547  33.204  0.00  0.00           H  
ATOM    330  HG3 GLU    20      49.274  45.404  34.700  0.00  0.00           H  
ATOM    331  N   THR    21      44.498  45.543  34.144  0.00  0.00           N  
ATOM    332  CA  THR    21      43.487  46.221  33.316  0.00  0.00           C  
ATOM    333  C   THR    21      42.514  47.104  34.105  0.00  0.00           C  
ATOM    334  O   THR    21      41.749  47.847  33.488  0.00  0.00           O  
ATOM    335  CB  THR    21      42.731  45.164  32.498  0.00  0.00           C  
ATOM    336  CG2 THR    21      43.587  44.666  31.337  0.00  0.00           C  
ATOM    337  OG1 THR    21      42.457  44.040  33.298  0.00  0.00           O  
ATOM    338  H   THR    21      44.206  44.667  34.559  0.00  0.00           H  
ATOM    339  HA  THR    21      43.990  46.885  32.613  0.00  0.00           H  
ATOM    340  HB  THR    21      41.803  45.580  32.100  0.00  0.00           H  
ATOM    341  HG1 THR    21      41.581  44.158  33.713  0.00  0.00           H  
ATOM    342 HG21 THR    21      43.789  45.486  30.648  0.00  0.00           H  
ATOM    343 HG22 THR    21      44.528  44.260  31.707  0.00  0.00           H  
ATOM    344 HG23 THR    21      43.055  43.877  30.809  0.00  0.00           H  
ATOM    345  N   ILE    22      42.553  47.103  35.442  0.00  0.00           N  
ATOM    346  CA  ILE    22      41.742  47.992  36.305  0.00  0.00           C  
ATOM    347  C   ILE    22      42.428  49.369  36.466  0.00  0.00           C  
ATOM    348  O   ILE    22      43.645  49.396  36.701  0.00  0.00           O  
ATOM    349  CB  ILE    22      41.479  47.288  37.668  0.00  0.00           C  
ATOM    350  CG1 ILE    22      40.280  46.328  37.502  0.00  0.00           C  
ATOM    351  CG2 ILE    22      41.215  48.246  38.844  0.00  0.00           C  
ATOM    352  CD1 ILE    22      40.049  45.364  38.674  0.00  0.00           C  
ATOM    353  H   ILE    22      43.259  46.531  35.894  0.00  0.00           H  
ATOM    354  HA  ILE    22      40.777  48.152  35.823  0.00  0.00           H  
ATOM    355  HB  ILE    22      42.362  46.705  37.930  0.00  0.00           H  
ATOM    356 HG12 ILE    22      39.373  46.916  37.354  0.00  0.00           H  
ATOM    357 HG13 ILE    22      40.433  45.730  36.607  0.00  0.00           H  
ATOM    358 HG21 ILE    22      41.045  47.688  39.763  0.00  0.00           H  
ATOM    359 HG22 ILE    22      42.085  48.879  39.018  0.00  0.00           H  
ATOM    360 HG23 ILE    22      40.342  48.864  38.637  0.00  0.00           H  
ATOM    361 HD11 ILE    22      39.285  44.638  38.396  0.00  0.00           H  
ATOM    362 HD12 ILE    22      40.970  44.832  38.909  0.00  0.00           H  
ATOM    363 HD13 ILE    22      39.704  45.906  39.554  0.00  0.00           H  
ATOM    364  N   PRO    23      41.699  50.502  36.363  0.00  0.00           N  
ATOM    365  CA  PRO    23      42.184  51.818  36.765  0.00  0.00           C  
ATOM    366  C   PRO    23      42.039  51.983  38.283  0.00  0.00           C  
ATOM    367  O   PRO    23      41.159  51.383  38.905  0.00  0.00           O  
ATOM    368  CB  PRO    23      41.306  52.817  36.008  0.00  0.00           C  
ATOM    369  CG  PRO    23      39.954  52.106  35.963  0.00  0.00           C  
ATOM    370  CD  PRO    23      40.325  50.622  35.887  0.00  0.00           C  
ATOM    371  HA  PRO    23      43.227  51.955  36.476  0.00  0.00           H  
ATOM    372  HB2 PRO    23      41.243  53.782  36.513  0.00  0.00           H  
ATOM    373  HB3 PRO    23      41.689  52.942  34.994  0.00  0.00           H  
ATOM    374  HG2 PRO    23      39.408  52.303  36.886  0.00  0.00           H  
ATOM    375  HG3 PRO    23      39.363  52.419  35.103  0.00  0.00           H  
ATOM    376  HD2 PRO    23      39.650  50.045  36.520  0.00  0.00           H  
ATOM    377  HD3 PRO    23      40.266  50.281  34.852  0.00  0.00           H  
ATOM    378  N   ALA    24      42.880  52.821  38.893  0.00  0.00           N  
ATOM    379  CA  ALA    24      42.959  52.935  40.351  0.00  0.00           C  
ATOM    380  C   ALA    24      41.670  53.458  41.022  0.00  0.00           C  
ATOM    381  O   ALA    24      41.514  53.301  42.231  0.00  0.00           O  
ATOM    382  CB  ALA    24      44.190  53.779  40.695  0.00  0.00           C  
ATOM    383  H   ALA    24      43.574  53.322  38.340  0.00  0.00           H  
ATOM    384  HA  ALA    24      43.123  51.932  40.747  0.00  0.00           H  
ATOM    385  HB1 ALA    24      44.054  54.806  40.355  0.00  0.00           H  
ATOM    386  HB2 ALA    24      44.354  53.766  41.770  0.00  0.00           H  
ATOM    387  HB3 ALA    24      45.072  53.353  40.219  0.00  0.00           H  
ATOM    388  N   ASP    25      40.730  54.026  40.261  0.00  0.00           N  
ATOM    389  CA  ASP    25      39.404  54.494  40.702  0.00  0.00           C  
ATOM    390  C   ASP    25      38.517  53.409  41.347  0.00  0.00           C  
ATOM    391  O   ASP    25      37.502  53.736  41.960  0.00  0.00           O  
ATOM    392  CB  ASP    25      38.655  55.062  39.484  0.00  0.00           C  
ATOM    393  CG  ASP    25      39.306  56.310  38.892  0.00  0.00           C  
ATOM    394  OD1 ASP    25      38.791  57.426  39.143  0.00  0.00           O  
ATOM    395  OD2 ASP    25      40.295  56.171  38.138  0.00  0.00           O1-
ATOM    396  H   ASP    25      40.955  54.135  39.280  0.00  0.00           H  
ATOM    397  HA  ASP    25      39.531  55.288  41.436  0.00  0.00           H  
ATOM    398  HB2 ASP    25      38.591  54.291  38.713  0.00  0.00           H  
ATOM    399  HB3 ASP    25      37.636  55.316  39.781  0.00  0.00           H  
ATOM    400  N   GLU    26      38.863  52.129  41.187  0.00  0.00           N  
ATOM    401  CA  GLU    26      38.005  50.982  41.518  0.00  0.00           C  
ATOM    402  C   GLU    26      38.824  49.725  41.858  0.00  0.00           C  
ATOM    403  O   GLU    26      38.570  48.618  41.365  0.00  0.00           O  
ATOM    404  CB  GLU    26      36.965  50.775  40.406  0.00  0.00           C  
ATOM    405  CG  GLU    26      37.543  50.643  38.983  0.00  0.00           C  
ATOM    406  CD  GLU    26      36.450  50.574  37.919  0.00  0.00           C  
ATOM    407  OE1 GLU    26      35.314  51.046  38.164  0.00  0.00           O  
ATOM    408  OE2 GLU    26      36.704  50.053  36.808  0.00  0.00           O1-
ATOM    409  H   GLU    26      39.711  51.949  40.661  0.00  0.00           H  
ATOM    410  HA  GLU    26      37.454  51.231  42.425  0.00  0.00           H  
ATOM    411  HB2 GLU    26      36.371  49.893  40.638  0.00  0.00           H  
ATOM    412  HB3 GLU    26      36.296  51.632  40.435  0.00  0.00           H  
ATOM    413  HG2 GLU    26      38.169  51.504  38.756  0.00  0.00           H  
ATOM    414  HG3 GLU    26      38.154  49.743  38.923  0.00  0.00           H  
ATOM    415  N   LEU    27      39.842  49.933  42.695  0.00  0.00           N  
ATOM    416  CA  LEU    27      40.905  48.981  43.000  0.00  0.00           C  
ATOM    417  C   LEU    27      40.591  48.057  44.187  0.00  0.00           C  
ATOM    418  O   LEU    27      40.906  46.868  44.108  0.00  0.00           O  
ATOM    419  CB  LEU    27      42.171  49.823  43.243  0.00  0.00           C  
ATOM    420  CG  LEU    27      43.491  49.037  43.337  0.00  0.00           C  
ATOM    421  CD1 LEU    27      43.797  48.240  42.059  0.00  0.00           C  
ATOM    422  CD2 LEU    27      44.616  50.047  43.597  0.00  0.00           C  
ATOM    423  H   LEU    27      39.931  50.862  43.084  0.00  0.00           H  
ATOM    424  HA  LEU    27      41.055  48.350  42.125  0.00  0.00           H  
ATOM    425  HB2 LEU    27      42.266  50.539  42.425  0.00  0.00           H  
ATOM    426  HB3 LEU    27      42.037  50.393  44.166  0.00  0.00           H  
ATOM    427  HG  LEU    27      43.444  48.342  44.175  0.00  0.00           H  
ATOM    428 HD11 LEU    27      43.800  48.903  41.193  0.00  0.00           H  
ATOM    429 HD12 LEU    27      44.774  47.766  42.149  0.00  0.00           H  
ATOM    430 HD13 LEU    27      43.055  47.456  41.914  0.00  0.00           H  
ATOM    431 HD21 LEU    27      45.575  49.539  43.602  0.00  0.00           H  
ATOM    432 HD22 LEU    27      44.631  50.810  42.817  0.00  0.00           H  
ATOM    433 HD23 LEU    27      44.468  50.523  44.567  0.00  0.00           H  
ATOM    434  N   HID    28      39.975  48.558  45.262  0.00  0.00           N  
ATOM    435  CA  HID    28      39.785  47.802  46.509  0.00  0.00           C  
ATOM    436  C   HID    28      38.316  47.599  46.930  0.00  0.00           C  
ATOM    437  O   HID    28      37.997  46.557  47.505  0.00  0.00           O  
ATOM    438  CB  HID    28      40.525  48.517  47.652  0.00  0.00           C  
ATOM    439  CG  HID    28      42.013  48.696  47.465  0.00  0.00           C  
ATOM    440  CD2 HID    28      42.901  47.791  46.950  0.00  0.00           C  
ATOM    441  ND1 HID    28      42.741  49.801  47.839  0.00  0.00           N  
ATOM    442  CE1 HID    28      44.034  49.569  47.565  0.00  0.00           C  
ATOM    443  NE2 HID    28      44.181  48.356  47.008  0.00  0.00           N  
ATOM    444  H   HID    28      39.749  49.557  45.275  0.00  0.00           H  
ATOM    445  HA  HID    28      40.210  46.803  46.408  0.00  0.00           H  
ATOM    446  HB2 HID    28      40.075  49.498  47.806  0.00  0.00           H  
ATOM    447  HB3 HID    28      40.375  47.945  48.568  0.00  0.00           H  
ATOM    448  HD1 HID    28      42.353  50.679  48.171  0.00  0.00           H  
ATOM    449  HD2 HID    28      42.657  46.810  46.565  0.00  0.00           H  
ATOM    450  HE1 HID    28      44.841  50.267  47.748  0.00  0.00           H  
ATOM    451  N   GLU    29      37.405  48.550  46.685  0.00  0.00           N  
ATOM    452  CA  GLU    29      36.045  48.509  47.253  0.00  0.00           C  
ATOM    453  C   GLU    29      35.299  47.220  46.857  0.00  0.00           C  
ATOM    454  O   GLU    29      34.711  46.557  47.707  0.00  0.00           O  
ATOM    455  CB  GLU    29      35.246  49.777  46.877  0.00  0.00           C  
ATOM    456  CG  GLU    29      34.366  50.313  48.017  0.00  0.00           C  
ATOM    457  CD  GLU    29      33.227  49.382  48.415  0.00  0.00           C  
ATOM    458  OE1 GLU    29      32.141  49.418  47.795  0.00  0.00           O  
ATOM    459  OE2 GLU    29      33.401  48.589  49.358  0.00  0.00           O1-
ATOM    460  H   GLU    29      37.683  49.373  46.147  0.00  0.00           H  
ATOM    461  HA  GLU    29      36.165  48.504  48.336  0.00  0.00           H  
ATOM    462  HB2 GLU    29      35.946  50.576  46.636  0.00  0.00           H  
ATOM    463  HB3 GLU    29      34.636  49.591  45.992  0.00  0.00           H  
ATOM    464  HG2 GLU    29      34.998  50.490  48.888  0.00  0.00           H  
ATOM    465  HG3 GLU    29      33.939  51.268  47.714  0.00  0.00           H  
ATOM    466  N   HIP    30      35.407  46.796  45.599  0.00  0.00           N  
ATOM    467  CA  HIP    30      34.765  45.594  45.078  0.00  0.00           C  
ATOM    468  C   HIP    30      35.226  44.251  45.732  0.00  0.00           C  
ATOM    469  O   HIP    30      34.584  43.215  45.520  0.00  0.00           O  
ATOM    470  CB  HIP    30      34.975  45.580  43.552  0.00  0.00           C  
ATOM    471  CG  HIP    30      36.386  45.324  43.085  0.00  0.00           C  
ATOM    472  CD2 HIP    30      36.875  44.129  42.634  0.00  0.00           C  
ATOM    473  ND1 HIP    30      37.391  46.264  42.952  0.00  0.00           N1+
ATOM    474  CE1 HIP    30      38.474  45.652  42.437  0.00  0.00           C  
ATOM    475  NE2 HIP    30      38.183  44.352  42.237  0.00  0.00           N  
ATOM    476  H   HIP    30      35.868  47.409  44.936  0.00  0.00           H  
ATOM    477  HA  HIP    30      33.695  45.697  45.261  0.00  0.00           H  
ATOM    478  HB2 HIP    30      34.330  44.805  43.133  0.00  0.00           H  
ATOM    479  HB3 HIP    30      34.634  46.528  43.136  0.00  0.00           H  
ATOM    480  HD1 HIP    30      37.296  47.266  43.126  0.00  0.00           H  
ATOM    481  HD2 HIP    30      36.325  43.195  42.565  0.00  0.00           H  
ATOM    482  HE1 HIP    30      39.413  46.135  42.186  0.00  0.00           H  
ATOM    483  HE2 HIP    30      38.834  43.664  41.830  0.00  0.00           H  
ATOM    484  N   LEU    31      36.334  44.221  46.492  0.00  0.00           N  
ATOM    485  CA  LEU    31      36.949  42.994  47.025  0.00  0.00           C  
ATOM    486  C   LEU    31      36.315  42.547  48.359  0.00  0.00           C  
ATOM    487  O   LEU    31      36.953  42.631  49.410  0.00  0.00           O  
ATOM    488  CB  LEU    31      38.479  43.195  47.141  0.00  0.00           C  
ATOM    489  CG  LEU    31      39.223  43.475  45.817  0.00  0.00           C  
ATOM    490  CD1 LEU    31      40.706  43.758  46.101  0.00  0.00           C  
ATOM    491  CD2 LEU    31      39.113  42.294  44.841  0.00  0.00           C  
ATOM    492  H   LEU    31      36.803  45.097  46.698  0.00  0.00           H  
ATOM    493  HA  LEU    31      36.771  42.172  46.329  0.00  0.00           H  
ATOM    494  HB2 LEU    31      38.671  44.019  47.829  0.00  0.00           H  
ATOM    495  HB3 LEU    31      38.912  42.298  47.588  0.00  0.00           H  
ATOM    496  HG  LEU    31      38.798  44.362  45.346  0.00  0.00           H  
ATOM    497 HD11 LEU    31      41.217  44.018  45.174  0.00  0.00           H  
ATOM    498 HD12 LEU    31      40.800  44.591  46.797  0.00  0.00           H  
ATOM    499 HD13 LEU    31      41.180  42.876  46.535  0.00  0.00           H  
ATOM    500 HD21 LEU    31      39.473  41.379  45.316  0.00  0.00           H  
ATOM    501 HD22 LEU    31      38.079  42.153  44.529  0.00  0.00           H  
ATOM    502 HD23 LEU    31      39.717  42.490  43.955  0.00  0.00           H  
ATOM    503  N   GLN    32      35.065  42.068  48.326  0.00  0.00           N  
ATOM    504  CA  GLN    32      34.424  41.396  49.466  0.00  0.00           C  
ATOM    505  C   GLN    32      33.201  40.547  49.085  0.00  0.00           C  
ATOM    506  O   GLN    32      32.533  40.786  48.075  0.00  0.00           O  
ATOM    507  CB  GLN    32      34.094  42.371  50.622  0.00  0.00           C  
ATOM    508  CG  GLN    32      33.252  43.614  50.283  0.00  0.00           C  
ATOM    509  CD  GLN    32      31.773  43.360  49.971  0.00  0.00           C  
ATOM    510  NE2 GLN    32      31.184  44.101  49.057  0.00  0.00           N  
ATOM    511  OE1 GLN    32      31.108  42.520  50.573  0.00  0.00           O  
ATOM    512  H   GLN    32      34.579  42.057  47.439  0.00  0.00           H  
ATOM    513  HA  GLN    32      35.156  40.690  49.863  0.00  0.00           H  
ATOM    514  HB2 GLN    32      33.595  41.820  51.419  0.00  0.00           H  
ATOM    515  HB3 GLN    32      35.031  42.725  51.048  0.00  0.00           H  
ATOM    516  HG2 GLN    32      33.287  44.260  51.157  0.00  0.00           H  
ATOM    517  HG3 GLN    32      33.716  44.155  49.457  0.00  0.00           H  
ATOM    518 HE21 GLN    32      30.202  43.950  48.858  0.00  0.00           H  
ATOM    519 HE22 GLN    32      31.665  44.891  48.638  0.00  0.00           H  
ATOM    520  N   LYS    33      32.900  39.579  49.957  0.00  0.00           N  
ATOM    521  CA  LYS    33      31.657  38.801  50.039  0.00  0.00           C  
ATOM    522  C   LYS    33      31.575  38.123  51.437  0.00  0.00           C  
ATOM    523  O   LYS    33      32.499  37.375  51.780  0.00  0.00           O  
ATOM    524  CB  LYS    33      31.580  37.785  48.871  0.00  0.00           C  
ATOM    525  CG  LYS    33      30.474  36.732  49.073  0.00  0.00           C  
ATOM    526  CD  LYS    33      30.175  35.855  47.849  0.00  0.00           C  
ATOM    527  CE  LYS    33      29.402  36.624  46.773  0.00  0.00           C  
ATOM    528  NZ  LYS    33      28.786  35.711  45.783  0.00  0.00           N1+
ATOM    529  H   LYS    33      33.569  39.408  50.697  0.00  0.00           H  
ATOM    530  HA  LYS    33      30.822  39.489  49.920  0.00  0.00           H  
ATOM    531  HB2 LYS    33      31.395  38.331  47.946  0.00  0.00           H  
ATOM    532  HB3 LYS    33      32.536  37.266  48.778  0.00  0.00           H  
ATOM    533  HG2 LYS    33      30.793  36.064  49.870  0.00  0.00           H  
ATOM    534  HG3 LYS    33      29.552  37.226  49.386  0.00  0.00           H  
ATOM    535  HD2 LYS    33      31.103  35.466  47.431  0.00  0.00           H  
ATOM    536  HD3 LYS    33      29.568  35.012  48.187  0.00  0.00           H  
ATOM    537  HE2 LYS    33      28.616  37.199  47.259  0.00  0.00           H  
ATOM    538  HE3 LYS    33      30.079  37.319  46.268  0.00  0.00           H  
ATOM    539  HZ1 LYS    33      29.496  35.138  45.343  0.00  0.00           H  
ATOM    540  HZ2 LYS    33      28.104  35.088  46.204  0.00  0.00           H  
ATOM    541  HZ3 LYS    33      28.295  36.235  45.062  0.00  0.00           H  
ATOM    542  N   PRO    34      30.513  38.356  52.243  0.00  0.00           N  
ATOM    543  CA  PRO    34      30.261  37.627  53.491  0.00  0.00           C  
ATOM    544  C   PRO    34      30.205  36.118  53.253  0.00  0.00           C  
ATOM    545  O   PRO    34      29.817  35.685  52.171  0.00  0.00           O  
ATOM    546  CB  PRO    34      28.923  38.149  54.030  0.00  0.00           C  
ATOM    547  CG  PRO    34      28.816  39.537  53.406  0.00  0.00           C  
ATOM    548  CD  PRO    34      29.467  39.347  52.038  0.00  0.00           C  
ATOM    549  HA  PRO    34      31.048  37.858  54.209  0.00  0.00           H  
ATOM    550  HB2 PRO    34      28.104  37.524  53.671  0.00  0.00           H  
ATOM    551  HB3 PRO    34      28.917  38.192  55.120  0.00  0.00           H  
ATOM    552  HG2 PRO    34      27.784  39.871  53.313  0.00  0.00           H  
ATOM    553  HG3 PRO    34      29.395  40.248  53.995  0.00  0.00           H  
ATOM    554  HD2 PRO    34      28.732  38.962  51.329  0.00  0.00           H  
ATOM    555  HD3 PRO    34      29.870  40.298  51.689  0.00  0.00           H  
ATOM    556  N   SER    35      30.583  35.310  54.243  0.00  0.00           N  
ATOM    557  CA  SER    35      30.714  33.854  54.067  0.00  0.00           C  
ATOM    558  C   SER    35      29.438  33.173  53.547  0.00  0.00           C  
ATOM    559  O   SER    35      29.509  32.441  52.553  0.00  0.00           O  
ATOM    560  CB  SER    35      31.207  33.190  55.360  0.00  0.00           C  
ATOM    561  OG  SER    35      30.293  33.326  56.432  0.00  0.00           O  
ATOM    562  H   SER    35      30.891  35.722  55.133  0.00  0.00           H  
ATOM    563  HA  SER    35      31.477  33.677  53.310  0.00  0.00           H  
ATOM    564  HB2 SER    35      31.366  32.128  55.172  0.00  0.00           H  
ATOM    565  HB3 SER    35      32.161  33.637  55.639  0.00  0.00           H  
ATOM    566  HG  SER    35      30.281  34.277  56.718  0.00  0.00           H  
ATOM    567  N   THR    36      28.273  33.446  54.151  0.00  0.00           N  
ATOM    568  CA  THR    36      26.985  32.820  53.807  0.00  0.00           C  
ATOM    569  C   THR    36      25.956  33.866  53.392  0.00  0.00           C  
ATOM    570  O   THR    36      26.168  35.071  53.558  0.00  0.00           O  
ATOM    571  CB  THR    36      26.486  31.944  54.969  0.00  0.00           C  
ATOM    572  CG2 THR    36      27.542  30.921  55.404  0.00  0.00           C  
ATOM    573  OG1 THR    36      26.163  32.741  56.083  0.00  0.00           O  
ATOM    574  H   THR    36      28.282  34.081  54.942  0.00  0.00           H  
ATOM    575  HA  THR    36      27.118  32.163  52.951  0.00  0.00           H  
ATOM    576  HB  THR    36      25.594  31.405  54.649  0.00  0.00           H  
ATOM    577  HG1 THR    36      26.080  32.128  56.845  0.00  0.00           H  
ATOM    578 HG21 THR    36      28.353  31.412  55.941  0.00  0.00           H  
ATOM    579 HG22 THR    36      27.086  30.176  56.054  0.00  0.00           H  
ATOM    580 HG23 THR    36      27.951  30.413  54.531  0.00  0.00           H  
ATOM    581  N   ALA    37      24.815  33.434  52.847  0.00  0.00           N  
ATOM    582  CA  ALA    37      23.687  34.344  52.640  0.00  0.00           C  
ATOM    583  C   ALA    37      23.108  34.813  53.986  0.00  0.00           C  
ATOM    584  O   ALA    37      22.670  35.956  54.084  0.00  0.00           O  
ATOM    585  CB  ALA    37      22.637  33.692  51.732  0.00  0.00           C  
ATOM    586  H   ALA    37      24.679  32.443  52.688  0.00  0.00           H  
ATOM    587  HA  ALA    37      24.053  35.235  52.127  0.00  0.00           H  
ATOM    588  HB1 ALA    37      21.843  34.410  51.520  0.00  0.00           H  
ATOM    589  HB2 ALA    37      23.098  33.396  50.791  0.00  0.00           H  
ATOM    590  HB3 ALA    37      22.199  32.818  52.207  0.00  0.00           H  
ATOM    591  N   ARG    38      23.196  33.993  55.046  0.00  0.00           N  
ATOM    592  CA  ARG    38      22.819  34.378  56.413  0.00  0.00           C  
ATOM    593  C   ARG    38      23.575  35.633  56.891  0.00  0.00           C  
ATOM    594  O   ARG    38      22.928  36.592  57.321  0.00  0.00           O  
ATOM    595  CB  ARG    38      23.029  33.193  57.378  0.00  0.00           C  
ATOM    596  CG  ARG    38      22.481  33.468  58.792  0.00  0.00           C  
ATOM    597  CD  ARG    38      23.498  33.233  59.917  0.00  0.00           C  
ATOM    598  NE  ARG    38      23.894  31.823  60.047  0.00  0.00           N  
ATOM    599  CZ  ARG    38      23.454  30.932  60.926  0.00  0.00           C  
ATOM    600  NH1 ARG    38      24.037  29.760  61.009  0.00  0.00           N1+
ATOM    601  NH2 ARG    38      22.450  31.166  61.740  0.00  0.00           N  
ATOM    602  H   ARG    38      23.557  33.059  54.889  0.00  0.00           H  
ATOM    603  HA  ARG    38      21.755  34.618  56.405  0.00  0.00           H  
ATOM    604  HB2 ARG    38      22.529  32.310  56.978  0.00  0.00           H  
ATOM    605  HB3 ARG    38      24.090  32.973  57.445  0.00  0.00           H  
ATOM    606  HG2 ARG    38      22.169  34.508  58.861  0.00  0.00           H  
ATOM    607  HG3 ARG    38      21.603  32.843  58.965  0.00  0.00           H  
ATOM    608  HD2 ARG    38      24.389  33.831  59.717  0.00  0.00           H  
ATOM    609  HD3 ARG    38      23.076  33.589  60.855  0.00  0.00           H  
ATOM    610  HE  ARG    38      24.619  31.501  59.409  0.00  0.00           H  
ATOM    611 HH11 ARG    38      24.866  29.559  60.454  0.00  0.00           H  
ATOM    612 HH12 ARG    38      23.700  29.114  61.717  0.00  0.00           H  
ATOM    613 HH21 ARG    38      21.982  32.064  61.753  0.00  0.00           H  
ATOM    614 HH22 ARG    38      22.098  30.418  62.339  0.00  0.00           H  
ATOM    615  N   THR    39      24.916  35.667  56.825  0.00  0.00           N  
ATOM    616  CA  THR    39      25.696  36.826  57.313  0.00  0.00           C  
ATOM    617  C   THR    39      25.562  38.036  56.403  0.00  0.00           C  
ATOM    618  O   THR    39      25.464  39.153  56.905  0.00  0.00           O  
ATOM    619  CB  THR    39      27.162  36.472  57.572  0.00  0.00           C  
ATOM    620  CG2 THR    39      27.269  35.551  58.787  0.00  0.00           C  
ATOM    621  OG1 THR    39      27.733  35.833  56.461  0.00  0.00           O  
ATOM    622  H   THR    39      25.424  34.879  56.433  0.00  0.00           H  
ATOM    623  HA  THR    39      25.281  37.146  58.267  0.00  0.00           H  
ATOM    624  HB  THR    39      27.724  37.386  57.780  0.00  0.00           H  
ATOM    625  HG1 THR    39      28.698  35.782  56.654  0.00  0.00           H  
ATOM    626 HG21 THR    39      27.034  36.112  59.690  0.00  0.00           H  
ATOM    627 HG22 THR    39      26.581  34.712  58.693  0.00  0.00           H  
ATOM    628 HG23 THR    39      28.281  35.161  58.867  0.00  0.00           H  
ATOM    629  N   LYS    40      25.417  37.839  55.090  0.00  0.00           N  
ATOM    630  CA  LYS    40      25.030  38.911  54.164  0.00  0.00           C  
ATOM    631  C   LYS    40      23.678  39.542  54.540  0.00  0.00           C  
ATOM    632  O   LYS    40      23.578  40.763  54.666  0.00  0.00           O  
ATOM    633  CB  LYS    40      25.015  38.337  52.740  0.00  0.00           C  
ATOM    634  CG  LYS    40      24.871  39.428  51.667  0.00  0.00           C  
ATOM    635  CD  LYS    40      24.778  38.798  50.273  0.00  0.00           C  
ATOM    636  CE  LYS    40      23.378  38.252  49.956  0.00  0.00           C  
ATOM    637  NZ  LYS    40      22.501  39.289  49.367  0.00  0.00           N1+
ATOM    638  H   LYS    40      25.575  36.905  54.725  0.00  0.00           H  
ATOM    639  HA  LYS    40      25.773  39.706  54.223  0.00  0.00           H  
ATOM    640  HB2 LYS    40      25.953  37.810  52.566  0.00  0.00           H  
ATOM    641  HB3 LYS    40      24.200  37.620  52.647  0.00  0.00           H  
ATOM    642  HG2 LYS    40      23.985  40.035  51.854  0.00  0.00           H  
ATOM    643  HG3 LYS    40      25.750  40.073  51.704  0.00  0.00           H  
ATOM    644  HD2 LYS    40      25.055  39.538  49.526  0.00  0.00           H  
ATOM    645  HD3 LYS    40      25.500  37.984  50.207  0.00  0.00           H  
ATOM    646  HE2 LYS    40      23.481  37.436  49.236  0.00  0.00           H  
ATOM    647  HE3 LYS    40      22.923  37.843  50.862  0.00  0.00           H  
ATOM    648  HZ1 LYS    40      22.424  40.111  49.963  0.00  0.00           H  
ATOM    649  HZ2 LYS    40      22.859  39.577  48.462  0.00  0.00           H  
ATOM    650  HZ3 LYS    40      21.566  38.924  49.212  0.00  0.00           H  
ATOM    651  N   ARG    41      22.653  38.718  54.774  0.00  0.00           N  
ATOM    652  CA  ARG    41      21.302  39.137  55.161  0.00  0.00           C  
ATOM    653  C   ARG    41      21.296  39.898  56.495  0.00  0.00           C  
ATOM    654  O   ARG    41      20.672  40.951  56.590  0.00  0.00           O  
ATOM    655  CB  ARG    41      20.412  37.885  55.169  0.00  0.00           C  
ATOM    656  CG  ARG    41      18.932  38.157  55.462  0.00  0.00           C  
ATOM    657  CD  ARG    41      18.051  36.988  54.994  0.00  0.00           C  
ATOM    658  NE  ARG    41      18.341  35.729  55.704  0.00  0.00           N  
ATOM    659  CZ  ARG    41      18.941  34.652  55.207  0.00  0.00           C  
ATOM    660  NH1 ARG    41      19.477  34.593  54.007  0.00  0.00           N1+
ATOM    661  NH2 ARG    41      19.027  33.560  55.927  0.00  0.00           N  
ATOM    662  H   ARG    41      22.808  37.726  54.632  0.00  0.00           H  
ATOM    663  HA  ARG    41      20.924  39.814  54.393  0.00  0.00           H  
ATOM    664  HB2 ARG    41      20.482  37.435  54.181  0.00  0.00           H  
ATOM    665  HB3 ARG    41      20.789  37.166  55.897  0.00  0.00           H  
ATOM    666  HG2 ARG    41      18.795  38.320  56.531  0.00  0.00           H  
ATOM    667  HG3 ARG    41      18.620  39.055  54.932  0.00  0.00           H  
ATOM    668  HD2 ARG    41      17.007  37.250  55.163  0.00  0.00           H  
ATOM    669  HD3 ARG    41      18.173  36.855  53.919  0.00  0.00           H  
ATOM    670  HE  ARG    41      17.980  35.647  56.650  0.00  0.00           H  
ATOM    671 HH11 ARG    41      19.479  35.387  53.369  0.00  0.00           H  
ATOM    672 HH12 ARG    41      19.888  33.714  53.714  0.00  0.00           H  
ATOM    673 HH21 ARG    41      18.608  33.502  56.853  0.00  0.00           H  
ATOM    674 HH22 ARG    41      19.470  32.747  55.510  0.00  0.00           H  
ATOM    675  N   LEU    42      22.061  39.443  57.495  0.00  0.00           N  
ATOM    676  CA  LEU    42      22.274  40.181  58.749  0.00  0.00           C  
ATOM    677  C   LEU    42      22.945  41.547  58.500  0.00  0.00           C  
ATOM    678  O   LEU    42      22.424  42.565  58.954  0.00  0.00           O  
ATOM    679  CB  LEU    42      23.072  39.297  59.730  0.00  0.00           C  
ATOM    680  CG  LEU    42      22.282  38.086  60.281  0.00  0.00           C  
ATOM    681  CD1 LEU    42      23.238  37.094  60.961  0.00  0.00           C  
ATOM    682  CD2 LEU    42      21.207  38.517  61.289  0.00  0.00           C  
ATOM    683  H   LEU    42      22.533  38.554  57.371  0.00  0.00           H  
ATOM    684  HA  LEU    42      21.304  40.414  59.191  0.00  0.00           H  
ATOM    685  HB2 LEU    42      23.968  38.940  59.221  0.00  0.00           H  
ATOM    686  HB3 LEU    42      23.396  39.910  60.574  0.00  0.00           H  
ATOM    687  HG  LEU    42      21.789  37.567  59.459  0.00  0.00           H  
ATOM    688 HD11 LEU    42      23.975  36.737  60.241  0.00  0.00           H  
ATOM    689 HD12 LEU    42      23.752  37.578  61.792  0.00  0.00           H  
ATOM    690 HD13 LEU    42      22.677  36.237  61.336  0.00  0.00           H  
ATOM    691 HD21 LEU    42      20.481  39.173  60.811  0.00  0.00           H  
ATOM    692 HD22 LEU    42      20.681  37.639  61.666  0.00  0.00           H  
ATOM    693 HD23 LEU    42      21.670  39.042  62.125  0.00  0.00           H  
ATOM    694  N   LYS    43      24.032  41.605  57.718  0.00  0.00           N  
ATOM    695  CA  LYS    43      24.708  42.867  57.365  0.00  0.00           C  
ATOM    696  C   LYS    43      23.803  43.850  56.589  0.00  0.00           C  
ATOM    697  O   LYS    43      23.871  45.059  56.816  0.00  0.00           O  
ATOM    698  CB  LYS    43      26.013  42.547  56.602  0.00  0.00           C  
ATOM    699  CG  LYS    43      26.820  43.821  56.287  0.00  0.00           C  
ATOM    700  CD  LYS    43      28.183  43.545  55.638  0.00  0.00           C  
ATOM    701  CE  LYS    43      28.780  44.883  55.176  0.00  0.00           C  
ATOM    702  NZ  LYS    43      30.146  44.733  54.627  0.00  0.00           N1+
ATOM    703  H   LYS    43      24.439  40.736  57.385  0.00  0.00           H  
ATOM    704  HA  LYS    43      24.971  43.370  58.295  0.00  0.00           H  
ATOM    705  HB2 LYS    43      26.625  41.879  57.209  0.00  0.00           H  
ATOM    706  HB3 LYS    43      25.774  42.037  55.668  0.00  0.00           H  
ATOM    707  HG2 LYS    43      26.239  44.445  55.606  0.00  0.00           H  
ATOM    708  HG3 LYS    43      26.985  44.375  57.211  0.00  0.00           H  
ATOM    709  HD2 LYS    43      28.842  43.067  56.365  0.00  0.00           H  
ATOM    710  HD3 LYS    43      28.056  42.888  54.775  0.00  0.00           H  
ATOM    711  HE2 LYS    43      28.126  45.298  54.403  0.00  0.00           H  
ATOM    712  HE3 LYS    43      28.802  45.580  56.018  0.00  0.00           H  
ATOM    713  HZ1 LYS    43      30.439  45.548  54.097  0.00  0.00           H  
ATOM    714  HZ2 LYS    43      30.831  44.585  55.363  0.00  0.00           H  
ATOM    715  HZ3 LYS    43      30.208  43.937  53.998  0.00  0.00           H  
ATOM    716  N   GLU    44      22.942  43.351  55.700  0.00  0.00           N  
ATOM    717  CA  GLU    44      21.947  44.155  54.978  0.00  0.00           C  
ATOM    718  C   GLU    44      20.848  44.708  55.911  0.00  0.00           C  
ATOM    719  O   GLU    44      20.316  45.788  55.642  0.00  0.00           O  
ATOM    720  CB  GLU    44      21.320  43.310  53.850  0.00  0.00           C  
ATOM    721  CG  GLU    44      22.253  43.129  52.638  0.00  0.00           C  
ATOM    722  CD  GLU    44      21.680  42.213  51.547  0.00  0.00           C  
ATOM    723  OE1 GLU    44      22.421  41.878  50.592  0.00  0.00           O  
ATOM    724  OE2 GLU    44      20.490  41.821  51.605  0.00  0.00           O1-
ATOM    725  H   GLU    44      22.990  42.358  55.505  0.00  0.00           H  
ATOM    726  HA  GLU    44      22.443  45.011  54.520  0.00  0.00           H  
ATOM    727  HB2 GLU    44      21.044  42.334  54.247  0.00  0.00           H  
ATOM    728  HB3 GLU    44      20.413  43.807  53.503  0.00  0.00           H  
ATOM    729  HG2 GLU    44      22.446  44.109  52.198  0.00  0.00           H  
ATOM    730  HG3 GLU    44      23.206  42.719  52.969  0.00  0.00           H  
ATOM    731  N   ARG    45      20.495  43.995  56.990  0.00  0.00           N  
ATOM    732  CA  ARG    45      19.350  44.305  57.862  0.00  0.00           C  
ATOM    733  C   ARG    45      19.694  45.215  59.056  0.00  0.00           C  
ATOM    734  O   ARG    45      18.973  46.177  59.336  0.00  0.00           O  
ATOM    735  CB  ARG    45      18.773  42.972  58.374  0.00  0.00           C  
ATOM    736  CG  ARG    45      17.371  43.113  58.988  0.00  0.00           C  
ATOM    737  CD  ARG    45      17.018  41.912  59.872  0.00  0.00           C  
ATOM    738  NE  ARG    45      17.033  40.626  59.152  0.00  0.00           N  
ATOM    739  CZ  ARG    45      17.311  39.441  59.687  0.00  0.00           C  
ATOM    740  NH1 ARG    45      17.289  38.378  58.916  0.00  0.00           N1+
ATOM    741  NH2 ARG    45      17.606  39.298  60.963  0.00  0.00           N  
ATOM    742  H   ARG    45      20.952  43.102  57.134  0.00  0.00           H  
ATOM    743  HA  ARG    45      18.582  44.802  57.268  0.00  0.00           H  
ATOM    744  HB2 ARG    45      18.698  42.269  57.545  0.00  0.00           H  
ATOM    745  HB3 ARG    45      19.457  42.545  59.109  0.00  0.00           H  
ATOM    746  HG2 ARG    45      17.329  44.003  59.616  0.00  0.00           H  
ATOM    747  HG3 ARG    45      16.631  43.218  58.193  0.00  0.00           H  
ATOM    748  HD2 ARG    45      17.742  41.885  60.686  0.00  0.00           H  
ATOM    749  HD3 ARG    45      16.025  42.072  60.295  0.00  0.00           H  
ATOM    750  HE  ARG    45      16.784  40.648  58.171  0.00  0.00           H  
ATOM    751 HH11 ARG    45      16.948  38.479  57.967  0.00  0.00           H  
ATOM    752 HH12 ARG    45      17.493  37.449  59.265  0.00  0.00           H  
ATOM    753 HH21 ARG    45      17.581  40.101  61.572  0.00  0.00           H  
ATOM    754 HH22 ARG    45      17.760  38.373  61.357  0.00  0.00           H  
ATOM    755  N   CYS    46      20.734  44.879  59.823  0.00  0.00           N  
ATOM    756  CA  CYS    46      20.986  45.447  61.156  0.00  0.00           C  
ATOM    757  C   CYS    46      21.743  46.784  61.080  0.00  0.00           C  
ATOM    758  O   CYS    46      22.654  46.922  60.263  0.00  0.00           O  
ATOM    759  CB  CYS    46      21.733  44.397  61.990  0.00  0.00           C  
ATOM    760  SG  CYS    46      20.729  42.884  62.095  0.00  0.00           S  
ATOM    761  H   CYS    46      21.301  44.086  59.538  0.00  0.00           H  
ATOM    762  HA  CYS    46      20.030  45.637  61.647  0.00  0.00           H  
ATOM    763  HB2 CYS    46      22.697  44.169  61.526  0.00  0.00           H  
ATOM    764  HB3 CYS    46      21.915  44.780  62.998  0.00  0.00           H  
ATOM    765  HG  CYS    46      21.575  42.197  62.884  0.00  0.00           H  
ATOM    766  N   ARG    47      21.374  47.772  61.909  0.00  0.00           N  
ATOM    767  CA  ARG    47      21.954  49.130  61.886  0.00  0.00           C  
ATOM    768  C   ARG    47      22.909  49.360  63.058  0.00  0.00           C  
ATOM    769  O   ARG    47      22.628  48.964  64.189  0.00  0.00           O  
ATOM    770  CB  ARG    47      20.851  50.207  61.871  0.00  0.00           C  
ATOM    771  CG  ARG    47      19.825  50.057  60.735  0.00  0.00           C  
ATOM    772  CD  ARG    47      20.435  49.954  59.331  0.00  0.00           C  
ATOM    773  NE  ARG    47      19.428  49.496  58.367  0.00  0.00           N  
ATOM    774  CZ  ARG    47      19.648  48.755  57.288  0.00  0.00           C  
ATOM    775  NH1 ARG    47      18.615  48.368  56.586  0.00  0.00           N1+
ATOM    776  NH2 ARG    47      20.841  48.376  56.884  0.00  0.00           N  
ATOM    777  H   ARG    47      20.658  47.580  62.599  0.00  0.00           H  
ATOM    778  HA  ARG    47      22.546  49.250  60.979  0.00  0.00           H  
ATOM    779  HB2 ARG    47      20.315  50.178  62.821  0.00  0.00           H  
ATOM    780  HB3 ARG    47      21.320  51.188  61.784  0.00  0.00           H  
ATOM    781  HG2 ARG    47      19.240  49.160  60.922  0.00  0.00           H  
ATOM    782  HG3 ARG    47      19.142  50.907  60.762  0.00  0.00           H  
ATOM    783  HD2 ARG    47      20.833  50.925  59.030  0.00  0.00           H  
ATOM    784  HD3 ARG    47      21.246  49.232  59.347  0.00  0.00           H  
ATOM    785  HE  ARG    47      18.458  49.674  58.591  0.00  0.00           H  
ATOM    786 HH11 ARG    47      17.680  48.533  56.921  0.00  0.00           H  
ATOM    787 HH12 ARG    47      18.746  47.854  55.722  0.00  0.00           H  
ATOM    788 HH21 ARG    47      21.683  48.622  57.396  0.00  0.00           H  
ATOM    789 HH22 ARG    47      20.908  47.712  56.122  0.00  0.00           H  
ATOM    790  N   TRP    48      24.035  50.019  62.790  0.00  0.00           N  
ATOM    791  CA  TRP    48      25.161  50.122  63.725  0.00  0.00           C  
ATOM    792  C   TRP    48      25.209  51.480  64.430  0.00  0.00           C  
ATOM    793  O   TRP    48      24.994  52.523  63.810  0.00  0.00           O  
ATOM    794  CB  TRP    48      26.453  49.799  62.962  0.00  0.00           C  
ATOM    795  CG  TRP    48      26.361  48.504  62.213  0.00  0.00           C  
ATOM    796  CD1 TRP    48      26.046  47.315  62.771  0.00  0.00           C  
ATOM    797  CD2 TRP    48      26.400  48.265  60.771  0.00  0.00           C  
ATOM    798  CE2 TRP    48      26.082  46.894  60.533  0.00  0.00           C  
ATOM    799  CE3 TRP    48      26.613  49.079  59.636  0.00  0.00           C  
ATOM    800  NE1 TRP    48      25.883  46.363  61.789  0.00  0.00           N  
ATOM    801  CZ2 TRP    48      25.989  46.359  59.240  0.00  0.00           C  
ATOM    802  CZ3 TRP    48      26.521  48.551  58.335  0.00  0.00           C  
ATOM    803  CH2 TRP    48      26.217  47.193  58.132  0.00  0.00           C  
ATOM    804  H   TRP    48      24.178  50.338  61.842  0.00  0.00           H  
ATOM    805  HA  TRP    48      25.045  49.361  64.498  0.00  0.00           H  
ATOM    806  HB2 TRP    48      26.666  50.604  62.256  0.00  0.00           H  
ATOM    807  HB3 TRP    48      27.283  49.745  63.667  0.00  0.00           H  
ATOM    808  HD1 TRP    48      25.866  47.154  63.827  0.00  0.00           H  
ATOM    809  HE1 TRP    48      25.529  45.429  61.995  0.00  0.00           H  
ATOM    810  HE3 TRP    48      26.838  50.127  59.772  0.00  0.00           H  
ATOM    811  HZ2 TRP    48      25.722  45.324  59.104  0.00  0.00           H  
ATOM    812  HZ3 TRP    48      26.666  49.200  57.484  0.00  0.00           H  
ATOM    813  HH2 TRP    48      26.132  46.801  57.128  0.00  0.00           H  
ATOM    814  N   LYS    49      25.499  51.475  65.734  0.00  0.00           N  
ATOM    815  CA  LYS    49      25.442  52.668  66.596  0.00  0.00           C  
ATOM    816  C   LYS    49      26.742  53.503  66.557  0.00  0.00           C  
ATOM    817  O   LYS    49      27.272  53.920  67.586  0.00  0.00           O  
ATOM    818  CB  LYS    49      25.010  52.261  68.019  0.00  0.00           C  
ATOM    819  CG  LYS    49      23.611  51.625  68.074  0.00  0.00           C  
ATOM    820  CD  LYS    49      23.122  51.510  69.525  0.00  0.00           C  
ATOM    821  CE  LYS    49      21.687  50.980  69.631  0.00  0.00           C  
ATOM    822  NZ  LYS    49      21.600  49.535  69.323  0.00  0.00           N1+
ATOM    823  H   LYS    49      25.740  50.588  66.164  0.00  0.00           H  
ATOM    824  HA  LYS    49      24.670  53.331  66.205  0.00  0.00           H  
ATOM    825  HB2 LYS    49      25.735  51.560  68.428  0.00  0.00           H  
ATOM    826  HB3 LYS    49      25.005  53.158  68.641  0.00  0.00           H  
ATOM    827  HG2 LYS    49      22.912  52.245  67.516  0.00  0.00           H  
ATOM    828  HG3 LYS    49      23.644  50.634  67.619  0.00  0.00           H  
ATOM    829  HD2 LYS    49      23.790  50.859  70.084  0.00  0.00           H  
ATOM    830  HD3 LYS    49      23.159  52.494  69.993  0.00  0.00           H  
ATOM    831  HE2 LYS    49      21.344  51.138  70.655  0.00  0.00           H  
ATOM    832  HE3 LYS    49      21.033  51.550  68.965  0.00  0.00           H  
ATOM    833  HZ1 LYS    49      22.273  49.006  69.869  0.00  0.00           H  
ATOM    834  HZ2 LYS    49      20.681  49.148  69.522  0.00  0.00           H  
ATOM    835  HZ3 LYS    49      21.789  49.337  68.343  0.00  0.00           H  
ATOM    836  N   HIE    50      27.253  53.792  65.357  0.00  0.00           N  
ATOM    837  CA  HIE    50      28.481  54.572  65.140  0.00  0.00           C  
ATOM    838  C   HIE    50      28.343  56.058  65.547  0.00  0.00           C  
ATOM    839  O   HIE    50      27.336  56.698  65.234  0.00  0.00           O  
ATOM    840  CB  HIE    50      28.903  54.439  63.663  0.00  0.00           C  
ATOM    841  CG  HIE    50      29.306  53.052  63.220  0.00  0.00           C  
ATOM    842  CD2 HIE    50      29.635  52.021  64.047  0.00  0.00           C  
ATOM    843  ND1 HIE    50      29.522  52.648  61.901  0.00  0.00           N  
ATOM    844  CE1 HIE    50      29.984  51.387  61.973  0.00  0.00           C  
ATOM    845  NE2 HIE    50      30.075  50.986  63.254  0.00  0.00           N  
ATOM    846  H   HIE    50      26.726  53.479  64.552  0.00  0.00           H  
ATOM    847  HA  HIE    50      29.266  54.147  65.762  0.00  0.00           H  
ATOM    848  HB2 HIE    50      28.090  54.785  63.027  0.00  0.00           H  
ATOM    849  HB3 HIE    50      29.757  55.095  63.487  0.00  0.00           H  
ATOM    850  HD2 HIE    50      29.620  52.039  65.122  0.00  0.00           H  
ATOM    851  HE1 HIE    50      30.286  50.791  61.122  0.00  0.00           H  
ATOM    852  HE2 HIE    50      30.493  50.120  63.600  0.00  0.00           H  
ATOM    853  N   ALA    51      29.355  56.601  66.234  0.00  0.00           N  
ATOM    854  CA  ALA    51      29.489  58.030  66.546  0.00  0.00           C  
ATOM    855  C   ALA    51      29.946  58.849  65.318  0.00  0.00           C  
ATOM    856  O   ALA    51      30.826  58.407  64.580  0.00  0.00           O  
ATOM    857  CB  ALA    51      30.483  58.173  67.707  0.00  0.00           C  
ATOM    858  H   ALA    51      30.127  55.994  66.488  0.00  0.00           H  
ATOM    859  HA  ALA    51      28.522  58.413  66.867  0.00  0.00           H  
ATOM    860  HB1 ALA    51      31.458  57.782  67.414  0.00  0.00           H  
ATOM    861  HB2 ALA    51      30.588  59.228  67.963  0.00  0.00           H  
ATOM    862  HB3 ALA    51      30.117  57.626  68.576  0.00  0.00           H  
ATOM    863  N   SER    52      29.363  60.028  65.094  0.00  0.00           N  
ATOM    864  CA  SER    52      29.688  60.929  63.974  0.00  0.00           C  
ATOM    865  C   SER    52      29.138  62.344  64.238  0.00  0.00           C  
ATOM    866  O   SER    52      28.007  62.493  64.715  0.00  0.00           O  
ATOM    867  CB  SER    52      29.138  60.346  62.655  0.00  0.00           C  
ATOM    868  OG  SER    52      29.486  61.087  61.493  0.00  0.00           O  
ATOM    869  H   SER    52      28.725  60.388  65.803  0.00  0.00           H  
ATOM    870  HA  SER    52      30.773  60.997  63.888  0.00  0.00           H  
ATOM    871  HB2 SER    52      29.522  59.334  62.529  0.00  0.00           H  
ATOM    872  HB3 SER    52      28.052  60.289  62.729  0.00  0.00           H  
ATOM    873  HG  SER    52      29.404  60.496  60.719  0.00  0.00           H  
ATOM    874  N   ALA    53      29.931  63.386  63.944  0.00  0.00           N  
ATOM    875  CA  ALA    53      29.556  64.809  64.043  0.00  0.00           C  
ATOM    876  C   ALA    53      29.146  65.283  65.461  0.00  0.00           C  
ATOM    877  O   ALA    53      28.460  66.296  65.604  0.00  0.00           O  
ATOM    878  CB  ALA    53      28.508  65.129  62.963  0.00  0.00           C  
ATOM    879  H   ALA    53      30.867  63.182  63.619  0.00  0.00           H  
ATOM    880  HA  ALA    53      30.445  65.390  63.804  0.00  0.00           H  
ATOM    881  HB1 ALA    53      28.859  64.795  61.987  0.00  0.00           H  
ATOM    882  HB2 ALA    53      27.561  64.639  63.193  0.00  0.00           H  
ATOM    883  HB3 ALA    53      28.340  66.206  62.922  0.00  0.00           H  
ATOM    884  N   GLY    54      29.544  64.561  66.514  0.00  0.00           N  
ATOM    885  CA  GLY    54      29.215  64.843  67.920  0.00  0.00           C  
ATOM    886  C   GLY    54      28.010  64.066  68.435  0.00  0.00           C  
ATOM    887  O   GLY    54      27.678  64.167  69.613  0.00  0.00           O  
ATOM    888  H   GLY    54      30.113  63.743  66.321  0.00  0.00           H  
ATOM    889  HA2 GLY    54      30.048  64.542  68.549  0.00  0.00           H  
ATOM    890  HA3 GLY    54      29.009  65.906  68.054  0.00  0.00           H  
ATOM    891  N   GLU    55      27.384  63.257  67.584  0.00  0.00           N  
ATOM    892  CA  GLU    55      26.185  62.480  67.881  0.00  0.00           C  
ATOM    893  C   GLU    55      26.376  61.030  67.394  0.00  0.00           C  
ATOM    894  O   GLU    55      27.507  60.595  67.171  0.00  0.00           O  
ATOM    895  CB  GLU    55      24.983  63.205  67.229  0.00  0.00           C  
ATOM    896  CG  GLU    55      23.771  63.288  68.160  0.00  0.00           C  
ATOM    897  CD  GLU    55      24.016  64.252  69.321  0.00  0.00           C  
ATOM    898  OE1 GLU    55      24.459  63.811  70.402  0.00  0.00           O  
ATOM    899  OE2 GLU    55      23.735  65.464  69.188  0.00  0.00           O1-
ATOM    900  H   GLU    55      27.762  63.169  66.646  0.00  0.00           H  
ATOM    901  HA  GLU    55      26.033  62.437  68.959  0.00  0.00           H  
ATOM    902  HB2 GLU    55      25.258  64.227  66.959  0.00  0.00           H  
ATOM    903  HB3 GLU    55      24.698  62.701  66.305  0.00  0.00           H  
ATOM    904  HG2 GLU    55      22.917  63.649  67.586  0.00  0.00           H  
ATOM    905  HG3 GLU    55      23.532  62.294  68.541  0.00  0.00           H  
ATOM    906  N   PHE    56      25.293  60.271  67.213  0.00  0.00           N  
ATOM    907  CA  PHE    56      25.311  59.031  66.431  0.00  0.00           C  
ATOM    908  C   PHE    56      24.945  59.321  64.965  0.00  0.00           C  
ATOM    909  O   PHE    56      24.307  60.333  64.670  0.00  0.00           O  
ATOM    910  CB  PHE    56      24.365  58.005  67.073  0.00  0.00           C  
ATOM    911  CG  PHE    56      24.731  57.650  68.505  0.00  0.00           C  
ATOM    912  CD1 PHE    56      24.004  58.189  69.585  0.00  0.00           C  
ATOM    913  CD2 PHE    56      25.820  56.794  68.758  0.00  0.00           C  
ATOM    914  CE1 PHE    56      24.367  57.872  70.907  0.00  0.00           C  
ATOM    915  CE2 PHE    56      26.179  56.474  70.080  0.00  0.00           C  
ATOM    916  CZ  PHE    56      25.452  57.014  71.156  0.00  0.00           C  
ATOM    917  H   PHE    56      24.389  60.658  67.440  0.00  0.00           H  
ATOM    918  HA  PHE    56      26.314  58.611  66.444  0.00  0.00           H  
ATOM    919  HB2 PHE    56      23.348  58.394  67.047  0.00  0.00           H  
ATOM    920  HB3 PHE    56      24.381  57.088  66.481  0.00  0.00           H  
ATOM    921  HD1 PHE    56      23.171  58.855  69.405  0.00  0.00           H  
ATOM    922  HD2 PHE    56      26.388  56.385  67.936  0.00  0.00           H  
ATOM    923  HE1 PHE    56      23.811  58.292  71.734  0.00  0.00           H  
ATOM    924  HE2 PHE    56      27.016  55.815  70.263  0.00  0.00           H  
ATOM    925  HZ  PHE    56      25.725  56.776  72.175  0.00  0.00           H  
ATOM    926  N   ILE    57      25.290  58.421  64.035  0.00  0.00           N  
ATOM    927  CA  ILE    57      24.970  58.552  62.590  0.00  0.00           C  
ATOM    928  C   ILE    57      23.464  58.582  62.255  0.00  0.00           C  
ATOM    929  O   ILE    57      23.107  58.806  61.097  0.00  0.00           O  
ATOM    930  CB  ILE    57      25.668  57.446  61.754  0.00  0.00           C  
ATOM    931  CG1 ILE    57      25.290  56.018  62.216  0.00  0.00           C  
ATOM    932  CG2 ILE    57      27.189  57.670  61.727  0.00  0.00           C  
ATOM    933  CD1 ILE    57      25.694  54.931  61.211  0.00  0.00           C  
ATOM    934  H   ILE    57      25.886  57.650  64.331  0.00  0.00           H  
ATOM    935  HA  ILE    57      25.348  59.516  62.240  0.00  0.00           H  
ATOM    936  HB  ILE    57      25.330  57.553  60.721  0.00  0.00           H  
ATOM    937 HG12 ILE    57      25.754  55.801  63.177  0.00  0.00           H  
ATOM    938 HG13 ILE    57      24.209  55.957  62.343  0.00  0.00           H  
ATOM    939 HG21 ILE    57      27.676  56.931  61.092  0.00  0.00           H  
ATOM    940 HG22 ILE    57      27.394  58.650  61.300  0.00  0.00           H  
ATOM    941 HG23 ILE    57      27.609  57.610  62.730  0.00  0.00           H  
ATOM    942 HD11 ILE    57      26.777  54.878  61.108  0.00  0.00           H  
ATOM    943 HD12 ILE    57      25.335  53.965  61.562  0.00  0.00           H  
ATOM    944 HD13 ILE    57      25.251  55.142  60.238  0.00  0.00           H  
ATOM    945  N   GLU    58      22.583  58.329  63.225  0.00  0.00           N  
ATOM    946  CA  GLU    58      21.165  58.036  63.018  0.00  0.00           C  
ATOM    947  C   GLU    58      20.342  58.397  64.270  0.00  0.00           C  
ATOM    948  O   GLU    58      20.528  57.810  65.341  0.00  0.00           O  
ATOM    949  CB  GLU    58      21.052  56.544  62.634  0.00  0.00           C  
ATOM    950  CG  GLU    58      19.635  55.965  62.595  0.00  0.00           C  
ATOM    951  CD  GLU    58      18.728  56.727  61.639  0.00  0.00           C  
ATOM    952  OE1 GLU    58      17.863  57.488  62.125  0.00  0.00           O  
ATOM    953  OE2 GLU    58      18.908  56.604  60.405  0.00  0.00           O1-
ATOM    954  H   GLU    58      22.938  58.244  64.164  0.00  0.00           H  
ATOM    955  HA  GLU    58      20.802  58.634  62.183  0.00  0.00           H  
ATOM    956  HB2 GLU    58      21.508  56.402  61.653  0.00  0.00           H  
ATOM    957  HB3 GLU    58      21.628  55.954  63.347  0.00  0.00           H  
ATOM    958  HG2 GLU    58      19.689  54.922  62.282  0.00  0.00           H  
ATOM    959  HG3 GLU    58      19.219  55.986  63.600  0.00  0.00           H  
ATOM    960  N   LYS    59      19.389  59.329  64.142  0.00  0.00           N  
ATOM    961  CA  LYS    59      18.489  59.758  65.230  0.00  0.00           C  
ATOM    962  C   LYS    59      17.638  58.610  65.800  0.00  0.00           C  
ATOM    963  O   LYS    59      17.256  58.652  66.969  0.00  0.00           O  
ATOM    964  CB  LYS    59      17.644  60.958  64.759  0.00  0.00           C  
ATOM    965  CG  LYS    59      16.675  61.459  65.847  0.00  0.00           C  
ATOM    966  CD  LYS    59      15.943  62.754  65.482  0.00  0.00           C  
ATOM    967  CE  LYS    59      16.891  63.957  65.471  0.00  0.00           C  
ATOM    968  NZ  LYS    59      16.146  65.221  65.290  0.00  0.00           N1+
ATOM    969  H   LYS    59      19.251  59.753  63.230  0.00  0.00           H  
ATOM    970  HA  LYS    59      19.100  60.111  66.059  0.00  0.00           H  
ATOM    971  HB2 LYS    59      18.326  61.767  64.498  0.00  0.00           H  
ATOM    972  HB3 LYS    59      17.075  60.682  63.871  0.00  0.00           H  
ATOM    973  HG2 LYS    59      15.917  60.696  66.018  0.00  0.00           H  
ATOM    974  HG3 LYS    59      17.222  61.614  66.779  0.00  0.00           H  
ATOM    975  HD2 LYS    59      15.469  62.642  64.505  0.00  0.00           H  
ATOM    976  HD3 LYS    59      15.161  62.923  66.226  0.00  0.00           H  
ATOM    977  HE2 LYS    59      17.446  63.993  66.412  0.00  0.00           H  
ATOM    978  HE3 LYS    59      17.614  63.841  64.659  0.00  0.00           H  
ATOM    979  HZ1 LYS    59      15.510  65.384  66.066  0.00  0.00           H  
ATOM    980  HZ2 LYS    59      16.804  65.993  65.199  0.00  0.00           H  
ATOM    981  HZ3 LYS    59      15.620  65.192  64.421  0.00  0.00           H  
ATOM    982  N   SER    60      17.417  57.536  65.039  0.00  0.00           N  
ATOM    983  CA  SER    60      16.764  56.323  65.551  0.00  0.00           C  
ATOM    984  C   SER    60      17.578  55.619  66.657  0.00  0.00           C  
ATOM    985  O   SER    60      16.988  54.932  67.491  0.00  0.00           O  
ATOM    986  CB  SER    60      16.433  55.374  64.389  0.00  0.00           C  
ATOM    987  OG  SER    60      15.479  54.389  64.751  0.00  0.00           O  
ATOM    988  H   SER    60      17.640  57.601  64.046  0.00  0.00           H  
ATOM    989  HA  SER    60      15.825  56.619  66.014  0.00  0.00           H  
ATOM    990  HB2 SER    60      16.022  55.957  63.563  0.00  0.00           H  
ATOM    991  HB3 SER    60      17.342  54.879  64.046  0.00  0.00           H  
ATOM    992  HG  SER    60      15.237  53.916  63.915  0.00  0.00           H  
ATOM    993  N   VAL    61      18.897  55.852  66.753  0.00  0.00           N  
ATOM    994  CA  VAL    61      19.703  55.418  67.910  0.00  0.00           C  
ATOM    995  C   VAL    61      19.270  56.230  69.137  0.00  0.00           C  
ATOM    996  O   VAL    61      19.547  57.428  69.218  0.00  0.00           O  
ATOM    997  CB  VAL    61      21.224  55.544  67.661  0.00  0.00           C  
ATOM    998  CG1 VAL    61      22.018  55.048  68.880  0.00  0.00           C  
ATOM    999  CG2 VAL    61      21.648  54.730  66.425  0.00  0.00           C  
ATOM   1000  H   VAL    61      19.331  56.490  66.087  0.00  0.00           H  
ATOM   1001  HA  VAL    61      19.486  54.365  68.088  0.00  0.00           H  
ATOM   1002  HB  VAL    61      21.481  56.588  67.485  0.00  0.00           H  
ATOM   1003 HG11 VAL    61      21.866  55.718  69.726  0.00  0.00           H  
ATOM   1004 HG12 VAL    61      21.682  54.049  69.154  0.00  0.00           H  
ATOM   1005 HG13 VAL    61      23.084  55.023  68.652  0.00  0.00           H  
ATOM   1006 HG21 VAL    61      21.367  53.684  66.551  0.00  0.00           H  
ATOM   1007 HG22 VAL    61      21.161  55.117  65.531  0.00  0.00           H  
ATOM   1008 HG23 VAL    61      22.727  54.801  66.284  0.00  0.00           H  
ATOM   1009  N   THR    62      18.550  55.571  70.055  0.00  0.00           N  
ATOM   1010  CA  THR    62      17.739  56.210  71.110  0.00  0.00           C  
ATOM   1011  C   THR    62      18.088  55.640  72.482  0.00  0.00           C  
ATOM   1012  O   THR    62      18.462  54.477  72.595  0.00  0.00           O  
ATOM   1013  CB  THR    62      16.246  56.024  70.787  0.00  0.00           C  
ATOM   1014  CG2 THR    62      15.306  56.784  71.723  0.00  0.00           C  
ATOM   1015  OG1 THR    62      15.996  56.524  69.492  0.00  0.00           O  
ATOM   1016  H   THR    62      18.413  54.578  69.903  0.00  0.00           H  
ATOM   1017  HA  THR    62      17.948  57.276  71.136  0.00  0.00           H  
ATOM   1018  HB  THR    62      15.994  54.962  70.815  0.00  0.00           H  
ATOM   1019  HG1 THR    62      16.355  55.878  68.853  0.00  0.00           H  
ATOM   1020 HG21 THR    62      14.279  56.659  71.380  0.00  0.00           H  
ATOM   1021 HG22 THR    62      15.375  56.391  72.736  0.00  0.00           H  
ATOM   1022 HG23 THR    62      15.552  57.845  71.724  0.00  0.00           H  
ATOM   1023  N   ALA    63      17.971  56.443  73.539  0.00  0.00           N  
ATOM   1024  CA  ALA    63      18.242  55.986  74.903  0.00  0.00           C  
ATOM   1025  C   ALA    63      17.136  55.055  75.448  0.00  0.00           C  
ATOM   1026  O   ALA    63      15.944  55.333  75.299  0.00  0.00           O  
ATOM   1027  CB  ALA    63      18.435  57.222  75.785  0.00  0.00           C  
ATOM   1028  H   ALA    63      17.638  57.390  73.404  0.00  0.00           H  
ATOM   1029  HA  ALA    63      19.179  55.423  74.901  0.00  0.00           H  
ATOM   1030  HB1 ALA    63      18.620  56.908  76.811  0.00  0.00           H  
ATOM   1031  HB2 ALA    63      19.285  57.805  75.428  0.00  0.00           H  
ATOM   1032  HB3 ALA    63      17.536  57.836  75.751  0.00  0.00           H  
ATOM   1033  N   GLY    64      17.540  53.978  76.130  0.00  0.00           N  
ATOM   1034  CA  GLY    64      16.681  53.047  76.877  0.00  0.00           C  
ATOM   1035  C   GLY    64      16.634  53.379  78.371  0.00  0.00           C  
ATOM   1036  O   GLY    64      17.538  54.024  78.905  0.00  0.00           O  
ATOM   1037  H   GLY    64      18.539  53.825  76.206  0.00  0.00           H  
ATOM   1038  HA2 GLY    64      15.665  53.060  76.481  0.00  0.00           H  
ATOM   1039  HA3 GLY    64      17.079  52.036  76.788  0.00  0.00           H  
ATOM   1040  N   ILE    65      15.595  52.920  79.073  0.00  0.00           N  
ATOM   1041  CA  ILE    65      15.324  53.256  80.488  0.00  0.00           C  
ATOM   1042  C   ILE    65      15.387  52.050  81.444  0.00  0.00           C  
ATOM   1043  O   ILE    65      15.467  52.247  82.656  0.00  0.00           O  
ATOM   1044  CB  ILE    65      13.971  54.016  80.568  0.00  0.00           C  
ATOM   1045  CG1 ILE    65      13.777  54.862  81.845  0.00  0.00           C  
ATOM   1046  CG2 ILE    65      12.765  53.074  80.426  0.00  0.00           C  
ATOM   1047  CD1 ILE    65      14.817  55.974  82.015  0.00  0.00           C  
ATOM   1048  H   ILE    65      14.940  52.307  78.583  0.00  0.00           H  
ATOM   1049  HA  ILE    65      16.106  53.927  80.836  0.00  0.00           H  
ATOM   1050  HB  ILE    65      13.932  54.711  79.727  0.00  0.00           H  
ATOM   1051 HG12 ILE    65      12.795  55.335  81.802  0.00  0.00           H  
ATOM   1052 HG13 ILE    65      13.796  54.221  82.724  0.00  0.00           H  
ATOM   1053 HG21 ILE    65      11.845  53.655  80.396  0.00  0.00           H  
ATOM   1054 HG22 ILE    65      12.844  52.514  79.498  0.00  0.00           H  
ATOM   1055 HG23 ILE    65      12.713  52.379  81.265  0.00  0.00           H  
ATOM   1056 HD11 ILE    65      14.864  56.574  81.106  0.00  0.00           H  
ATOM   1057 HD12 ILE    65      14.527  56.608  82.853  0.00  0.00           H  
ATOM   1058 HD13 ILE    65      15.800  55.559  82.222  0.00  0.00           H  
ATOM   1059  N   GLU    66      15.372  50.816  80.932  0.00  0.00           N  
ATOM   1060  CA  GLU    66      15.196  49.604  81.743  0.00  0.00           C  
ATOM   1061  C   GLU    66      16.306  49.390  82.791  0.00  0.00           C  
ATOM   1062  O   GLU    66      16.000  49.211  83.974  0.00  0.00           O  
ATOM   1063  CB  GLU    66      15.053  48.384  80.818  0.00  0.00           C  
ATOM   1064  CG  GLU    66      14.402  47.210  81.555  0.00  0.00           C  
ATOM   1065  CD  GLU    66      13.980  46.100  80.599  0.00  0.00           C  
ATOM   1066  OE1 GLU    66      12.761  45.846  80.451  0.00  0.00           O  
ATOM   1067  OE2 GLU    66      14.863  45.394  80.068  0.00  0.00           O1-
ATOM   1068  H   GLU    66      15.328  50.723  79.923  0.00  0.00           H  
ATOM   1069  HA  GLU    66      14.257  49.723  82.286  0.00  0.00           H  
ATOM   1070  HB2 GLU    66      14.427  48.645  79.969  0.00  0.00           H  
ATOM   1071  HB3 GLU    66      16.028  48.091  80.430  0.00  0.00           H  
ATOM   1072  HG2 GLU    66      15.106  46.807  82.282  0.00  0.00           H  
ATOM   1073  HG3 GLU    66      13.521  47.565  82.091  0.00  0.00           H  
ATOM   1074  N   ARG    67      17.589  49.470  82.396  0.00  0.00           N  
ATOM   1075  CA  ARG    67      18.721  49.414  83.341  0.00  0.00           C  
ATOM   1076  C   ARG    67      18.602  50.532  84.383  0.00  0.00           C  
ATOM   1077  O   ARG    67      18.740  50.290  85.583  0.00  0.00           O  
ATOM   1078  CB  ARG    67      20.069  49.512  82.592  0.00  0.00           C  
ATOM   1079  CG  ARG    67      21.280  49.421  83.543  0.00  0.00           C  
ATOM   1080  CD  ARG    67      22.622  49.606  82.818  0.00  0.00           C  
ATOM   1081  NE  ARG    67      23.752  49.429  83.748  0.00  0.00           N  
ATOM   1082  CZ  ARG    67      24.347  50.362  84.486  0.00  0.00           C  
ATOM   1083  NH1 ARG    67      24.104  51.654  84.404  0.00  0.00           N1+
ATOM   1084  NH2 ARG    67      25.230  49.992  85.373  0.00  0.00           N  
ATOM   1085  H   ARG    67      17.781  49.614  81.412  0.00  0.00           H  
ATOM   1086  HA  ARG    67      18.683  48.458  83.864  0.00  0.00           H  
ATOM   1087  HB2 ARG    67      20.132  48.697  81.869  0.00  0.00           H  
ATOM   1088  HB3 ARG    67      20.117  50.456  82.049  0.00  0.00           H  
ATOM   1089  HG2 ARG    67      21.209  50.194  84.308  0.00  0.00           H  
ATOM   1090  HG3 ARG    67      21.270  48.446  84.033  0.00  0.00           H  
ATOM   1091  HD2 ARG    67      22.701  48.863  82.023  0.00  0.00           H  
ATOM   1092  HD3 ARG    67      22.658  50.598  82.364  0.00  0.00           H  
ATOM   1093  HE  ARG    67      24.088  48.481  83.886  0.00  0.00           H  
ATOM   1094 HH11 ARG    67      23.485  52.028  83.692  0.00  0.00           H  
ATOM   1095 HH12 ARG    67      24.595  52.290  85.032  0.00  0.00           H  
ATOM   1096 HH21 ARG    67      25.340  49.007  85.605  0.00  0.00           H  
ATOM   1097 HH22 ARG    67      25.675  50.711  85.937  0.00  0.00           H  
ATOM   1098  N   MET    68      18.343  51.760  83.926  0.00  0.00           N  
ATOM   1099  CA  MET    68      18.261  52.958  84.767  0.00  0.00           C  
ATOM   1100  C   MET    68      17.148  52.873  85.825  0.00  0.00           C  
ATOM   1101  O   MET    68      17.364  53.324  86.951  0.00  0.00           O  
ATOM   1102  CB  MET    68      18.137  54.167  83.831  0.00  0.00           C  
ATOM   1103  CG  MET    68      18.153  55.517  84.552  0.00  0.00           C  
ATOM   1104  SD  MET    68      18.867  56.832  83.533  0.00  0.00           S  
ATOM   1105  CE  MET    68      18.625  58.249  84.622  0.00  0.00           C  
ATOM   1106  H   MET    68      18.219  51.869  82.924  0.00  0.00           H  
ATOM   1107  HA  MET    68      19.200  53.053  85.314  0.00  0.00           H  
ATOM   1108  HB2 MET    68      18.985  54.137  83.145  0.00  0.00           H  
ATOM   1109  HB3 MET    68      17.227  54.089  83.239  0.00  0.00           H  
ATOM   1110  HG2 MET    68      17.130  55.783  84.821  0.00  0.00           H  
ATOM   1111  HG3 MET    68      18.736  55.431  85.468  0.00  0.00           H  
ATOM   1112  HE1 MET    68      17.561  58.389  84.800  0.00  0.00           H  
ATOM   1113  HE2 MET    68      19.140  58.092  85.569  0.00  0.00           H  
ATOM   1114  HE3 MET    68      19.018  59.145  84.141  0.00  0.00           H  
ATOM   1115  N   ARG    69      16.017  52.223  85.525  0.00  0.00           N  
ATOM   1116  CA  ARG    69      15.000  51.852  86.520  0.00  0.00           C  
ATOM   1117  C   ARG    69      15.500  50.743  87.456  0.00  0.00           C  
ATOM   1118  O   ARG    69      15.664  50.961  88.658  0.00  0.00           O  
ATOM   1119  CB  ARG    69      13.701  51.424  85.811  0.00  0.00           C  
ATOM   1120  CG  ARG    69      12.868  52.637  85.377  0.00  0.00           C  
ATOM   1121  CD  ARG    69      11.652  52.193  84.556  0.00  0.00           C  
ATOM   1122  NE  ARG    69      10.731  53.315  84.323  0.00  0.00           N  
ATOM   1123  CZ  ARG    69       9.854  53.432  83.338  0.00  0.00           C  
ATOM   1124  NH1 ARG    69       9.715  52.544  82.380  0.00  0.00           N1+
ATOM   1125  NH2 ARG    69       9.078  54.485  83.333  0.00  0.00           N  
ATOM   1126  H   ARG    69      15.881  51.921  84.563  0.00  0.00           H  
ATOM   1127  HA  ARG    69      14.780  52.720  87.143  0.00  0.00           H  
ATOM   1128  HB2 ARG    69      13.939  50.805  84.944  0.00  0.00           H  
ATOM   1129  HB3 ARG    69      13.096  50.831  86.500  0.00  0.00           H  
ATOM   1130  HG2 ARG    69      12.528  53.169  86.267  0.00  0.00           H  
ATOM   1131  HG3 ARG    69      13.479  53.311  84.779  0.00  0.00           H  
ATOM   1132  HD2 ARG    69      12.002  51.785  83.606  0.00  0.00           H  
ATOM   1133  HD3 ARG    69      11.119  51.407  85.095  0.00  0.00           H  
ATOM   1134  HE  ARG    69      10.751  54.094  84.980  0.00  0.00           H  
ATOM   1135 HH11 ARG    69      10.186  51.644  82.439  0.00  0.00           H  
ATOM   1136 HH12 ARG    69       9.199  52.777  81.537  0.00  0.00           H  
ATOM   1137 HH21 ARG    69       9.198  55.161  84.087  0.00  0.00           H  
ATOM   1138 HH22 ARG    69       8.302  54.540  82.685  0.00  0.00           H  
ATOM   1139  N   TYR    70      15.753  49.539  86.939  0.00  0.00           N  
ATOM   1140  CA  TYR    70      15.933  48.346  87.780  0.00  0.00           C  
ATOM   1141  C   TYR    70      17.242  48.323  88.599  0.00  0.00           C  
ATOM   1142  O   TYR    70      17.278  47.682  89.652  0.00  0.00           O  
ATOM   1143  CB  TYR    70      15.744  47.088  86.917  0.00  0.00           C  
ATOM   1144  CG  TYR    70      14.366  46.860  86.304  0.00  0.00           C  
ATOM   1145  CD1 TYR    70      13.185  47.314  86.932  0.00  0.00           C  
ATOM   1146  CD2 TYR    70      14.266  46.145  85.092  0.00  0.00           C  
ATOM   1147  CE1 TYR    70      11.927  47.074  86.349  0.00  0.00           C  
ATOM   1148  CE2 TYR    70      13.008  45.890  84.511  0.00  0.00           C  
ATOM   1149  CZ  TYR    70      11.832  46.350  85.141  0.00  0.00           C  
ATOM   1150  OH  TYR    70      10.615  46.066  84.603  0.00  0.00           O  
ATOM   1151  H   TYR    70      15.679  49.412  85.931  0.00  0.00           H  
ATOM   1152  HA  TYR    70      15.146  48.348  88.534  0.00  0.00           H  
ATOM   1153  HB2 TYR    70      16.464  47.131  86.103  0.00  0.00           H  
ATOM   1154  HB3 TYR    70      15.980  46.214  87.524  0.00  0.00           H  
ATOM   1155  HD1 TYR    70      13.224  47.849  87.868  0.00  0.00           H  
ATOM   1156  HD2 TYR    70      15.162  45.791  84.602  0.00  0.00           H  
ATOM   1157  HE1 TYR    70      11.033  47.439  86.831  0.00  0.00           H  
ATOM   1158  HE2 TYR    70      12.934  45.346  83.582  0.00  0.00           H  
ATOM   1159  HH  TYR    70       9.882  46.373  85.159  0.00  0.00           H  
ATOM   1160  N   LEU    71      18.282  49.077  88.213  0.00  0.00           N  
ATOM   1161  CA  LEU    71      19.459  49.325  89.064  0.00  0.00           C  
ATOM   1162  C   LEU    71      19.115  50.206  90.282  0.00  0.00           C  
ATOM   1163  O   LEU    71      19.630  49.965  91.379  0.00  0.00           O  
ATOM   1164  CB  LEU    71      20.561  49.969  88.195  0.00  0.00           C  
ATOM   1165  CG  LEU    71      21.898  50.259  88.916  0.00  0.00           C  
ATOM   1166  CD1 LEU    71      22.569  48.978  89.434  0.00  0.00           C  
ATOM   1167  CD2 LEU    71      22.846  50.983  87.950  0.00  0.00           C  
ATOM   1168  H   LEU    71      18.239  49.533  87.305  0.00  0.00           H  
ATOM   1169  HA  LEU    71      19.819  48.368  89.445  0.00  0.00           H  
ATOM   1170  HB2 LEU    71      20.762  49.313  87.346  0.00  0.00           H  
ATOM   1171  HB3 LEU    71      20.178  50.912  87.800  0.00  0.00           H  
ATOM   1172  HG  LEU    71      21.716  50.923  89.762  0.00  0.00           H  
ATOM   1173 HD11 LEU    71      23.545  49.218  89.858  0.00  0.00           H  
ATOM   1174 HD12 LEU    71      21.961  48.527  90.215  0.00  0.00           H  
ATOM   1175 HD13 LEU    71      22.703  48.266  88.618  0.00  0.00           H  
ATOM   1176 HD21 LEU    71      23.042  50.350  87.085  0.00  0.00           H  
ATOM   1177 HD22 LEU    71      22.396  51.918  87.615  0.00  0.00           H  
ATOM   1178 HD23 LEU    71      23.787  51.210  88.451  0.00  0.00           H  
ATOM   1179  N   THR    72      18.243  51.207  90.086  0.00  0.00           N  
ATOM   1180  CA  THR    72      17.865  52.227  91.079  0.00  0.00           C  
ATOM   1181  C   THR    72      16.978  51.657  92.177  0.00  0.00           C  
ATOM   1182  O   THR    72      17.240  51.947  93.343  0.00  0.00           O  
ATOM   1183  CB  THR    72      17.188  53.420  90.387  0.00  0.00           C  
ATOM   1184  CG2 THR    72      16.875  54.555  91.362  0.00  0.00           C  
ATOM   1185  OG1 THR    72      18.083  53.931  89.428  0.00  0.00           O  
ATOM   1186  H   THR    72      17.838  51.297  89.163  0.00  0.00           H  
ATOM   1187  HA  THR    72      18.768  52.595  91.564  0.00  0.00           H  
ATOM   1188  HB  THR    72      16.264  53.105  89.900  0.00  0.00           H  
ATOM   1189  HG1 THR    72      17.734  53.711  88.540  0.00  0.00           H  
ATOM   1190 HG21 THR    72      16.118  54.230  92.074  0.00  0.00           H  
ATOM   1191 HG22 THR    72      17.779  54.848  91.897  0.00  0.00           H  
ATOM   1192 HG23 THR    72      16.484  55.412  90.813  0.00  0.00           H  
ATOM   1193  N   GLU    73      15.990  50.821  91.831  0.00  0.00           N  
ATOM   1194  CA  GLU    73      15.040  50.227  92.791  0.00  0.00           C  
ATOM   1195  C   GLU    73      15.739  49.625  94.029  0.00  0.00           C  
ATOM   1196  O   GLU    73      15.361  49.920  95.167  0.00  0.00           O  
ATOM   1197  CB  GLU    73      14.204  49.118  92.122  0.00  0.00           C  
ATOM   1198  CG  GLU    73      13.215  49.571  91.038  0.00  0.00           C  
ATOM   1199  CD  GLU    73      12.233  48.443  90.706  0.00  0.00           C  
ATOM   1200  OE1 GLU    73      12.687  47.308  90.443  0.00  0.00           O  
ATOM   1201  OE2 GLU    73      10.996  48.642  90.771  0.00  0.00           O1-
ATOM   1202  H   GLU    73      15.808  50.700  90.842  0.00  0.00           H  
ATOM   1203  HA  GLU    73      14.362  51.008  93.140  0.00  0.00           H  
ATOM   1204  HB2 GLU    73      14.878  48.374  91.697  0.00  0.00           H  
ATOM   1205  HB3 GLU    73      13.623  48.631  92.904  0.00  0.00           H  
ATOM   1206  HG2 GLU    73      12.658  50.438  91.391  0.00  0.00           H  
ATOM   1207  HG3 GLU    73      13.760  49.851  90.137  0.00  0.00           H  
ATOM   1208  N   ALA    74      16.787  48.818  93.821  0.00  0.00           N  
ATOM   1209  CA  ALA    74      17.553  48.183  94.898  0.00  0.00           C  
ATOM   1210  C   ALA    74      18.292  49.206  95.782  0.00  0.00           C  
ATOM   1211  O   ALA    74      18.383  49.037  96.999  0.00  0.00           O  
ATOM   1212  CB  ALA    74      18.525  47.183  94.257  0.00  0.00           C  
ATOM   1213  H   ALA    74      17.041  48.606  92.868  0.00  0.00           H  
ATOM   1214  HA  ALA    74      16.864  47.632  95.543  0.00  0.00           H  
ATOM   1215  HB1 ALA    74      19.213  47.697  93.584  0.00  0.00           H  
ATOM   1216  HB2 ALA    74      19.099  46.683  95.039  0.00  0.00           H  
ATOM   1217  HB3 ALA    74      17.967  46.428  93.700  0.00  0.00           H  
ATOM   1218  N   HIP    75      18.774  50.303  95.195  0.00  0.00           N  
ATOM   1219  CA  HIP    75      19.442  51.357  95.940  0.00  0.00           C  
ATOM   1220  C   HIP    75      18.470  52.089  96.906  0.00  0.00           C  
ATOM   1221  O   HIP    75      18.902  52.580  97.948  0.00  0.00           O  
ATOM   1222  CB  HIP    75      20.115  52.321  94.946  0.00  0.00           C  
ATOM   1223  CG  HIP    75      21.389  52.927  95.477  0.00  0.00           C  
ATOM   1224  CD2 HIP    75      22.649  52.511  95.143  0.00  0.00           C  
ATOM   1225  ND1 HIP    75      21.519  53.954  96.399  0.00  0.00           N1+
ATOM   1226  CE1 HIP    75      22.837  54.156  96.606  0.00  0.00           C  
ATOM   1227  NE2 HIP    75      23.545  53.284  95.859  0.00  0.00           N  
ATOM   1228  H   HIP    75      18.567  50.469  94.221  0.00  0.00           H  
ATOM   1229  HA  HIP    75      20.230  50.886  96.531  0.00  0.00           H  
ATOM   1230  HB2 HIP    75      20.366  51.783  94.031  0.00  0.00           H  
ATOM   1231  HB3 HIP    75      19.413  53.111  94.676  0.00  0.00           H  
ATOM   1232  HD1 HIP    75      20.767  54.432  96.892  0.00  0.00           H  
ATOM   1233  HD2 HIP    75      22.895  51.711  94.456  0.00  0.00           H  
ATOM   1234  HE1 HIP    75      23.259  54.862  97.314  0.00  0.00           H  
ATOM   1235  HE2 HIP    75      24.567  53.141  95.918  0.00  0.00           H  
ATOM   1236  N   LYS    76      17.163  52.135  96.590  0.00  0.00           N  
ATOM   1237  CA  LYS    76      16.121  52.666  97.483  0.00  0.00           C  
ATOM   1238  C   LYS    76      15.615  51.619  98.497  0.00  0.00           C  
ATOM   1239  O   LYS    76      15.312  51.971  99.637  0.00  0.00           O  
ATOM   1240  CB  LYS    76      14.962  53.238  96.640  0.00  0.00           C  
ATOM   1241  CG  LYS    76      15.411  54.412  95.752  0.00  0.00           C  
ATOM   1242  CD  LYS    76      14.228  55.138  95.093  0.00  0.00           C  
ATOM   1243  CE  LYS    76      14.760  56.233  94.157  0.00  0.00           C  
ATOM   1244  NZ  LYS    76      13.687  57.141  93.694  0.00  0.00           N1+
ATOM   1245  H   LYS    76      16.867  51.754  95.697  0.00  0.00           H  
ATOM   1246  HA  LYS    76      16.541  53.482  98.077  0.00  0.00           H  
ATOM   1247  HB2 LYS    76      14.534  52.453  96.013  0.00  0.00           H  
ATOM   1248  HB3 LYS    76      14.185  53.593  97.320  0.00  0.00           H  
ATOM   1249  HG2 LYS    76      15.952  55.130  96.368  0.00  0.00           H  
ATOM   1250  HG3 LYS    76      16.080  54.043  94.973  0.00  0.00           H  
ATOM   1251  HD2 LYS    76      13.628  54.427  94.522  0.00  0.00           H  
ATOM   1252  HD3 LYS    76      13.608  55.585  95.873  0.00  0.00           H  
ATOM   1253  HE2 LYS    76      15.519  56.815  94.684  0.00  0.00           H  
ATOM   1254  HE3 LYS    76      15.232  55.756  93.295  0.00  0.00           H  
ATOM   1255  HZ1 LYS    76      12.906  56.622  93.299  0.00  0.00           H  
ATOM   1256  HZ2 LYS    76      13.353  57.724  94.456  0.00  0.00           H  
ATOM   1257  HZ3 LYS    76      14.022  57.761  92.960  0.00  0.00           H  
ATOM   1258  N   ALA    77      15.546  50.333  98.125  0.00  0.00           N  
ATOM   1259  CA  ALA    77      15.129  49.250  99.029  0.00  0.00           C  
ATOM   1260  C   ALA    77      16.151  48.956 100.143  0.00  0.00           C  
ATOM   1261  O   ALA    77      15.762  48.689 101.280  0.00  0.00           O  
ATOM   1262  CB  ALA    77      14.866  47.990  98.198  0.00  0.00           C  
ATOM   1263  H   ALA    77      15.731  50.108  97.153  0.00  0.00           H  
ATOM   1264  HA  ALA    77      14.195  49.535  99.519  0.00  0.00           H  
ATOM   1265  HB1 ALA    77      15.760  47.708  97.640  0.00  0.00           H  
ATOM   1266  HB2 ALA    77      14.585  47.165  98.855  0.00  0.00           H  
ATOM   1267  HB3 ALA    77      14.047  48.167  97.505  0.00  0.00           H  
ATOM   1268  N   SER    78      17.447  49.001  99.835  0.00  0.00           N  
ATOM   1269  CA  SER    78      18.534  48.704 100.779  0.00  0.00           C  
ATOM   1270  C   SER    78      19.134  49.982 101.402  0.00  0.00           C  
ATOM   1271  O   SER    78      20.237  50.400 101.042  0.00  0.00           O  
ATOM   1272  CB  SER    78      19.592  47.845 100.065  0.00  0.00           C  
ATOM   1273  OG  SER    78      19.117  46.521  99.875  0.00  0.00           O  
ATOM   1274  H   SER    78      17.697  49.151  98.861  0.00  0.00           H  
ATOM   1275  HA  SER    78      18.157  48.109 101.611  0.00  0.00           H  
ATOM   1276  HB2 SER    78      19.855  48.293  99.106  0.00  0.00           H  
ATOM   1277  HB3 SER    78      20.491  47.800 100.678  0.00  0.00           H  
ATOM   1278  HG  SER    78      18.614  46.470  99.029  0.00  0.00           H  
ATOM   1279  N   GLU    79      18.412  50.610 102.339  0.00  0.00           N  
ATOM   1280  CA  GLU    79      18.849  51.802 103.089  0.00  0.00           C  
ATOM   1281  C   GLU    79      19.999  51.498 104.070  0.00  0.00           C  
ATOM   1282  O   GLU    79      19.902  50.574 104.884  0.00  0.00           O  
ATOM   1283  CB  GLU    79      17.688  52.393 103.909  0.00  0.00           C  
ATOM   1284  CG  GLU    79      16.537  52.970 103.076  0.00  0.00           C  
ATOM   1285  CD  GLU    79      15.588  53.777 103.965  0.00  0.00           C  
ATOM   1286  OE1 GLU    79      15.046  53.224 104.950  0.00  0.00           O  
ATOM   1287  OE2 GLU    79      15.417  54.998 103.733  0.00  0.00           O1-
ATOM   1288  H   GLU    79      17.527  50.194 102.601  0.00  0.00           H  
ATOM   1289  HA  GLU    79      19.186  52.560 102.381  0.00  0.00           H  
ATOM   1290  HB2 GLU    79      17.293  51.626 104.577  0.00  0.00           H  
ATOM   1291  HB3 GLU    79      18.093  53.195 104.526  0.00  0.00           H  
ATOM   1292  HG2 GLU    79      16.946  53.622 102.303  0.00  0.00           H  
ATOM   1293  HG3 GLU    79      15.989  52.158 102.599  0.00  0.00           H  
ATOM   1294  N   GLY    80      21.067  52.308 104.047  0.00  0.00           N  
ATOM   1295  CA  GLY    80      22.192  52.216 104.997  0.00  0.00           C  
ATOM   1296  C   GLY    80      23.072  50.968 104.838  0.00  0.00           C  
ATOM   1297  O   GLY    80      23.820  50.615 105.754  0.00  0.00           O  
ATOM   1298  H   GLY    80      21.065  53.087 103.395  0.00  0.00           H  
ATOM   1299  HA2 GLY    80      22.834  53.088 104.869  0.00  0.00           H  
ATOM   1300  HA3 GLY    80      21.802  52.213 106.015  0.00  0.00           H  
ATOM   1301  N   LYS    81      22.973  50.282 103.698  0.00  0.00           N  
ATOM   1302  CA  LYS    81      23.784  49.113 103.333  0.00  0.00           C  
ATOM   1303  C   LYS    81      24.892  49.498 102.322  0.00  0.00           C  
ATOM   1304  O   LYS    81      24.702  50.450 101.561  0.00  0.00           O  
ATOM   1305  CB  LYS    81      22.840  48.021 102.791  0.00  0.00           C  
ATOM   1306  CG  LYS    81      22.024  47.382 103.930  0.00  0.00           C  
ATOM   1307  CD  LYS    81      20.903  46.478 103.405  0.00  0.00           C  
ATOM   1308  CE  LYS    81      20.124  45.875 104.578  0.00  0.00           C  
ATOM   1309  NZ  LYS    81      18.826  45.318 104.137  0.00  0.00           N1+
ATOM   1310  H   LYS    81      22.337  50.641 103.001  0.00  0.00           H  
ATOM   1311  HA  LYS    81      24.277  48.730 104.227  0.00  0.00           H  
ATOM   1312  HB2 LYS    81      22.169  48.468 102.056  0.00  0.00           H  
ATOM   1313  HB3 LYS    81      23.418  47.240 102.295  0.00  0.00           H  
ATOM   1314  HG2 LYS    81      22.694  46.797 104.563  0.00  0.00           H  
ATOM   1315  HG3 LYS    81      21.570  48.164 104.540  0.00  0.00           H  
ATOM   1316  HD2 LYS    81      20.224  47.083 102.805  0.00  0.00           H  
ATOM   1317  HD3 LYS    81      21.319  45.680 102.787  0.00  0.00           H  
ATOM   1318  HE2 LYS    81      20.727  45.098 105.056  0.00  0.00           H  
ATOM   1319  HE3 LYS    81      19.928  46.661 105.312  0.00  0.00           H  
ATOM   1320  HZ1 LYS    81      18.329  44.889 104.914  0.00  0.00           H  
ATOM   1321  HZ2 LYS    81      18.218  46.056 103.784  0.00  0.00           H  
ATOM   1322  HZ3 LYS    81      18.930  44.646 103.386  0.00  0.00           H  
ATOM   1323  N   PRO    82      26.031  48.776 102.297  0.00  0.00           N  
ATOM   1324  CA  PRO    82      27.196  49.139 101.493  0.00  0.00           C  
ATOM   1325  C   PRO    82      26.958  48.970  99.987  0.00  0.00           C  
ATOM   1326  O   PRO    82      26.007  48.320  99.552  0.00  0.00           O  
ATOM   1327  CB  PRO    82      28.337  48.262 102.014  0.00  0.00           C  
ATOM   1328  CG  PRO    82      27.626  47.038 102.577  0.00  0.00           C  
ATOM   1329  CD  PRO    82      26.337  47.626 103.136  0.00  0.00           C  
ATOM   1330  HA  PRO    82      27.450  50.183 101.681  0.00  0.00           H  
ATOM   1331  HB2 PRO    82      29.038  47.987 101.230  0.00  0.00           H  
ATOM   1332  HB3 PRO    82      28.853  48.782 102.821  0.00  0.00           H  
ATOM   1333  HG2 PRO    82      27.387  46.356 101.766  0.00  0.00           H  
ATOM   1334  HG3 PRO    82      28.215  46.539 103.347  0.00  0.00           H  
ATOM   1335  HD2 PRO    82      25.547  46.876 103.110  0.00  0.00           H  
ATOM   1336  HD3 PRO    82      26.507  47.964 104.158  0.00  0.00           H  
ATOM   1337  N   GLU    83      27.828  49.582  99.177  0.00  0.00           N  
ATOM   1338  CA  GLU    83      27.609  49.694  97.733  0.00  0.00           C  
ATOM   1339  C   GLU    83      27.806  48.378  96.962  0.00  0.00           C  
ATOM   1340  O   GLU    83      27.103  48.173  95.971  0.00  0.00           O  
ATOM   1341  CB  GLU    83      28.466  50.826  97.141  0.00  0.00           C  
ATOM   1342  CG  GLU    83      27.948  52.224  97.524  0.00  0.00           C  
ATOM   1343  CD  GLU    83      26.532  52.506  97.008  0.00  0.00           C  
ATOM   1344  OE1 GLU    83      25.705  53.090  97.740  0.00  0.00           O  
ATOM   1345  OE2 GLU    83      26.204  52.162  95.850  0.00  0.00           O1-
ATOM   1346  H   GLU    83      28.612  50.084  99.588  0.00  0.00           H  
ATOM   1347  HA  GLU    83      26.567  49.969  97.588  0.00  0.00           H  
ATOM   1348  HB2 GLU    83      29.497  50.717  97.482  0.00  0.00           H  
ATOM   1349  HB3 GLU    83      28.463  50.744  96.053  0.00  0.00           H  
ATOM   1350  HG2 GLU    83      27.966  52.330  98.610  0.00  0.00           H  
ATOM   1351  HG3 GLU    83      28.621  52.971  97.104  0.00  0.00           H  
ATOM   1352  N   ALA    84      28.683  47.463  97.400  0.00  0.00           N  
ATOM   1353  CA  ALA    84      28.923  46.193  96.698  0.00  0.00           C  
ATOM   1354  C   ALA    84      27.666  45.303  96.619  0.00  0.00           C  
ATOM   1355  O   ALA    84      27.276  44.882  95.526  0.00  0.00           O  
ATOM   1356  CB  ALA    84      30.102  45.467  97.360  0.00  0.00           C  
ATOM   1357  H   ALA    84      29.257  47.689  98.206  0.00  0.00           H  
ATOM   1358  HA  ALA    84      29.201  46.426  95.669  0.00  0.00           H  
ATOM   1359  HB1 ALA    84      29.850  45.198  98.386  0.00  0.00           H  
ATOM   1360  HB2 ALA    84      30.331  44.556  96.805  0.00  0.00           H  
ATOM   1361  HB3 ALA    84      30.983  46.109  97.365  0.00  0.00           H  
ATOM   1362  N   ILE    85      26.986  45.050  97.745  0.00  0.00           N  
ATOM   1363  CA  ILE    85      25.695  44.337  97.742  0.00  0.00           C  
ATOM   1364  C   ILE    85      24.617  45.089  96.942  0.00  0.00           C  
ATOM   1365  O   ILE    85      23.902  44.462  96.159  0.00  0.00           O  
ATOM   1366  CB  ILE    85      25.259  43.977  99.185  0.00  0.00           C  
ATOM   1367  CG1 ILE    85      24.001  43.086  99.231  0.00  0.00           C  
ATOM   1368  CG2 ILE    85      25.012  45.215 100.065  0.00  0.00           C  
ATOM   1369  CD1 ILE    85      24.181  41.722  98.556  0.00  0.00           C  
ATOM   1370  H   ILE    85      27.398  45.318  98.635  0.00  0.00           H  
ATOM   1371  HA  ILE    85      25.851  43.403  97.206  0.00  0.00           H  
ATOM   1372  HB  ILE    85      26.072  43.410  99.641  0.00  0.00           H  
ATOM   1373 HG12 ILE    85      23.733  42.908 100.272  0.00  0.00           H  
ATOM   1374 HG13 ILE    85      23.168  43.609  98.763  0.00  0.00           H  
ATOM   1375 HG21 ILE    85      24.175  45.801  99.688  0.00  0.00           H  
ATOM   1376 HG22 ILE    85      24.789  44.903 101.086  0.00  0.00           H  
ATOM   1377 HG23 ILE    85      25.908  45.829 100.092  0.00  0.00           H  
ATOM   1378 HD11 ILE    85      25.049  41.211  98.975  0.00  0.00           H  
ATOM   1379 HD12 ILE    85      23.292  41.117  98.741  0.00  0.00           H  
ATOM   1380 HD13 ILE    85      24.305  41.838  97.480  0.00  0.00           H  
ATOM   1381  N   ARG    86      24.552  46.425  97.043  0.00  0.00           N  
ATOM   1382  CA  ARG    86      23.617  47.261  96.268  0.00  0.00           C  
ATOM   1383  C   ARG    86      23.815  47.122  94.744  0.00  0.00           C  
ATOM   1384  O   ARG    86      22.816  47.095  94.015  0.00  0.00           O  
ATOM   1385  CB  ARG    86      23.756  48.732  96.695  0.00  0.00           C  
ATOM   1386  CG  ARG    86      23.062  49.102  98.013  0.00  0.00           C  
ATOM   1387  CD  ARG    86      23.502  50.515  98.428  0.00  0.00           C  
ATOM   1388  NE  ARG    86      22.567  51.128  99.379  0.00  0.00           N  
ATOM   1389  CZ  ARG    86      22.653  52.354  99.877  0.00  0.00           C  
ATOM   1390  NH1 ARG    86      23.633  53.184  99.591  0.00  0.00           N1+
ATOM   1391  NH2 ARG    86      21.698  52.754 100.679  0.00  0.00           N  
ATOM   1392  H   ARG    86      25.189  46.883  97.683  0.00  0.00           H  
ATOM   1393  HA  ARG    86      22.600  46.936  96.490  0.00  0.00           H  
ATOM   1394  HB2 ARG    86      24.812  48.968  96.784  0.00  0.00           H  
ATOM   1395  HB3 ARG    86      23.330  49.364  95.914  0.00  0.00           H  
ATOM   1396  HG2 ARG    86      21.982  49.079  97.858  0.00  0.00           H  
ATOM   1397  HG3 ARG    86      23.327  48.394  98.799  0.00  0.00           H  
ATOM   1398  HD2 ARG    86      24.499  50.466  98.871  0.00  0.00           H  
ATOM   1399  HD3 ARG    86      23.555  51.148  97.542  0.00  0.00           H  
ATOM   1400  HE  ARG    86      21.799  50.566  99.724  0.00  0.00           H  
ATOM   1401 HH11 ARG    86      24.413  52.909  98.994  0.00  0.00           H  
ATOM   1402 HH12 ARG    86      23.641  54.112  99.994  0.00  0.00           H  
ATOM   1403 HH21 ARG    86      20.937  52.115 100.871  0.00  0.00           H  
ATOM   1404 HH22 ARG    86      21.685  53.685 101.086  0.00  0.00           H  
ATOM   1405  N   ARG    87      25.058  46.973  94.251  0.00  0.00           N  
ATOM   1406  CA  ARG    87      25.346  46.672  92.834  0.00  0.00           C  
ATOM   1407  C   ARG    87      24.746  45.311  92.449  0.00  0.00           C  
ATOM   1408  O   ARG    87      23.992  45.213  91.482  0.00  0.00           O  
ATOM   1409  CB  ARG    87      26.865  46.653  92.547  0.00  0.00           C  
ATOM   1410  CG  ARG    87      27.624  47.989  92.602  0.00  0.00           C  
ATOM   1411  CD  ARG    87      27.276  48.987  91.494  0.00  0.00           C  
ATOM   1412  NE  ARG    87      27.747  48.539  90.176  0.00  0.00           N  
ATOM   1413  CZ  ARG    87      27.524  49.139  89.016  0.00  0.00           C  
ATOM   1414  NH1 ARG    87      27.968  48.552  87.932  0.00  0.00           N1+
ATOM   1415  NH2 ARG    87      26.901  50.298  88.923  0.00  0.00           N  
ATOM   1416  H   ARG    87      25.838  47.057  94.896  0.00  0.00           H  
ATOM   1417  HA  ARG    87      24.878  47.432  92.206  0.00  0.00           H  
ATOM   1418  HB2 ARG    87      27.340  45.992  93.266  0.00  0.00           H  
ATOM   1419  HB3 ARG    87      27.022  46.221  91.557  0.00  0.00           H  
ATOM   1420  HG2 ARG    87      27.443  48.466  93.557  0.00  0.00           H  
ATOM   1421  HG3 ARG    87      28.692  47.779  92.549  0.00  0.00           H  
ATOM   1422  HD2 ARG    87      26.198  49.143  91.469  0.00  0.00           H  
ATOM   1423  HD3 ARG    87      27.763  49.933  91.733  0.00  0.00           H  
ATOM   1424  HE  ARG    87      28.376  47.745  90.155  0.00  0.00           H  
ATOM   1425 HH11 ARG    87      28.333  47.600  87.994  0.00  0.00           H  
ATOM   1426 HH12 ARG    87      27.779  48.910  87.006  0.00  0.00           H  
ATOM   1427 HH21 ARG    87      26.622  50.795  89.767  0.00  0.00           H  
ATOM   1428 HH22 ARG    87      26.781  50.771  88.033  0.00  0.00           H  
ATOM   1429  N   ALA    88      25.038  44.261  93.225  0.00  0.00           N  
ATOM   1430  CA  ALA    88      24.623  42.891  92.912  0.00  0.00           C  
ATOM   1431  C   ALA    88      23.104  42.671  92.989  0.00  0.00           C  
ATOM   1432  O   ALA    88      22.546  42.044  92.090  0.00  0.00           O  
ATOM   1433  CB  ALA    88      25.371  41.938  93.843  0.00  0.00           C  
ATOM   1434  H   ALA    88      25.629  44.415  94.034  0.00  0.00           H  
ATOM   1435  HA  ALA    88      24.919  42.665  91.884  0.00  0.00           H  
ATOM   1436  HB1 ALA    88      25.068  40.912  93.630  0.00  0.00           H  
ATOM   1437  HB2 ALA    88      26.439  42.024  93.660  0.00  0.00           H  
ATOM   1438  HB3 ALA    88      25.150  42.173  94.885  0.00  0.00           H  
ATOM   1439  N   LEU    89      22.424  43.213  94.008  0.00  0.00           N  
ATOM   1440  CA  LEU    89      20.957  43.173  94.102  0.00  0.00           C  
ATOM   1441  C   LEU    89      20.288  43.950  92.958  0.00  0.00           C  
ATOM   1442  O   LEU    89      19.221  43.542  92.497  0.00  0.00           O  
ATOM   1443  CB  LEU    89      20.502  43.702  95.478  0.00  0.00           C  
ATOM   1444  CG  LEU    89      20.877  42.801  96.676  0.00  0.00           C  
ATOM   1445  CD1 LEU    89      20.445  43.479  97.984  0.00  0.00           C  
ATOM   1446  CD2 LEU    89      20.219  41.413  96.600  0.00  0.00           C  
ATOM   1447  H   LEU    89      22.944  43.690  94.741  0.00  0.00           H  
ATOM   1448  HA  LEU    89      20.624  42.142  93.987  0.00  0.00           H  
ATOM   1449  HB2 LEU    89      20.933  44.693  95.630  0.00  0.00           H  
ATOM   1450  HB3 LEU    89      19.416  43.811  95.462  0.00  0.00           H  
ATOM   1451  HG  LEU    89      21.958  42.669  96.699  0.00  0.00           H  
ATOM   1452 HD11 LEU    89      20.787  42.890  98.836  0.00  0.00           H  
ATOM   1453 HD12 LEU    89      20.881  44.476  98.051  0.00  0.00           H  
ATOM   1454 HD13 LEU    89      19.359  43.554  98.027  0.00  0.00           H  
ATOM   1455 HD21 LEU    89      19.137  41.514  96.514  0.00  0.00           H  
ATOM   1456 HD22 LEU    89      20.597  40.858  95.744  0.00  0.00           H  
ATOM   1457 HD23 LEU    89      20.453  40.846  97.501  0.00  0.00           H  
ATOM   1458  N   GLY    90      20.941  45.005  92.451  0.00  0.00           N  
ATOM   1459  CA  GLY    90      20.535  45.727  91.243  0.00  0.00           C  
ATOM   1460  C   GLY    90      20.666  44.859  89.992  0.00  0.00           C  
ATOM   1461  O   GLY    90      19.683  44.695  89.271  0.00  0.00           O  
ATOM   1462  H   GLY    90      21.800  45.291  92.902  0.00  0.00           H  
ATOM   1463  HA2 GLY    90      19.492  46.034  91.332  0.00  0.00           H  
ATOM   1464  HA3 GLY    90      21.170  46.603  91.121  0.00  0.00           H  
ATOM   1465  N   LEU    91      21.832  44.242  89.753  0.00  0.00           N  
ATOM   1466  CA  LEU    91      22.030  43.314  88.628  0.00  0.00           C  
ATOM   1467  C   LEU    91      21.013  42.163  88.670  0.00  0.00           C  
ATOM   1468  O   LEU    91      20.344  41.907  87.671  0.00  0.00           O  
ATOM   1469  CB  LEU    91      23.483  42.788  88.625  0.00  0.00           C  
ATOM   1470  CG  LEU    91      23.824  41.983  87.348  0.00  0.00           C  
ATOM   1471  CD1 LEU    91      24.037  42.898  86.131  0.00  0.00           C  
ATOM   1472  CD2 LEU    91      25.077  41.120  87.548  0.00  0.00           C  
ATOM   1473  H   LEU    91      22.617  44.439  90.367  0.00  0.00           H  
ATOM   1474  HA  LEU    91      21.851  43.866  87.704  0.00  0.00           H  
ATOM   1475  HB2 LEU    91      24.175  43.627  88.712  0.00  0.00           H  
ATOM   1476  HB3 LEU    91      23.623  42.151  89.500  0.00  0.00           H  
ATOM   1477  HG  LEU    91      23.003  41.302  87.128  0.00  0.00           H  
ATOM   1478 HD11 LEU    91      24.876  43.571  86.308  0.00  0.00           H  
ATOM   1479 HD12 LEU    91      24.250  42.293  85.249  0.00  0.00           H  
ATOM   1480 HD13 LEU    91      23.144  43.490  85.937  0.00  0.00           H  
ATOM   1481 HD21 LEU    91      24.945  40.471  88.412  0.00  0.00           H  
ATOM   1482 HD22 LEU    91      25.238  40.499  86.666  0.00  0.00           H  
ATOM   1483 HD23 LEU    91      25.950  41.751  87.695  0.00  0.00           H  
ATOM   1484  N   ALA    92      20.840  41.523  89.831  0.00  0.00           N  
ATOM   1485  CA  ALA    92      19.863  40.453  90.042  0.00  0.00           C  
ATOM   1486  C   ALA    92      18.413  40.885  89.778  0.00  0.00           C  
ATOM   1487  O   ALA    92      17.625  40.061  89.319  0.00  0.00           O  
ATOM   1488  CB  ALA    92      20.043  39.907  91.463  0.00  0.00           C  
ATOM   1489  H   ALA    92      21.428  41.788  90.616  0.00  0.00           H  
ATOM   1490  HA  ALA    92      20.065  39.651  89.335  0.00  0.00           H  
ATOM   1491  HB1 ALA    92      19.834  40.687  92.196  0.00  0.00           H  
ATOM   1492  HB2 ALA    92      19.356  39.076  91.629  0.00  0.00           H  
ATOM   1493  HB3 ALA    92      21.065  39.551  91.595  0.00  0.00           H  
ATOM   1494  N   ASN    93      18.083  42.162  90.002  0.00  0.00           N  
ATOM   1495  CA  ASN    93      16.781  42.741  89.675  0.00  0.00           C  
ATOM   1496  C   ASN    93      16.639  43.054  88.172  0.00  0.00           C  
ATOM   1497  O   ASN    93      15.628  42.695  87.567  0.00  0.00           O  
ATOM   1498  CB  ASN    93      16.579  44.001  90.532  0.00  0.00           C  
ATOM   1499  CG  ASN    93      15.189  44.586  90.361  0.00  0.00           C  
ATOM   1500  ND2 ASN    93      15.089  45.886  90.179  0.00  0.00           N  
ATOM   1501  OD1 ASN    93      14.198  43.869  90.374  0.00  0.00           O  
ATOM   1502  H   ASN    93      18.762  42.753  90.465  0.00  0.00           H  
ATOM   1503  HA  ASN    93      16.007  42.020  89.940  0.00  0.00           H  
ATOM   1504  HB2 ASN    93      16.703  43.757  91.585  0.00  0.00           H  
ATOM   1505  HB3 ASN    93      17.323  44.752  90.271  0.00  0.00           H  
ATOM   1506 HD21 ASN    93      14.164  46.310  90.162  0.00  0.00           H  
ATOM   1507 HD22 ASN    93      15.918  46.464  90.183  0.00  0.00           H  
ATOM   1508  N   VAL    94      17.661  43.670  87.559  0.00  0.00           N  
ATOM   1509  CA  VAL    94      17.693  43.998  86.118  0.00  0.00           C  
ATOM   1510  C   VAL    94      17.503  42.719  85.291  0.00  0.00           C  
ATOM   1511  O   VAL    94      16.530  42.615  84.550  0.00  0.00           O  
ATOM   1512  CB  VAL    94      19.001  44.725  85.699  0.00  0.00           C  
ATOM   1513  CG1 VAL    94      19.080  44.964  84.178  0.00  0.00           C  
ATOM   1514  CG2 VAL    94      19.178  46.101  86.372  0.00  0.00           C  
ATOM   1515  H   VAL    94      18.461  43.925  88.137  0.00  0.00           H  
ATOM   1516  HA  VAL    94      16.857  44.664  85.909  0.00  0.00           H  
ATOM   1517  HB  VAL    94      19.844  44.100  85.996  0.00  0.00           H  
ATOM   1518 HG11 VAL    94      19.070  44.021  83.633  0.00  0.00           H  
ATOM   1519 HG12 VAL    94      18.232  45.566  83.848  0.00  0.00           H  
ATOM   1520 HG13 VAL    94      20.005  45.487  83.932  0.00  0.00           H  
ATOM   1521 HG21 VAL    94      18.615  46.865  85.840  0.00  0.00           H  
ATOM   1522 HG22 VAL    94      18.839  46.083  87.404  0.00  0.00           H  
ATOM   1523 HG23 VAL    94      20.232  46.383  86.352  0.00  0.00           H  
ATOM   1524  N   LEU    95      18.385  41.725  85.460  0.00  0.00           N  
ATOM   1525  CA  LEU    95      18.412  40.487  84.663  0.00  0.00           C  
ATOM   1526  C   LEU    95      17.170  39.596  84.865  0.00  0.00           C  
ATOM   1527  O   LEU    95      16.860  38.767  84.008  0.00  0.00           O  
ATOM   1528  CB  LEU    95      19.717  39.729  84.994  0.00  0.00           C  
ATOM   1529  CG  LEU    95      20.941  40.155  84.149  0.00  0.00           C  
ATOM   1530  CD1 LEU    95      21.261  41.653  84.216  0.00  0.00           C  
ATOM   1531  CD2 LEU    95      22.179  39.366  84.594  0.00  0.00           C  
ATOM   1532  H   LEU    95      19.132  41.856  86.137  0.00  0.00           H  
ATOM   1533  HA  LEU    95      18.415  40.748  83.603  0.00  0.00           H  
ATOM   1534  HB2 LEU    95      19.945  39.839  86.055  0.00  0.00           H  
ATOM   1535  HB3 LEU    95      19.549  38.665  84.824  0.00  0.00           H  
ATOM   1536  HG  LEU    95      20.741  39.910  83.105  0.00  0.00           H  
ATOM   1537 HD11 LEU    95      22.201  41.852  83.702  0.00  0.00           H  
ATOM   1538 HD12 LEU    95      20.478  42.221  83.718  0.00  0.00           H  
ATOM   1539 HD13 LEU    95      21.345  41.975  85.252  0.00  0.00           H  
ATOM   1540 HD21 LEU    95      22.408  39.575  85.638  0.00  0.00           H  
ATOM   1541 HD22 LEU    95      21.993  38.301  84.478  0.00  0.00           H  
ATOM   1542 HD23 LEU    95      23.035  39.635  83.976  0.00  0.00           H  
ATOM   1543  N   ASN    96      16.443  39.783  85.970  0.00  0.00           N  
ATOM   1544  CA  ASN    96      15.198  39.083  86.283  0.00  0.00           C  
ATOM   1545  C   ASN    96      13.982  39.686  85.553  0.00  0.00           C  
ATOM   1546  O   ASN    96      13.221  38.953  84.922  0.00  0.00           O  
ATOM   1547  CB  ASN    96      15.035  39.123  87.810  0.00  0.00           C  
ATOM   1548  CG  ASN    96      13.792  38.441  88.361  0.00  0.00           C  
ATOM   1549  ND2 ASN    96      13.478  38.688  89.616  0.00  0.00           N  
ATOM   1550  OD1 ASN    96      13.105  37.675  87.696  0.00  0.00           O  
ATOM   1551  H   ASN    96      16.770  40.473  86.631  0.00  0.00           H  
ATOM   1552  HA  ASN    96      15.292  38.041  85.975  0.00  0.00           H  
ATOM   1553  HB2 ASN    96      15.892  38.624  88.250  0.00  0.00           H  
ATOM   1554  HB3 ASN    96      15.034  40.160  88.149  0.00  0.00           H  
ATOM   1555 HD21 ASN    96      12.643  38.274  90.007  0.00  0.00           H  
ATOM   1556 HD22 ASN    96      14.074  39.280  90.186  0.00  0.00           H  
ATOM   1557  N   LYS    97      13.790  41.011  85.618  0.00  0.00           N  
ATOM   1558  CA  LYS    97      12.600  41.683  85.058  0.00  0.00           C  
ATOM   1559  C   LYS    97      12.798  42.257  83.640  0.00  0.00           C  
ATOM   1560  O   LYS    97      11.833  42.726  83.031  0.00  0.00           O  
ATOM   1561  CB  LYS    97      12.122  42.768  86.043  0.00  0.00           C  
ATOM   1562  CG  LYS    97      11.653  42.159  87.377  0.00  0.00           C  
ATOM   1563  CD  LYS    97      10.882  43.134  88.275  0.00  0.00           C  
ATOM   1564  CE  LYS    97      11.682  44.407  88.556  0.00  0.00           C  
ATOM   1565  NZ  LYS    97      11.094  45.194  89.661  0.00  0.00           N1+
ATOM   1566  H   LYS    97      14.447  41.570  86.152  0.00  0.00           H  
ATOM   1567  HA  LYS    97      11.791  40.955  84.962  0.00  0.00           H  
ATOM   1568  HB2 LYS    97      12.930  43.480  86.223  0.00  0.00           H  
ATOM   1569  HB3 LYS    97      11.281  43.300  85.596  0.00  0.00           H  
ATOM   1570  HG2 LYS    97      10.993  41.319  87.166  0.00  0.00           H  
ATOM   1571  HG3 LYS    97      12.519  41.785  87.927  0.00  0.00           H  
ATOM   1572  HD2 LYS    97       9.933  43.396  87.802  0.00  0.00           H  
ATOM   1573  HD3 LYS    97      10.670  42.624  89.216  0.00  0.00           H  
ATOM   1574  HE2 LYS    97      12.702  44.124  88.817  0.00  0.00           H  
ATOM   1575  HE3 LYS    97      11.727  45.011  87.648  0.00  0.00           H  
ATOM   1576  HZ1 LYS    97      10.187  45.578  89.421  0.00  0.00           H  
ATOM   1577  HZ2 LYS    97      11.014  44.644  90.513  0.00  0.00           H  
ATOM   1578  HZ3 LYS    97      11.686  45.991  89.885  0.00  0.00           H  
ATOM   1579  N   SER    98      14.019  42.239  83.102  0.00  0.00           N  
ATOM   1580  CA  SER    98      14.358  42.812  81.791  0.00  0.00           C  
ATOM   1581  C   SER    98      13.594  42.208  80.604  0.00  0.00           C  
ATOM   1582  O   SER    98      13.166  41.050  80.636  0.00  0.00           O  
ATOM   1583  CB  SER    98      15.867  42.710  81.523  0.00  0.00           C  
ATOM   1584  OG  SER    98      16.339  41.384  81.697  0.00  0.00           O  
ATOM   1585  H   SER    98      14.789  41.885  83.654  0.00  0.00           H  
ATOM   1586  HA  SER    98      14.106  43.868  81.825  0.00  0.00           H  
ATOM   1587  HB2 SER    98      16.077  43.034  80.502  0.00  0.00           H  
ATOM   1588  HB3 SER    98      16.399  43.379  82.199  0.00  0.00           H  
ATOM   1589  HG  SER    98      17.304  41.391  81.495  0.00  0.00           H  
ATOM   1590  N   THR    99      13.461  43.001  79.537  0.00  0.00           N  
ATOM   1591  CA  THR    99      12.833  42.630  78.265  0.00  0.00           C  
ATOM   1592  C   THR    99      13.788  41.740  77.474  0.00  0.00           C  
ATOM   1593  O   THR    99      14.942  42.116  77.274  0.00  0.00           O  
ATOM   1594  CB  THR    99      12.516  43.899  77.467  0.00  0.00           C  
ATOM   1595  CG2 THR    99      11.772  43.584  76.167  0.00  0.00           C  
ATOM   1596  OG1 THR    99      11.706  44.763  78.236  0.00  0.00           O  
ATOM   1597  H   THR    99      13.881  43.929  79.593  0.00  0.00           H  
ATOM   1598  HA  THR    99      11.909  42.088  78.463  0.00  0.00           H  
ATOM   1599  HB  THR    99      13.448  44.410  77.227  0.00  0.00           H  
ATOM   1600  HG1 THR    99      12.217  45.071  79.017  0.00  0.00           H  
ATOM   1601 HG21 THR    99      12.391  42.968  75.517  0.00  0.00           H  
ATOM   1602 HG22 THR    99      10.838  43.065  76.384  0.00  0.00           H  
ATOM   1603 HG23 THR    99      11.555  44.509  75.636  0.00  0.00           H  
ATOM   1604  N   LEU   100      13.319  40.590  76.983  0.00  0.00           N  
ATOM   1605  CA  LEU   100      14.107  39.716  76.101  0.00  0.00           C  
ATOM   1606  C   LEU   100      13.958  40.141  74.631  0.00  0.00           C  
ATOM   1607  O   LEU   100      12.864  40.539  74.220  0.00  0.00           O  
ATOM   1608  CB  LEU   100      13.702  38.241  76.298  0.00  0.00           C  
ATOM   1609  CG  LEU   100      13.826  37.707  77.741  0.00  0.00           C  
ATOM   1610  CD1 LEU   100      13.466  36.215  77.758  0.00  0.00           C  
ATOM   1611  CD2 LEU   100      15.233  37.903  78.330  0.00  0.00           C  
ATOM   1612  H   LEU   100      12.350  40.353  77.151  0.00  0.00           H  
ATOM   1613  HA  LEU   100      15.160  39.821  76.363  0.00  0.00           H  
ATOM   1614  HB2 LEU   100      12.668  38.118  75.971  0.00  0.00           H  
ATOM   1615  HB3 LEU   100      14.330  37.630  75.647  0.00  0.00           H  
ATOM   1616  HG  LEU   100      13.110  38.233  78.374  0.00  0.00           H  
ATOM   1617 HD11 LEU   100      14.205  35.639  77.199  0.00  0.00           H  
ATOM   1618 HD12 LEU   100      13.431  35.858  78.787  0.00  0.00           H  
ATOM   1619 HD13 LEU   100      12.483  36.067  77.310  0.00  0.00           H  
ATOM   1620 HD21 LEU   100      15.984  37.505  77.648  0.00  0.00           H  
ATOM   1621 HD22 LEU   100      15.425  38.963  78.495  0.00  0.00           H  
ATOM   1622 HD23 LEU   100      15.313  37.388  79.288  0.00  0.00           H  
ATOM   1623  N   VAL   101      15.033  40.032  73.845  0.00  0.00           N  
ATOM   1624  CA  VAL   101      15.113  40.481  72.438  0.00  0.00           C  
ATOM   1625  C   VAL   101      15.647  39.343  71.550  0.00  0.00           C  
ATOM   1626  O   VAL   101      16.642  38.706  71.903  0.00  0.00           O  
ATOM   1627  CB  VAL   101      16.023  41.733  72.315  0.00  0.00           C  
ATOM   1628  CG1 VAL   101      16.097  42.247  70.868  0.00  0.00           C  
ATOM   1629  CG2 VAL   101      15.537  42.889  73.212  0.00  0.00           C  
ATOM   1630  H   VAL   101      15.897  39.681  74.273  0.00  0.00           H  
ATOM   1631  HA  VAL   101      14.114  40.749  72.091  0.00  0.00           H  
ATOM   1632  HB  VAL   101      17.031  41.463  72.635  0.00  0.00           H  
ATOM   1633 HG11 VAL   101      15.098  42.483  70.501  0.00  0.00           H  
ATOM   1634 HG12 VAL   101      16.719  43.141  70.821  0.00  0.00           H  
ATOM   1635 HG13 VAL   101      16.547  41.491  70.226  0.00  0.00           H  
ATOM   1636 HG21 VAL   101      16.164  43.769  73.061  0.00  0.00           H  
ATOM   1637 HG22 VAL   101      14.504  43.142  72.970  0.00  0.00           H  
ATOM   1638 HG23 VAL   101      15.599  42.609  74.264  0.00  0.00           H  
ATOM   1639  N   LEU   102      14.995  39.093  70.402  0.00  0.00           N  
ATOM   1640  CA  LEU   102      15.316  37.988  69.481  0.00  0.00           C  
ATOM   1641  C   LEU   102      14.842  38.280  68.039  0.00  0.00           C  
ATOM   1642  O   LEU   102      13.726  38.774  67.847  0.00  0.00           O  
ATOM   1643  CB  LEU   102      14.670  36.691  70.025  0.00  0.00           C  
ATOM   1644  CG  LEU   102      15.342  35.392  69.530  0.00  0.00           C  
ATOM   1645  CD1 LEU   102      16.627  35.100  70.322  0.00  0.00           C  
ATOM   1646  CD2 LEU   102      14.379  34.205  69.691  0.00  0.00           C  
ATOM   1647  H   LEU   102      14.191  39.665  70.174  0.00  0.00           H  
ATOM   1648  HA  LEU   102      16.401  37.870  69.461  0.00  0.00           H  
ATOM   1649  HB2 LEU   102      14.700  36.690  71.116  0.00  0.00           H  
ATOM   1650  HB3 LEU   102      13.618  36.690  69.734  0.00  0.00           H  
ATOM   1651  HG  LEU   102      15.587  35.488  68.472  0.00  0.00           H  
ATOM   1652 HD11 LEU   102      17.315  35.942  70.259  0.00  0.00           H  
ATOM   1653 HD12 LEU   102      16.390  34.921  71.372  0.00  0.00           H  
ATOM   1654 HD13 LEU   102      17.118  34.216  69.914  0.00  0.00           H  
ATOM   1655 HD21 LEU   102      14.861  33.289  69.346  0.00  0.00           H  
ATOM   1656 HD22 LEU   102      14.096  34.089  70.738  0.00  0.00           H  
ATOM   1657 HD23 LEU   102      13.483  34.373  69.093  0.00  0.00           H  
ATOM   1658  N   GLN   103      15.651  37.931  67.032  0.00  0.00           N  
ATOM   1659  CA  GLN   103      15.396  38.192  65.602  0.00  0.00           C  
ATOM   1660  C   GLN   103      15.592  36.944  64.716  0.00  0.00           C  
ATOM   1661  O   GLN   103      15.952  35.869  65.204  0.00  0.00           O  
ATOM   1662  CB  GLN   103      16.276  39.365  65.127  0.00  0.00           C  
ATOM   1663  CG  GLN   103      17.787  39.107  65.244  0.00  0.00           C  
ATOM   1664  CD  GLN   103      18.616  40.274  64.714  0.00  0.00           C  
ATOM   1665  NE2 GLN   103      19.539  40.035  63.813  0.00  0.00           N  
ATOM   1666  OE1 GLN   103      18.420  41.433  65.068  0.00  0.00           O  
ATOM   1667  H   GLN   103      16.535  37.483  67.270  0.00  0.00           H  
ATOM   1668  HA  GLN   103      14.359  38.505  65.473  0.00  0.00           H  
ATOM   1669  HB2 GLN   103      16.044  39.595  64.088  0.00  0.00           H  
ATOM   1670  HB3 GLN   103      16.020  40.244  65.713  0.00  0.00           H  
ATOM   1671  HG2 GLN   103      18.056  38.958  66.287  0.00  0.00           H  
ATOM   1672  HG3 GLN   103      18.039  38.204  64.690  0.00  0.00           H  
ATOM   1673 HE21 GLN   103      20.228  40.765  63.666  0.00  0.00           H  
ATOM   1674 HE22 GLN   103      19.744  39.091  63.539  0.00  0.00           H  
ATOM   1675  N   GLU   104      15.343  37.067  63.407  0.00  0.00           N  
ATOM   1676  CA  GLU   104      15.635  36.027  62.412  0.00  0.00           C  
ATOM   1677  C   GLU   104      17.150  35.845  62.220  0.00  0.00           C  
ATOM   1678  O   GLU   104      17.914  36.812  62.276  0.00  0.00           O  
ATOM   1679  CB  GLU   104      15.013  36.377  61.048  0.00  0.00           C  
ATOM   1680  CG  GLU   104      13.481  36.333  61.019  0.00  0.00           C  
ATOM   1681  CD  GLU   104      12.951  36.811  59.666  0.00  0.00           C  
ATOM   1682  OE1 GLU   104      13.192  36.135  58.639  0.00  0.00           O  
ATOM   1683  OE2 GLU   104      12.260  37.855  59.601  0.00  0.00           O1-
ATOM   1684  H   GLU   104      15.007  37.960  63.050  0.00  0.00           H  
ATOM   1685  HA  GLU   104      15.212  35.082  62.752  0.00  0.00           H  
ATOM   1686  HB2 GLU   104      15.346  37.371  60.750  0.00  0.00           H  
ATOM   1687  HB3 GLU   104      15.380  35.666  60.306  0.00  0.00           H  
ATOM   1688  HG2 GLU   104      13.148  35.310  61.193  0.00  0.00           H  
ATOM   1689  HG3 GLU   104      13.077  36.964  61.811  0.00  0.00           H  
ATOM   1690  N   ASP   105      17.572  34.606  61.940  0.00  0.00           N  
ATOM   1691  CA  ASP   105      18.894  34.188  61.428  0.00  0.00           C  
ATOM   1692  C   ASP   105      20.073  34.314  62.408  0.00  0.00           C  
ATOM   1693  O   ASP   105      21.058  33.589  62.277  0.00  0.00           O  
ATOM   1694  CB  ASP   105      19.225  34.935  60.127  0.00  0.00           C  
ATOM   1695  CG  ASP   105      18.267  34.568  59.004  0.00  0.00           C  
ATOM   1696  OD1 ASP   105      18.229  33.371  58.627  0.00  0.00           O  
ATOM   1697  OD2 ASP   105      17.592  35.482  58.477  0.00  0.00           O1-
ATOM   1698  H   ASP   105      16.863  33.884  61.938  0.00  0.00           H  
ATOM   1699  HA  ASP   105      18.826  33.126  61.186  0.00  0.00           H  
ATOM   1700  HB2 ASP   105      19.229  36.013  60.283  0.00  0.00           H  
ATOM   1701  HB3 ASP   105      20.225  34.656  59.816  0.00  0.00           H  
ATOM   1702  N   GLU   106      19.986  35.211  63.386  0.00  0.00           N  
ATOM   1703  CA  GLU   106      21.019  35.462  64.391  0.00  0.00           C  
ATOM   1704  C   GLU   106      21.187  34.249  65.324  0.00  0.00           C  
ATOM   1705  O   GLU   106      20.201  33.731  65.857  0.00  0.00           O  
ATOM   1706  CB  GLU   106      20.623  36.733  65.157  0.00  0.00           C  
ATOM   1707  CG  GLU   106      21.662  37.226  66.168  0.00  0.00           C  
ATOM   1708  CD  GLU   106      21.189  38.527  66.814  0.00  0.00           C  
ATOM   1709  OE1 GLU   106      20.400  38.474  67.783  0.00  0.00           O  
ATOM   1710  OE2 GLU   106      21.611  39.619  66.375  0.00  0.00           O1-
ATOM   1711  H   GLU   106      19.150  35.788  63.387  0.00  0.00           H  
ATOM   1712  HA  GLU   106      21.964  35.646  63.877  0.00  0.00           H  
ATOM   1713  HB2 GLU   106      20.466  37.526  64.427  0.00  0.00           H  
ATOM   1714  HB3 GLU   106      19.680  36.554  65.672  0.00  0.00           H  
ATOM   1715  HG2 GLU   106      21.811  36.473  66.942  0.00  0.00           H  
ATOM   1716  HG3 GLU   106      22.612  37.395  65.658  0.00  0.00           H  
ATOM   1717  N   PHE   107      22.426  33.786  65.531  0.00  0.00           N  
ATOM   1718  CA  PHE   107      22.731  32.680  66.450  0.00  0.00           C  
ATOM   1719  C   PHE   107      22.999  33.164  67.884  0.00  0.00           C  
ATOM   1720  O   PHE   107      22.317  32.743  68.813  0.00  0.00           O  
ATOM   1721  CB  PHE   107      23.927  31.873  65.915  0.00  0.00           C  
ATOM   1722  CG  PHE   107      24.361  30.753  66.848  0.00  0.00           C  
ATOM   1723  CD1 PHE   107      23.552  29.613  66.990  0.00  0.00           C  
ATOM   1724  CD2 PHE   107      25.536  30.866  67.616  0.00  0.00           C  
ATOM   1725  CE1 PHE   107      23.912  28.587  67.880  0.00  0.00           C  
ATOM   1726  CE2 PHE   107      25.894  29.847  68.519  0.00  0.00           C  
ATOM   1727  CZ  PHE   107      25.079  28.709  68.652  0.00  0.00           C  
ATOM   1728  H   PHE   107      23.184  34.187  64.999  0.00  0.00           H  
ATOM   1729  HA  PHE   107      21.874  32.006  66.501  0.00  0.00           H  
ATOM   1730  HB2 PHE   107      23.656  31.437  64.952  0.00  0.00           H  
ATOM   1731  HB3 PHE   107      24.771  32.542  65.749  0.00  0.00           H  
ATOM   1732  HD1 PHE   107      22.642  29.534  66.420  0.00  0.00           H  
ATOM   1733  HD2 PHE   107      26.158  31.743  67.528  0.00  0.00           H  
ATOM   1734  HE1 PHE   107      23.282  27.713  67.975  0.00  0.00           H  
ATOM   1735  HE2 PHE   107      26.789  29.945  69.117  0.00  0.00           H  
ATOM   1736  HZ  PHE   107      25.343  27.930  69.353  0.00  0.00           H  
ATOM   1737  N   ILE   108      24.008  34.023  68.066  0.00  0.00           N  
ATOM   1738  CA  ILE   108      24.543  34.408  69.385  0.00  0.00           C  
ATOM   1739  C   ILE   108      23.484  35.204  70.162  0.00  0.00           C  
ATOM   1740  O   ILE   108      23.104  36.288  69.724  0.00  0.00           O  
ATOM   1741  CB  ILE   108      25.858  35.218  69.233  0.00  0.00           C  
ATOM   1742  CG1 ILE   108      26.900  34.503  68.335  0.00  0.00           C  
ATOM   1743  CG2 ILE   108      26.460  35.492  70.623  0.00  0.00           C  
ATOM   1744  CD1 ILE   108      28.157  35.334  68.046  0.00  0.00           C  
ATOM   1745  H   ILE   108      24.461  34.388  67.245  0.00  0.00           H  
ATOM   1746  HA  ILE   108      24.762  33.500  69.951  0.00  0.00           H  
ATOM   1747  HB  ILE   108      25.616  36.178  68.772  0.00  0.00           H  
ATOM   1748 HG12 ILE   108      27.197  33.563  68.802  0.00  0.00           H  
ATOM   1749 HG13 ILE   108      26.452  34.274  67.368  0.00  0.00           H  
ATOM   1750 HG21 ILE   108      25.733  35.984  71.269  0.00  0.00           H  
ATOM   1751 HG22 ILE   108      26.779  34.559  71.089  0.00  0.00           H  
ATOM   1752 HG23 ILE   108      27.317  36.157  70.534  0.00  0.00           H  
ATOM   1753 HD11 ILE   108      28.757  35.453  68.949  0.00  0.00           H  
ATOM   1754 HD12 ILE   108      28.764  34.826  67.297  0.00  0.00           H  
ATOM   1755 HD13 ILE   108      27.873  36.315  67.663  0.00  0.00           H  
ATOM   1756  N   VAL   109      23.030  34.692  71.305  0.00  0.00           N  
ATOM   1757  CA  VAL   109      21.977  35.311  72.134  0.00  0.00           C  
ATOM   1758  C   VAL   109      22.564  36.261  73.186  0.00  0.00           C  
ATOM   1759  O   VAL   109      23.737  36.158  73.553  0.00  0.00           O  
ATOM   1760  CB  VAL   109      21.044  34.273  72.805  0.00  0.00           C  
ATOM   1761  CG1 VAL   109      20.173  33.555  71.763  0.00  0.00           C  
ATOM   1762  CG2 VAL   109      21.789  33.232  73.656  0.00  0.00           C  
ATOM   1763  H   VAL   109      23.506  33.864  71.668  0.00  0.00           H  
ATOM   1764  HA  VAL   109      21.349  35.917  71.478  0.00  0.00           H  
ATOM   1765  HB  VAL   109      20.366  34.811  73.470  0.00  0.00           H  
ATOM   1766 HG11 VAL   109      19.603  34.288  71.192  0.00  0.00           H  
ATOM   1767 HG12 VAL   109      20.794  32.971  71.084  0.00  0.00           H  
ATOM   1768 HG13 VAL   109      19.474  32.887  72.267  0.00  0.00           H  
ATOM   1769 HG21 VAL   109      22.365  32.564  73.018  0.00  0.00           H  
ATOM   1770 HG22 VAL   109      22.457  33.730  74.355  0.00  0.00           H  
ATOM   1771 HG23 VAL   109      21.070  32.638  74.222  0.00  0.00           H  
ATOM   1772  N   GLY   110      21.723  37.177  73.676  0.00  0.00           N  
ATOM   1773  CA  GLY   110      22.071  38.223  74.639  0.00  0.00           C  
ATOM   1774  C   GLY   110      21.972  39.613  74.020  0.00  0.00           C  
ATOM   1775  O   GLY   110      22.481  39.849  72.926  0.00  0.00           O  
ATOM   1776  H   GLY   110      20.779  37.198  73.308  0.00  0.00           H  
ATOM   1777  HA2 GLY   110      21.372  38.178  75.471  0.00  0.00           H  
ATOM   1778  HA3 GLY   110      23.084  38.089  75.018  0.00  0.00           H  
ATOM   1779  N   TYR   111      21.359  40.542  74.756  0.00  0.00           N  
ATOM   1780  CA  TYR   111      21.275  41.961  74.391  0.00  0.00           C  
ATOM   1781  C   TYR   111      21.220  42.871  75.630  0.00  0.00           C  
ATOM   1782  O   TYR   111      20.719  42.458  76.678  0.00  0.00           O  
ATOM   1783  CB  TYR   111      20.066  42.197  73.467  0.00  0.00           C  
ATOM   1784  CG  TYR   111      20.273  43.411  72.591  0.00  0.00           C  
ATOM   1785  CD1 TYR   111      21.239  43.340  71.572  0.00  0.00           C  
ATOM   1786  CD2 TYR   111      19.606  44.625  72.851  0.00  0.00           C  
ATOM   1787  CE1 TYR   111      21.589  44.489  70.848  0.00  0.00           C  
ATOM   1788  CE2 TYR   111      19.943  45.779  72.116  0.00  0.00           C  
ATOM   1789  CZ  TYR   111      20.950  45.714  71.128  0.00  0.00           C  
ATOM   1790  OH  TYR   111      21.334  46.828  70.457  0.00  0.00           O  
ATOM   1791  H   TYR   111      20.926  40.261  75.621  0.00  0.00           H  
ATOM   1792  HA  TYR   111      22.181  42.218  73.840  0.00  0.00           H  
ATOM   1793  HB2 TYR   111      19.932  41.336  72.811  0.00  0.00           H  
ATOM   1794  HB3 TYR   111      19.158  42.306  74.063  0.00  0.00           H  
ATOM   1795  HD1 TYR   111      21.759  42.411  71.387  0.00  0.00           H  
ATOM   1796  HD2 TYR   111      18.854  44.676  73.625  0.00  0.00           H  
ATOM   1797  HE1 TYR   111      22.375  44.441  70.111  0.00  0.00           H  
ATOM   1798  HE2 TYR   111      19.453  46.721  72.310  0.00  0.00           H  
ATOM   1799  HH  TYR   111      22.023  46.620  69.821  0.00  0.00           H  
ATOM   1800  N   HIE   112      21.740  44.098  75.541  0.00  0.00           N  
ATOM   1801  CA  HIE   112      21.841  45.016  76.683  0.00  0.00           C  
ATOM   1802  C   HIE   112      20.562  45.835  76.986  0.00  0.00           C  
ATOM   1803  O   HIE   112      20.192  45.953  78.158  0.00  0.00           O  
ATOM   1804  CB  HIE   112      23.102  45.887  76.515  0.00  0.00           C  
ATOM   1805  CG  HIE   112      23.137  46.842  75.344  0.00  0.00           C  
ATOM   1806  CD2 HIE   112      24.107  47.775  75.126  0.00  0.00           C  
ATOM   1807  ND1 HIE   112      22.195  46.935  74.317  0.00  0.00           N  
ATOM   1808  CE1 HIE   112      22.615  47.921  73.513  0.00  0.00           C  
ATOM   1809  NE2 HIE   112      23.759  48.446  73.977  0.00  0.00           N  
ATOM   1810  H   HIE   112      22.211  44.353  74.675  0.00  0.00           H  
ATOM   1811  HA  HIE   112      22.011  44.410  77.573  0.00  0.00           H  
ATOM   1812  HB2 HIE   112      23.238  46.468  77.426  0.00  0.00           H  
ATOM   1813  HB3 HIE   112      23.964  45.225  76.425  0.00  0.00           H  
ATOM   1814  HD2 HIE   112      24.984  47.949  75.732  0.00  0.00           H  
ATOM   1815  HE1 HIE   112      22.103  48.248  72.617  0.00  0.00           H  
ATOM   1816  HE2 HIE   112      24.279  49.204  73.542  0.00  0.00           H  
ATOM   1817  N   ALA   113      19.881  46.383  75.974  0.00  0.00           N  
ATOM   1818  CA  ALA   113      18.701  47.252  76.106  0.00  0.00           C  
ATOM   1819  C   ALA   113      17.365  46.495  75.954  0.00  0.00           C  
ATOM   1820  O   ALA   113      17.343  45.296  75.675  0.00  0.00           O  
ATOM   1821  CB  ALA   113      18.833  48.393  75.084  0.00  0.00           C  
ATOM   1822  H   ALA   113      20.264  46.250  75.045  0.00  0.00           H  
ATOM   1823  HA  ALA   113      18.693  47.706  77.097  0.00  0.00           H  
ATOM   1824  HB1 ALA   113      18.734  48.005  74.069  0.00  0.00           H  
ATOM   1825  HB2 ALA   113      18.058  49.142  75.253  0.00  0.00           H  
ATOM   1826  HB3 ALA   113      19.805  48.873  75.183  0.00  0.00           H  
ATOM   1827  N   GLU   114      16.249  47.210  76.116  0.00  0.00           N  
ATOM   1828  CA  GLU   114      14.883  46.696  75.934  0.00  0.00           C  
ATOM   1829  C   GLU   114      14.419  46.587  74.461  0.00  0.00           C  
ATOM   1830  O   GLU   114      13.323  46.087  74.193  0.00  0.00           O  
ATOM   1831  CB  GLU   114      13.902  47.563  76.750  0.00  0.00           C  
ATOM   1832  CG  GLU   114      13.884  49.056  76.364  0.00  0.00           C  
ATOM   1833  CD  GLU   114      14.724  49.927  77.301  0.00  0.00           C  
ATOM   1834  OE1 GLU   114      15.949  49.696  77.429  0.00  0.00           O  
ATOM   1835  OE2 GLU   114      14.140  50.843  77.930  0.00  0.00           O1-
ATOM   1836  H   GLU   114      16.336  48.170  76.449  0.00  0.00           H  
ATOM   1837  HA  GLU   114      14.855  45.688  76.344  0.00  0.00           H  
ATOM   1838  HB2 GLU   114      12.898  47.161  76.610  0.00  0.00           H  
ATOM   1839  HB3 GLU   114      14.135  47.466  77.811  0.00  0.00           H  
ATOM   1840  HG2 GLU   114      14.227  49.193  75.337  0.00  0.00           H  
ATOM   1841  HG3 GLU   114      12.850  49.402  76.409  0.00  0.00           H  
ATOM   1842  N   ASP   115      15.222  47.064  73.505  0.00  0.00           N  
ATOM   1843  CA  ASP   115      14.913  47.175  72.073  0.00  0.00           C  
ATOM   1844  C   ASP   115      16.226  47.277  71.262  0.00  0.00           C  
ATOM   1845  O   ASP   115      17.147  47.955  71.729  0.00  0.00           O  
ATOM   1846  CB  ASP   115      14.035  48.423  71.854  0.00  0.00           C  
ATOM   1847  CG  ASP   115      13.572  48.574  70.408  0.00  0.00           C  
ATOM   1848  OD1 ASP   115      12.576  47.918  70.031  0.00  0.00           O  
ATOM   1849  OD2 ASP   115      14.201  49.328  69.630  0.00  0.00           O1-
ATOM   1850  H   ASP   115      16.118  47.430  73.790  0.00  0.00           H  
ATOM   1851  HA  ASP   115      14.357  46.289  71.765  0.00  0.00           H  
ATOM   1852  HB2 ASP   115      13.153  48.361  72.494  0.00  0.00           H  
ATOM   1853  HB3 ASP   115      14.597  49.310  72.145  0.00  0.00           H  
ATOM   1854  N   PRO   116      16.346  46.651  70.070  0.00  0.00           N  
ATOM   1855  CA  PRO   116      17.609  46.580  69.331  0.00  0.00           C  
ATOM   1856  C   PRO   116      18.113  47.929  68.800  0.00  0.00           C  
ATOM   1857  O   PRO   116      19.316  48.077  68.607  0.00  0.00           O  
ATOM   1858  CB  PRO   116      17.379  45.575  68.197  0.00  0.00           C  
ATOM   1859  CG  PRO   116      15.870  45.629  67.982  0.00  0.00           C  
ATOM   1860  CD  PRO   116      15.343  45.836  69.398  0.00  0.00           C  
ATOM   1861  HA  PRO   116      18.380  46.179  69.987  0.00  0.00           H  
ATOM   1862  HB2 PRO   116      17.926  45.836  67.290  0.00  0.00           H  
ATOM   1863  HB3 PRO   116      17.662  44.576  68.533  0.00  0.00           H  
ATOM   1864  HG2 PRO   116      15.618  46.493  67.368  0.00  0.00           H  
ATOM   1865  HG3 PRO   116      15.489  44.713  67.534  0.00  0.00           H  
ATOM   1866  HD2 PRO   116      14.373  46.322  69.359  0.00  0.00           H  
ATOM   1867  HD3 PRO   116      15.257  44.874  69.905  0.00  0.00           H  
ATOM   1868  N   ASN   117      17.255  48.939  68.604  0.00  0.00           N  
ATOM   1869  CA  ASN   117      17.720  50.288  68.242  0.00  0.00           C  
ATOM   1870  C   ASN   117      18.152  51.121  69.469  0.00  0.00           C  
ATOM   1871  O   ASN   117      18.727  52.199  69.302  0.00  0.00           O  
ATOM   1872  CB  ASN   117      16.649  51.010  67.405  0.00  0.00           C  
ATOM   1873  CG  ASN   117      16.670  50.618  65.926  0.00  0.00           C  
ATOM   1874  ND2 ASN   117      16.225  51.507  65.059  0.00  0.00           N  
ATOM   1875  OD1 ASN   117      17.081  49.532  65.524  0.00  0.00           O  
ATOM   1876  H   ASN   117      16.267  48.805  68.783  0.00  0.00           H  
ATOM   1877  HA  ASN   117      18.608  50.198  67.614  0.00  0.00           H  
ATOM   1878  HB2 ASN   117      15.657  50.827  67.816  0.00  0.00           H  
ATOM   1879  HB3 ASN   117      16.832  52.084  67.459  0.00  0.00           H  
ATOM   1880 HD21 ASN   117      16.201  51.269  64.082  0.00  0.00           H  
ATOM   1881 HD22 ASN   117      15.920  52.419  65.373  0.00  0.00           H  
ATOM   1882  N   MET   118      17.921  50.638  70.697  0.00  0.00           N  
ATOM   1883  CA  MET   118      18.216  51.371  71.936  0.00  0.00           C  
ATOM   1884  C   MET   118      19.554  50.987  72.585  0.00  0.00           C  
ATOM   1885  O   MET   118      20.172  49.982  72.233  0.00  0.00           O  
ATOM   1886  CB  MET   118      17.039  51.246  72.921  0.00  0.00           C  
ATOM   1887  CG  MET   118      15.836  52.040  72.404  0.00  0.00           C  
ATOM   1888  SD  MET   118      14.396  52.022  73.496  0.00  0.00           S  
ATOM   1889  CE  MET   118      13.469  53.351  72.691  0.00  0.00           C  
ATOM   1890  H   MET   118      17.539  49.702  70.784  0.00  0.00           H  
ATOM   1891  HA  MET   118      18.310  52.417  71.676  0.00  0.00           H  
ATOM   1892  HB2 MET   118      16.768  50.199  73.060  0.00  0.00           H  
ATOM   1893  HB3 MET   118      17.321  51.660  73.891  0.00  0.00           H  
ATOM   1894  HG2 MET   118      16.149  53.077  72.276  0.00  0.00           H  
ATOM   1895  HG3 MET   118      15.536  51.650  71.430  0.00  0.00           H  
ATOM   1896  HE1 MET   118      14.028  54.284  72.773  0.00  0.00           H  
ATOM   1897  HE2 MET   118      13.305  53.116  71.639  0.00  0.00           H  
ATOM   1898  HE3 MET   118      12.508  53.484  73.186  0.00  0.00           H  
ATOM   1899  N   PHE   119      20.009  51.810  73.535  0.00  0.00           N  
ATOM   1900  CA  PHE   119      21.197  51.578  74.365  0.00  0.00           C  
ATOM   1901  C   PHE   119      20.926  51.991  75.832  0.00  0.00           C  
ATOM   1902  O   PHE   119      20.178  52.947  76.050  0.00  0.00           O  
ATOM   1903  CB  PHE   119      22.403  52.327  73.766  0.00  0.00           C  
ATOM   1904  CG  PHE   119      22.323  53.845  73.808  0.00  0.00           C  
ATOM   1905  CD1 PHE   119      22.885  54.551  74.891  0.00  0.00           C  
ATOM   1906  CD2 PHE   119      21.691  54.558  72.770  0.00  0.00           C  
ATOM   1907  CE1 PHE   119      22.807  55.954  74.940  0.00  0.00           C  
ATOM   1908  CE2 PHE   119      21.616  55.963  72.818  0.00  0.00           C  
ATOM   1909  CZ  PHE   119      22.172  56.661  73.905  0.00  0.00           C  
ATOM   1910  H   PHE   119      19.478  52.653  73.721  0.00  0.00           H  
ATOM   1911  HA  PHE   119      21.421  50.512  74.340  0.00  0.00           H  
ATOM   1912  HB2 PHE   119      23.302  52.017  74.301  0.00  0.00           H  
ATOM   1913  HB3 PHE   119      22.533  52.010  72.731  0.00  0.00           H  
ATOM   1914  HD1 PHE   119      23.371  54.017  75.694  0.00  0.00           H  
ATOM   1915  HD2 PHE   119      21.250  54.029  71.938  0.00  0.00           H  
ATOM   1916  HE1 PHE   119      23.232  56.488  75.776  0.00  0.00           H  
ATOM   1917  HE2 PHE   119      21.125  56.505  72.022  0.00  0.00           H  
ATOM   1918  HZ  PHE   119      22.112  57.739  73.948  0.00  0.00           H  
ATOM   1919  N   PRO   120      21.493  51.293  76.838  0.00  0.00           N  
ATOM   1920  CA  PRO   120      21.225  51.550  78.252  0.00  0.00           C  
ATOM   1921  C   PRO   120      21.975  52.787  78.765  0.00  0.00           C  
ATOM   1922  O   PRO   120      22.974  53.206  78.180  0.00  0.00           O  
ATOM   1923  CB  PRO   120      21.679  50.283  78.981  0.00  0.00           C  
ATOM   1924  CG  PRO   120      22.846  49.804  78.121  0.00  0.00           C  
ATOM   1925  CD  PRO   120      22.387  50.151  76.705  0.00  0.00           C  
ATOM   1926  HA  PRO   120      20.155  51.694  78.410  0.00  0.00           H  
ATOM   1927  HB2 PRO   120      21.985  50.481  80.008  0.00  0.00           H  
ATOM   1928  HB3 PRO   120      20.880  49.542  78.957  0.00  0.00           H  
ATOM   1929  HG2 PRO   120      23.742  50.376  78.365  0.00  0.00           H  
ATOM   1930  HG3 PRO   120      23.027  48.736  78.240  0.00  0.00           H  
ATOM   1931  HD2 PRO   120      23.248  50.395  76.082  0.00  0.00           H  
ATOM   1932  HD3 PRO   120      21.839  49.308  76.284  0.00  0.00           H  
ATOM   1933  N   LEU   121      21.501  53.351  79.883  0.00  0.00           N  
ATOM   1934  CA  LEU   121      22.076  54.549  80.504  0.00  0.00           C  
ATOM   1935  C   LEU   121      22.890  54.236  81.771  0.00  0.00           C  
ATOM   1936  O   LEU   121      22.691  53.224  82.448  0.00  0.00           O  
ATOM   1937  CB  LEU   121      20.951  55.566  80.783  0.00  0.00           C  
ATOM   1938  CG  LEU   121      20.294  56.171  79.521  0.00  0.00           C  
ATOM   1939  CD1 LEU   121      19.103  57.046  79.940  0.00  0.00           C  
ATOM   1940  CD2 LEU   121      21.284  57.020  78.704  0.00  0.00           C  
ATOM   1941  H   LEU   121      20.684  52.941  80.325  0.00  0.00           H  
ATOM   1942  HA  LEU   121      22.781  54.997  79.805  0.00  0.00           H  
ATOM   1943  HB2 LEU   121      20.182  55.067  81.372  0.00  0.00           H  
ATOM   1944  HB3 LEU   121      21.349  56.384  81.386  0.00  0.00           H  
ATOM   1945  HG  LEU   121      19.920  55.368  78.885  0.00  0.00           H  
ATOM   1946 HD11 LEU   121      18.368  56.439  80.470  0.00  0.00           H  
ATOM   1947 HD12 LEU   121      19.439  57.854  80.591  0.00  0.00           H  
ATOM   1948 HD13 LEU   121      18.625  57.475  79.061  0.00  0.00           H  
ATOM   1949 HD21 LEU   121      20.765  57.502  77.875  0.00  0.00           H  
ATOM   1950 HD22 LEU   121      21.729  57.789  79.336  0.00  0.00           H  
ATOM   1951 HD23 LEU   121      22.069  56.391  78.287  0.00  0.00           H  
ATOM   1952  N   TYR   122      23.810  55.150  82.098  0.00  0.00           N  
ATOM   1953  CA  TYR   122      24.812  55.012  83.167  0.00  0.00           C  
ATOM   1954  C   TYR   122      24.813  56.228  84.121  0.00  0.00           C  
ATOM   1955  O   TYR   122      25.787  56.989  84.136  0.00  0.00           O  
ATOM   1956  CB  TYR   122      26.195  54.786  82.525  0.00  0.00           C  
ATOM   1957  CG  TYR   122      26.284  53.549  81.655  0.00  0.00           C  
ATOM   1958  CD1 TYR   122      26.033  53.639  80.271  0.00  0.00           C  
ATOM   1959  CD2 TYR   122      26.587  52.304  82.237  0.00  0.00           C  
ATOM   1960  CE1 TYR   122      26.068  52.485  79.470  0.00  0.00           C  
ATOM   1961  CE2 TYR   122      26.623  51.144  81.441  0.00  0.00           C  
ATOM   1962  CZ  TYR   122      26.361  51.234  80.054  0.00  0.00           C  
ATOM   1963  OH  TYR   122      26.396  50.119  79.279  0.00  0.00           O  
ATOM   1964  H   TYR   122      23.888  55.956  81.498  0.00  0.00           H  
ATOM   1965  HA  TYR   122      24.587  54.137  83.772  0.00  0.00           H  
ATOM   1966  HB2 TYR   122      26.462  55.657  81.925  0.00  0.00           H  
ATOM   1967  HB3 TYR   122      26.935  54.695  83.321  0.00  0.00           H  
ATOM   1968  HD1 TYR   122      25.789  54.592  79.824  0.00  0.00           H  
ATOM   1969  HD2 TYR   122      26.773  52.235  83.300  0.00  0.00           H  
ATOM   1970  HE1 TYR   122      25.851  52.546  78.413  0.00  0.00           H  
ATOM   1971  HE2 TYR   122      26.836  50.188  81.895  0.00  0.00           H  
ATOM   1972  HH  TYR   122      26.604  49.337  79.816  0.00  0.00           H  
ATOM   1973  N   PRO   123      23.731  56.465  84.891  0.00  0.00           N  
ATOM   1974  CA  PRO   123      23.596  57.655  85.733  0.00  0.00           C  
ATOM   1975  C   PRO   123      24.557  57.658  86.929  0.00  0.00           C  
ATOM   1976  O   PRO   123      24.820  58.725  87.482  0.00  0.00           O  
ATOM   1977  CB  PRO   123      22.136  57.650  86.190  0.00  0.00           C  
ATOM   1978  CG  PRO   123      21.806  56.159  86.253  0.00  0.00           C  
ATOM   1979  CD  PRO   123      22.561  55.607  85.044  0.00  0.00           C  
ATOM   1980  HA  PRO   123      23.784  58.554  85.145  0.00  0.00           H  
ATOM   1981  HB2 PRO   123      22.000  58.141  87.153  0.00  0.00           H  
ATOM   1982  HB3 PRO   123      21.519  58.131  85.430  0.00  0.00           H  
ATOM   1983  HG2 PRO   123      22.210  55.728  87.171  0.00  0.00           H  
ATOM   1984  HG3 PRO   123      20.736  55.978  86.186  0.00  0.00           H  
ATOM   1985  HD2 PRO   123      22.845  54.569  85.220  0.00  0.00           H  
ATOM   1986  HD3 PRO   123      21.932  55.683  84.156  0.00  0.00           H  
ATOM   1987  N   GLU   124      25.101  56.495  87.314  0.00  0.00           N  
ATOM   1988  CA  GLU   124      26.062  56.372  88.406  0.00  0.00           C  
ATOM   1989  C   GLU   124      27.479  56.812  87.994  0.00  0.00           C  
ATOM   1990  O   GLU   124      28.224  57.360  88.810  0.00  0.00           O  
ATOM   1991  CB  GLU   124      26.028  54.929  88.949  0.00  0.00           C  
ATOM   1992  CG  GLU   124      26.803  53.839  88.182  0.00  0.00           C  
ATOM   1993  CD  GLU   124      26.164  53.249  86.919  0.00  0.00           C  
ATOM   1994  OE1 GLU   124      25.406  53.934  86.193  0.00  0.00           O  
ATOM   1995  OE2 GLU   124      26.474  52.064  86.639  0.00  0.00           O1-
ATOM   1996  H   GLU   124      24.872  55.633  86.818  0.00  0.00           H  
ATOM   1997  HA  GLU   124      25.737  57.029  89.214  0.00  0.00           H  
ATOM   1998  HB2 GLU   124      26.460  54.969  89.950  0.00  0.00           H  
ATOM   1999  HB3 GLU   124      24.991  54.609  89.068  0.00  0.00           H  
ATOM   2000  HG2 GLU   124      27.809  54.182  87.947  0.00  0.00           H  
ATOM   2001  HG3 GLU   124      26.916  53.015  88.880  0.00  0.00           H  
ATOM   2002  N   LEU   125      27.845  56.589  86.724  0.00  0.00           N  
ATOM   2003  CA  LEU   125      29.177  56.860  86.176  0.00  0.00           C  
ATOM   2004  C   LEU   125      29.201  58.146  85.344  0.00  0.00           C  
ATOM   2005  O   LEU   125      30.058  59.000  85.558  0.00  0.00           O  
ATOM   2006  CB  LEU   125      29.607  55.640  85.333  0.00  0.00           C  
ATOM   2007  CG  LEU   125      30.974  55.780  84.623  0.00  0.00           C  
ATOM   2008  CD1 LEU   125      32.127  56.025  85.609  0.00  0.00           C  
ATOM   2009  CD2 LEU   125      31.256  54.507  83.813  0.00  0.00           C  
ATOM   2010  H   LEU   125      27.162  56.149  86.123  0.00  0.00           H  
ATOM   2011  HA  LEU   125      29.883  56.988  86.998  0.00  0.00           H  
ATOM   2012  HB2 LEU   125      29.635  54.762  85.980  0.00  0.00           H  
ATOM   2013  HB3 LEU   125      28.849  55.460  84.569  0.00  0.00           H  
ATOM   2014  HG  LEU   125      30.932  56.617  83.925  0.00  0.00           H  
ATOM   2015 HD11 LEU   125      31.990  56.977  86.122  0.00  0.00           H  
ATOM   2016 HD12 LEU   125      32.172  55.221  86.344  0.00  0.00           H  
ATOM   2017 HD13 LEU   125      33.072  56.067  85.067  0.00  0.00           H  
ATOM   2018 HD21 LEU   125      31.317  53.647  84.479  0.00  0.00           H  
ATOM   2019 HD22 LEU   125      30.458  54.345  83.087  0.00  0.00           H  
ATOM   2020 HD23 LEU   125      32.199  54.612  83.274  0.00  0.00           H  
ATOM   2021  N   SER   126      28.278  58.287  84.398  0.00  0.00           N  
ATOM   2022  CA  SER   126      28.309  59.272  83.310  0.00  0.00           C  
ATOM   2023  C   SER   126      27.328  60.439  83.537  0.00  0.00           C  
ATOM   2024  O   SER   126      26.622  60.864  82.620  0.00  0.00           O  
ATOM   2025  CB  SER   126      28.050  58.574  81.964  0.00  0.00           C  
ATOM   2026  OG  SER   126      28.977  57.533  81.707  0.00  0.00           O  
ATOM   2027  H   SER   126      27.571  57.564  84.319  0.00  0.00           H  
ATOM   2028  HA  SER   126      29.302  59.706  83.243  0.00  0.00           H  
ATOM   2029  HB2 SER   126      27.036  58.173  81.944  0.00  0.00           H  
ATOM   2030  HB3 SER   126      28.155  59.312  81.174  0.00  0.00           H  
ATOM   2031  HG  SER   126      29.144  57.510  80.749  0.00  0.00           H  
ATOM   2032  N   HIP   127      27.235  60.958  84.765  0.00  0.00           N  
ATOM   2033  CA  HIP   127      26.228  61.950  85.131  0.00  0.00           C  
ATOM   2034  C   HIP   127      26.311  63.254  84.280  0.00  0.00           C  
ATOM   2035  O   HIP   127      25.290  63.915  84.064  0.00  0.00           O  
ATOM   2036  CB  HIP   127      26.334  62.214  86.645  0.00  0.00           C  
ATOM   2037  CG  HIP   127      25.108  62.866  87.239  0.00  0.00           C  
ATOM   2038  CD2 HIP   127      24.064  62.205  87.824  0.00  0.00           C  
ATOM   2039  ND1 HIP   127      24.811  64.217  87.275  0.00  0.00           N1+
ATOM   2040  CE1 HIP   127      23.604  64.373  87.852  0.00  0.00           C  
ATOM   2041  NE2 HIP   127      23.132  63.160  88.199  0.00  0.00           N  
ATOM   2042  H   HIP   127      27.864  60.632  85.483  0.00  0.00           H  
ATOM   2043  HA  HIP   127      25.255  61.492  84.950  0.00  0.00           H  
ATOM   2044  HB2 HIP   127      26.480  61.263  87.159  0.00  0.00           H  
ATOM   2045  HB3 HIP   127      27.204  62.840  86.846  0.00  0.00           H  
ATOM   2046  HD1 HIP   127      25.349  64.965  86.835  0.00  0.00           H  
ATOM   2047  HD2 HIP   127      23.963  61.130  87.914  0.00  0.00           H  
ATOM   2048  HE1 HIP   127      23.069  65.314  87.954  0.00  0.00           H  
ATOM   2049  HE2 HIP   127      22.190  62.971  88.555  0.00  0.00           H  
ATOM   2050  N   MET   128      27.486  63.620  83.736  0.00  0.00           N  
ATOM   2051  CA  MET   128      27.600  64.729  82.772  0.00  0.00           C  
ATOM   2052  C   MET   128      27.011  64.325  81.412  0.00  0.00           C  
ATOM   2053  O   MET   128      26.081  64.967  80.927  0.00  0.00           O  
ATOM   2054  CB  MET   128      29.050  65.230  82.635  0.00  0.00           C  
ATOM   2055  CG  MET   128      29.766  65.399  83.980  0.00  0.00           C  
ATOM   2056  SD  MET   128      31.285  66.376  83.893  0.00  0.00           S  
ATOM   2057  CE  MET   128      30.560  68.015  84.134  0.00  0.00           C  
ATOM   2058  H   MET   128      28.307  63.048  83.906  0.00  0.00           H  
ATOM   2059  HA  MET   128      27.007  65.572  83.131  0.00  0.00           H  
ATOM   2060  HB2 MET   128      29.633  64.558  82.008  0.00  0.00           H  
ATOM   2061  HB3 MET   128      29.027  66.194  82.131  0.00  0.00           H  
ATOM   2062  HG2 MET   128      29.087  65.869  84.695  0.00  0.00           H  
ATOM   2063  HG3 MET   128      30.025  64.411  84.354  0.00  0.00           H  
ATOM   2064  HE1 MET   128      29.737  68.163  83.438  0.00  0.00           H  
ATOM   2065  HE2 MET   128      30.175  68.110  85.146  0.00  0.00           H  
ATOM   2066  HE3 MET   128      31.314  68.783  83.966  0.00  0.00           H  
ATOM   2067  N   ALA   129      27.455  63.199  80.838  0.00  0.00           N  
ATOM   2068  CA  ALA   129      26.943  62.706  79.551  0.00  0.00           C  
ATOM   2069  C   ALA   129      25.432  62.390  79.572  0.00  0.00           C  
ATOM   2070  O   ALA   129      24.754  62.585  78.564  0.00  0.00           O  
ATOM   2071  CB  ALA   129      27.756  61.477  79.124  0.00  0.00           C  
ATOM   2072  H   ALA   129      28.201  62.687  81.300  0.00  0.00           H  
ATOM   2073  HA  ALA   129      27.091  63.493  78.810  0.00  0.00           H  
ATOM   2074  HB1 ALA   129      28.825  61.658  79.245  0.00  0.00           H  
ATOM   2075  HB2 ALA   129      27.465  60.620  79.724  0.00  0.00           H  
ATOM   2076  HB3 ALA   129      27.548  61.243  78.079  0.00  0.00           H  
ATOM   2077  N   VAL   130      24.894  61.946  80.709  0.00  0.00           N  
ATOM   2078  CA  VAL   130      23.450  61.716  80.902  0.00  0.00           C  
ATOM   2079  C   VAL   130      22.647  63.032  80.890  0.00  0.00           C  
ATOM   2080  O   VAL   130      21.519  63.028  80.409  0.00  0.00           O  
ATOM   2081  CB  VAL   130      23.185  60.878  82.180  0.00  0.00           C  
ATOM   2082  CG1 VAL   130      21.703  60.815  82.596  0.00  0.00           C  
ATOM   2083  CG2 VAL   130      23.661  59.427  81.959  0.00  0.00           C  
ATOM   2084  H   VAL   130      25.539  61.702  81.462  0.00  0.00           H  
ATOM   2085  HA  VAL   130      23.105  61.124  80.055  0.00  0.00           H  
ATOM   2086  HB  VAL   130      23.755  61.312  83.003  0.00  0.00           H  
ATOM   2087 HG11 VAL   130      21.585  60.150  83.453  0.00  0.00           H  
ATOM   2088 HG12 VAL   130      21.349  61.804  82.886  0.00  0.00           H  
ATOM   2089 HG13 VAL   130      21.096  60.441  81.770  0.00  0.00           H  
ATOM   2090 HG21 VAL   130      24.711  59.402  81.672  0.00  0.00           H  
ATOM   2091 HG22 VAL   130      23.541  58.851  82.875  0.00  0.00           H  
ATOM   2092 HG23 VAL   130      23.076  58.957  81.168  0.00  0.00           H  
ATOM   2093  N   GLN   131      23.204  64.167  81.340  0.00  0.00           N  
ATOM   2094  CA  GLN   131      22.507  65.465  81.302  0.00  0.00           C  
ATOM   2095  C   GLN   131      22.386  66.021  79.868  0.00  0.00           C  
ATOM   2096  O   GLN   131      21.448  66.755  79.553  0.00  0.00           O  
ATOM   2097  CB  GLN   131      23.239  66.446  82.239  0.00  0.00           C  
ATOM   2098  CG  GLN   131      22.462  67.740  82.540  0.00  0.00           C  
ATOM   2099  CD  GLN   131      21.213  67.508  83.391  0.00  0.00           C  
ATOM   2100  NE2 GLN   131      21.268  67.789  84.675  0.00  0.00           N  
ATOM   2101  OE1 GLN   131      20.176  67.057  82.914  0.00  0.00           O  
ATOM   2102  H   GLN   131      24.163  64.158  81.665  0.00  0.00           H  
ATOM   2103  HA  GLN   131      21.492  65.318  81.672  0.00  0.00           H  
ATOM   2104  HB2 GLN   131      23.443  65.948  83.188  0.00  0.00           H  
ATOM   2105  HB3 GLN   131      24.196  66.716  81.788  0.00  0.00           H  
ATOM   2106  HG2 GLN   131      23.127  68.416  83.076  0.00  0.00           H  
ATOM   2107  HG3 GLN   131      22.176  68.237  81.615  0.00  0.00           H  
ATOM   2108 HE21 GLN   131      20.450  67.655  85.252  0.00  0.00           H  
ATOM   2109 HE22 GLN   131      22.078  68.264  85.060  0.00  0.00           H  
ATOM   2110  N   ASP   132      23.308  65.651  78.977  0.00  0.00           N  
ATOM   2111  CA  ASP   132      23.238  65.894  77.531  0.00  0.00           C  
ATOM   2112  C   ASP   132      22.248  64.939  76.844  0.00  0.00           C  
ATOM   2113  O   ASP   132      21.401  65.391  76.078  0.00  0.00           O  
ATOM   2114  CB  ASP   132      24.657  65.751  76.976  0.00  0.00           C  
ATOM   2115  CG  ASP   132      24.755  65.780  75.449  0.00  0.00           C  
ATOM   2116  OD1 ASP   132      24.624  66.872  74.854  0.00  0.00           O  
ATOM   2117  OD2 ASP   132      25.128  64.738  74.864  0.00  0.00           O1-
ATOM   2118  H   ASP   132      24.091  65.104  79.316  0.00  0.00           H  
ATOM   2119  HA  ASP   132      22.900  66.914  77.341  0.00  0.00           H  
ATOM   2120  HB2 ASP   132      25.272  66.554  77.382  0.00  0.00           H  
ATOM   2121  HB3 ASP   132      25.075  64.814  77.337  0.00  0.00           H  
ATOM   2122  N   TYR   133      22.261  63.643  77.183  0.00  0.00           N  
ATOM   2123  CA  TYR   133      21.252  62.682  76.706  0.00  0.00           C  
ATOM   2124  C   TYR   133      19.817  63.003  77.192  0.00  0.00           C  
ATOM   2125  O   TYR   133      18.852  62.527  76.595  0.00  0.00           O  
ATOM   2126  CB  TYR   133      21.658  61.248  77.104  0.00  0.00           C  
ATOM   2127  CG  TYR   133      22.889  60.629  76.442  0.00  0.00           C  
ATOM   2128  CD1 TYR   133      23.260  60.948  75.118  0.00  0.00           C  
ATOM   2129  CD2 TYR   133      23.613  59.632  77.131  0.00  0.00           C  
ATOM   2130  CE1 TYR   133      24.327  60.273  74.493  0.00  0.00           C  
ATOM   2131  CE2 TYR   133      24.677  58.947  76.507  0.00  0.00           C  
ATOM   2132  CZ  TYR   133      25.032  59.261  75.176  0.00  0.00           C  
ATOM   2133  OH  TYR   133      26.026  58.586  74.531  0.00  0.00           O  
ATOM   2134  H   TYR   133      22.978  63.314  77.823  0.00  0.00           H  
ATOM   2135  HA  TYR   133      21.207  62.744  75.619  0.00  0.00           H  
ATOM   2136  HB2 TYR   133      21.788  61.221  78.185  0.00  0.00           H  
ATOM   2137  HB3 TYR   133      20.821  60.588  76.871  0.00  0.00           H  
ATOM   2138  HD1 TYR   133      22.720  61.696  74.556  0.00  0.00           H  
ATOM   2139  HD2 TYR   133      23.332  59.374  78.142  0.00  0.00           H  
ATOM   2140  HE1 TYR   133      24.597  60.508  73.475  0.00  0.00           H  
ATOM   2141  HE2 TYR   133      25.211  58.173  77.038  0.00  0.00           H  
ATOM   2142  HH  TYR   133      26.363  57.824  75.020  0.00  0.00           H  
ATOM   2143  N   LEU   134      19.669  63.838  78.232  0.00  0.00           N  
ATOM   2144  CA  LEU   134      18.397  64.421  78.693  0.00  0.00           C  
ATOM   2145  C   LEU   134      18.060  65.766  78.020  0.00  0.00           C  
ATOM   2146  O   LEU   134      16.909  66.200  78.109  0.00  0.00           O  
ATOM   2147  CB  LEU   134      18.447  64.583  80.228  0.00  0.00           C  
ATOM   2148  CG  LEU   134      18.342  63.261  81.017  0.00  0.00           C  
ATOM   2149  CD1 LEU   134      18.697  63.502  82.491  0.00  0.00           C  
ATOM   2150  CD2 LEU   134      16.935  62.652  80.933  0.00  0.00           C  
ATOM   2151  H   LEU   134      20.516  64.119  78.710  0.00  0.00           H  
ATOM   2152  HA  LEU   134      17.578  63.750  78.427  0.00  0.00           H  
ATOM   2153  HB2 LEU   134      19.378  65.088  80.492  0.00  0.00           H  
ATOM   2154  HB3 LEU   134      17.629  65.232  80.548  0.00  0.00           H  
ATOM   2155  HG  LEU   134      19.045  62.535  80.611  0.00  0.00           H  
ATOM   2156 HD11 LEU   134      19.713  63.887  82.571  0.00  0.00           H  
ATOM   2157 HD12 LEU   134      18.007  64.224  82.928  0.00  0.00           H  
ATOM   2158 HD13 LEU   134      18.635  62.565  83.044  0.00  0.00           H  
ATOM   2159 HD21 LEU   134      16.903  61.750  81.541  0.00  0.00           H  
ATOM   2160 HD22 LEU   134      16.193  63.360  81.303  0.00  0.00           H  
ATOM   2161 HD23 LEU   134      16.695  62.381  79.905  0.00  0.00           H  
ATOM   2162  N   ARG   135      19.019  66.412  77.342  0.00  0.00           N  
ATOM   2163  CA  ARG   135      18.803  67.614  76.519  0.00  0.00           C  
ATOM   2164  C   ARG   135      18.515  67.270  75.048  0.00  0.00           C  
ATOM   2165  O   ARG   135      17.772  68.006  74.396  0.00  0.00           O  
ATOM   2166  CB  ARG   135      20.016  68.558  76.666  0.00  0.00           C  
ATOM   2167  CG  ARG   135      19.791  69.962  76.069  0.00  0.00           C  
ATOM   2168  CD  ARG   135      20.255  70.094  74.610  0.00  0.00           C  
ATOM   2169  NE  ARG   135      19.866  71.381  74.015  0.00  0.00           N  
ATOM   2170  CZ  ARG   135      18.678  71.694  73.513  0.00  0.00           C  
ATOM   2171  NH1 ARG   135      17.687  70.830  73.435  0.00  0.00           N1+
ATOM   2172  NH2 ARG   135      18.450  72.907  73.064  0.00  0.00           N  
ATOM   2173  H   ARG   135      19.949  66.011  77.343  0.00  0.00           H  
ATOM   2174  HA  ARG   135      17.931  68.141  76.909  0.00  0.00           H  
ATOM   2175  HB2 ARG   135      20.206  68.689  77.733  0.00  0.00           H  
ATOM   2176  HB3 ARG   135      20.906  68.105  76.226  0.00  0.00           H  
ATOM   2177  HG2 ARG   135      18.737  70.228  76.154  0.00  0.00           H  
ATOM   2178  HG3 ARG   135      20.365  70.678  76.656  0.00  0.00           H  
ATOM   2179  HD2 ARG   135      21.340  70.028  74.594  0.00  0.00           H  
ATOM   2180  HD3 ARG   135      19.864  69.281  74.002  0.00  0.00           H  
ATOM   2181  HE  ARG   135      20.618  72.052  73.876  0.00  0.00           H  
ATOM   2182 HH11 ARG   135      17.817  69.868  73.716  0.00  0.00           H  
ATOM   2183 HH12 ARG   135      16.813  71.123  73.020  0.00  0.00           H  
ATOM   2184 HH21 ARG   135      19.155  73.634  73.155  0.00  0.00           H  
ATOM   2185 HH22 ARG   135      17.535  73.124  72.695  0.00  0.00           H  
ATOM   2186  N   SER   136      19.075  66.182  74.521  0.00  0.00           N  
ATOM   2187  CA  SER   136      18.902  65.734  73.131  0.00  0.00           C  
ATOM   2188  C   SER   136      17.499  65.176  72.799  0.00  0.00           C  
ATOM   2189  O   SER   136      16.779  64.655  73.654  0.00  0.00           O  
ATOM   2190  CB  SER   136      19.941  64.651  72.807  0.00  0.00           C  
ATOM   2191  OG  SER   136      21.260  65.156  72.872  0.00  0.00           O  
ATOM   2192  H   SER   136      19.796  65.715  75.063  0.00  0.00           H  
ATOM   2193  HA  SER   136      19.086  66.580  72.468  0.00  0.00           H  
ATOM   2194  HB2 SER   136      19.835  63.826  73.514  0.00  0.00           H  
ATOM   2195  HB3 SER   136      19.761  64.272  71.801  0.00  0.00           H  
ATOM   2196  HG  SER   136      21.447  65.639  72.039  0.00  0.00           H  
ATOM   2197  N   ASP   137      17.111  65.245  71.523  0.00  0.00           N  
ATOM   2198  CA  ASP   137      15.838  64.753  70.970  0.00  0.00           C  
ATOM   2199  C   ASP   137      15.680  63.221  71.054  0.00  0.00           C  
ATOM   2200  O   ASP   137      14.574  62.716  71.235  0.00  0.00           O  
ATOM   2201  CB  ASP   137      15.765  65.244  69.514  0.00  0.00           C  
ATOM   2202  CG  ASP   137      14.410  65.078  68.823  0.00  0.00           C  
ATOM   2203  OD1 ASP   137      13.373  64.854  69.495  0.00  0.00           O  
ATOM   2204  OD2 ASP   137      14.393  65.247  67.583  0.00  0.00           O1-
ATOM   2205  H   ASP   137      17.682  65.806  70.893  0.00  0.00           H  
ATOM   2206  HA  ASP   137      15.014  65.205  71.523  0.00  0.00           H  
ATOM   2207  HB2 ASP   137      15.996  66.310  69.495  0.00  0.00           H  
ATOM   2208  HB3 ASP   137      16.529  64.728  68.929  0.00  0.00           H  
ATOM   2209  N   TYR   138      16.777  62.459  71.004  0.00  0.00           N  
ATOM   2210  CA  TYR   138      16.794  60.994  71.191  0.00  0.00           C  
ATOM   2211  C   TYR   138      16.737  60.552  72.678  0.00  0.00           C  
ATOM   2212  O   TYR   138      17.179  59.463  73.051  0.00  0.00           O  
ATOM   2213  CB  TYR   138      17.942  60.383  70.372  0.00  0.00           C  
ATOM   2214  CG  TYR   138      19.347  60.795  70.768  0.00  0.00           C  
ATOM   2215  CD1 TYR   138      19.927  61.943  70.194  0.00  0.00           C  
ATOM   2216  CD2 TYR   138      20.088  60.015  71.676  0.00  0.00           C  
ATOM   2217  CE1 TYR   138      21.240  62.317  70.532  0.00  0.00           C  
ATOM   2218  CE2 TYR   138      21.407  60.379  72.008  0.00  0.00           C  
ATOM   2219  CZ  TYR   138      21.991  61.528  71.432  0.00  0.00           C  
ATOM   2220  OH  TYR   138      23.276  61.852  71.740  0.00  0.00           O  
ATOM   2221  H   TYR   138      17.664  62.926  70.885  0.00  0.00           H  
ATOM   2222  HA  TYR   138      15.879  60.599  70.754  0.00  0.00           H  
ATOM   2223  HB2 TYR   138      17.864  59.300  70.423  0.00  0.00           H  
ATOM   2224  HB3 TYR   138      17.792  60.648  69.324  0.00  0.00           H  
ATOM   2225  HD1 TYR   138      19.373  62.534  69.478  0.00  0.00           H  
ATOM   2226  HD2 TYR   138      19.651  59.128  72.111  0.00  0.00           H  
ATOM   2227  HE1 TYR   138      21.671  63.205  70.100  0.00  0.00           H  
ATOM   2228  HE2 TYR   138      21.981  59.780  72.698  0.00  0.00           H  
ATOM   2229  HH  TYR   138      23.612  62.633  71.261  0.00  0.00           H  
ATOM   2230  N   SER   139      16.160  61.410  73.524  0.00  0.00           N  
ATOM   2231  CA  SER   139      15.810  61.141  74.926  0.00  0.00           C  
ATOM   2232  C   SER   139      14.923  59.882  75.107  0.00  0.00           C  
ATOM   2233  O   SER   139      14.141  59.547  74.203  0.00  0.00           O  
ATOM   2234  CB  SER   139      15.054  62.354  75.498  0.00  0.00           C  
ATOM   2235  OG  SER   139      15.920  63.427  75.820  0.00  0.00           O  
ATOM   2236  H   SER   139      15.837  62.277  73.119  0.00  0.00           H  
ATOM   2237  HA  SER   139      16.734  61.012  75.492  0.00  0.00           H  
ATOM   2238  HB2 SER   139      14.302  62.690  74.783  0.00  0.00           H  
ATOM   2239  HB3 SER   139      14.540  62.056  76.411  0.00  0.00           H  
ATOM   2240  HG  SER   139      16.328  63.787  75.001  0.00  0.00           H  
ATOM   2241  N   PRO   140      14.986  59.218  76.283  0.00  0.00           N  
ATOM   2242  CA  PRO   140      14.185  58.035  76.602  0.00  0.00           C  
ATOM   2243  C   PRO   140      12.719  58.404  76.895  0.00  0.00           C  
ATOM   2244  O   PRO   140      12.357  59.580  76.890  0.00  0.00           O  
ATOM   2245  CB  PRO   140      14.873  57.425  77.832  0.00  0.00           C  
ATOM   2246  CG  PRO   140      15.384  58.655  78.575  0.00  0.00           C  
ATOM   2247  CD  PRO   140      15.807  59.583  77.437  0.00  0.00           C  
ATOM   2248  HA  PRO   140      14.213  57.325  75.776  0.00  0.00           H  
ATOM   2249  HB2 PRO   140      14.197  56.833  78.449  0.00  0.00           H  
ATOM   2250  HB3 PRO   140      15.722  56.816  77.518  0.00  0.00           H  
ATOM   2251  HG2 PRO   140      14.565  59.109  79.134  0.00  0.00           H  
ATOM   2252  HG3 PRO   140      16.217  58.415  79.236  0.00  0.00           H  
ATOM   2253  HD2 PRO   140      15.647  60.620  77.733  0.00  0.00           H  
ATOM   2254  HD3 PRO   140      16.861  59.422  77.209  0.00  0.00           H  
ATOM   2255  N   GLN   141      11.882  57.403  77.197  0.00  0.00           N  
ATOM   2256  CA  GLN   141      10.519  57.605  77.696  0.00  0.00           C  
ATOM   2257  C   GLN   141      10.337  56.913  79.061  0.00  0.00           C  
ATOM   2258  O   GLN   141      10.555  55.700  79.144  0.00  0.00           O  
ATOM   2259  CB  GLN   141       9.490  57.057  76.688  0.00  0.00           C  
ATOM   2260  CG  GLN   141       8.040  57.222  77.191  0.00  0.00           C  
ATOM   2261  CD  GLN   141       7.021  56.687  76.192  0.00  0.00           C  
ATOM   2262  NE2 GLN   141       6.487  57.523  75.335  0.00  0.00           N  
ATOM   2263  OE1 GLN   141       6.702  55.504  76.159  0.00  0.00           O  
ATOM   2264  H   GLN   141      12.228  56.449  77.162  0.00  0.00           H  
ATOM   2265  HA  GLN   141      10.341  58.674  77.787  0.00  0.00           H  
ATOM   2266  HB2 GLN   141       9.601  57.591  75.743  0.00  0.00           H  
ATOM   2267  HB3 GLN   141       9.684  55.998  76.511  0.00  0.00           H  
ATOM   2268  HG2 GLN   141       7.899  56.678  78.124  0.00  0.00           H  
ATOM   2269  HG3 GLN   141       7.840  58.278  77.378  0.00  0.00           H  
ATOM   2270 HE21 GLN   141       5.899  57.158  74.597  0.00  0.00           H  
ATOM   2271 HE22 GLN   141       6.733  58.506  75.361  0.00  0.00           H  
ATOM   2272  N   PRO   142       9.836  57.613  80.099  0.00  0.00           N  
ATOM   2273  CA  PRO   142       9.599  59.052  80.168  0.00  0.00           C  
ATOM   2274  C   PRO   142      10.917  59.796  80.426  0.00  0.00           C  
ATOM   2275  O   PRO   142      11.640  59.468  81.365  0.00  0.00           O  
ATOM   2276  CB  PRO   142       8.595  59.267  81.308  0.00  0.00           C  
ATOM   2277  CG  PRO   142       8.193  57.867  81.771  0.00  0.00           C  
ATOM   2278  CD  PRO   142       9.347  56.987  81.312  0.00  0.00           C  
ATOM   2279  HA  PRO   142       9.134  59.407  79.250  0.00  0.00           H  
ATOM   2280  HB2 PRO   142       9.051  59.819  82.128  0.00  0.00           H  
ATOM   2281  HB3 PRO   142       7.721  59.803  80.945  0.00  0.00           H  
ATOM   2282  HG2 PRO   142       8.050  57.819  82.850  0.00  0.00           H  
ATOM   2283  HG3 PRO   142       7.284  57.562  81.251  0.00  0.00           H  
ATOM   2284  HD2 PRO   142      10.139  56.976  82.061  0.00  0.00           H  
ATOM   2285  HD3 PRO   142       8.990  55.975  81.120  0.00  0.00           H  
ATOM   2286  N   ALA   143      11.218  60.825  79.629  0.00  0.00           N  
ATOM   2287  CA  ALA   143      12.418  61.653  79.787  0.00  0.00           C  
ATOM   2288  C   ALA   143      12.403  62.443  81.104  0.00  0.00           C  
ATOM   2289  O   ALA   143      13.414  62.529  81.795  0.00  0.00           O  
ATOM   2290  CB  ALA   143      12.519  62.599  78.585  0.00  0.00           C  
ATOM   2291  H   ALA   143      10.568  61.076  78.887  0.00  0.00           H  
ATOM   2292  HA  ALA   143      13.297  61.009  79.802  0.00  0.00           H  
ATOM   2293  HB1 ALA   143      12.573  62.024  77.663  0.00  0.00           H  
ATOM   2294  HB2 ALA   143      11.651  63.259  78.547  0.00  0.00           H  
ATOM   2295  HB3 ALA   143      13.420  63.206  78.676  0.00  0.00           H  
ATOM   2296  N   ASP   144      11.238  62.957  81.496  0.00  0.00           N  
ATOM   2297  CA  ASP   144      11.056  63.688  82.751  0.00  0.00           C  
ATOM   2298  C   ASP   144      11.123  62.766  83.989  0.00  0.00           C  
ATOM   2299  O   ASP   144      11.429  63.229  85.091  0.00  0.00           O  
ATOM   2300  CB  ASP   144       9.728  64.445  82.654  0.00  0.00           C  
ATOM   2301  CG  ASP   144       9.456  65.287  83.892  0.00  0.00           C  
ATOM   2302  OD1 ASP   144       8.527  64.936  84.651  0.00  0.00           O  
ATOM   2303  OD2 ASP   144      10.173  66.288  84.121  0.00  0.00           O1-
ATOM   2304  H   ASP   144      10.447  62.867  80.871  0.00  0.00           H  
ATOM   2305  HA  ASP   144      11.858  64.423  82.843  0.00  0.00           H  
ATOM   2306  HB2 ASP   144       9.751  65.102  81.782  0.00  0.00           H  
ATOM   2307  HB3 ASP   144       8.917  63.730  82.520  0.00  0.00           H  
ATOM   2308  N   GLU   145      10.895  61.459  83.817  0.00  0.00           N  
ATOM   2309  CA  GLU   145      11.174  60.450  84.846  0.00  0.00           C  
ATOM   2310  C   GLU   145      12.668  60.093  84.865  0.00  0.00           C  
ATOM   2311  O   GLU   145      13.268  60.020  85.935  0.00  0.00           O  
ATOM   2312  CB  GLU   145      10.310  59.203  84.616  0.00  0.00           C  
ATOM   2313  CG  GLU   145      10.429  58.220  85.784  0.00  0.00           C  
ATOM   2314  CD  GLU   145       9.583  56.975  85.557  0.00  0.00           C  
ATOM   2315  OE1 GLU   145       8.336  57.079  85.500  0.00  0.00           O  
ATOM   2316  OE2 GLU   145      10.144  55.858  85.530  0.00  0.00           O1-
ATOM   2317  H   GLU   145      10.680  61.144  82.881  0.00  0.00           H  
ATOM   2318  HA  GLU   145      10.914  60.860  85.822  0.00  0.00           H  
ATOM   2319  HB2 GLU   145       9.267  59.509  84.522  0.00  0.00           H  
ATOM   2320  HB3 GLU   145      10.617  58.704  83.698  0.00  0.00           H  
ATOM   2321  HG2 GLU   145      11.469  57.918  85.908  0.00  0.00           H  
ATOM   2322  HG3 GLU   145      10.099  58.708  86.703  0.00  0.00           H  
ATOM   2323  N   ALA   146      13.304  59.945  83.698  0.00  0.00           N  
ATOM   2324  CA  ALA   146      14.749  59.753  83.592  0.00  0.00           C  
ATOM   2325  C   ALA   146      15.523  60.907  84.255  0.00  0.00           C  
ATOM   2326  O   ALA   146      16.499  60.656  84.956  0.00  0.00           O  
ATOM   2327  CB  ALA   146      15.107  59.571  82.112  0.00  0.00           C  
ATOM   2328  H   ALA   146      12.767  59.992  82.838  0.00  0.00           H  
ATOM   2329  HA  ALA   146      15.013  58.839  84.126  0.00  0.00           H  
ATOM   2330  HB1 ALA   146      14.938  60.497  81.565  0.00  0.00           H  
ATOM   2331  HB2 ALA   146      16.157  59.287  82.020  0.00  0.00           H  
ATOM   2332  HB3 ALA   146      14.484  58.794  81.673  0.00  0.00           H  
ATOM   2333  N   ALA   147      15.041  62.148  84.133  0.00  0.00           N  
ATOM   2334  CA  ALA   147      15.546  63.302  84.878  0.00  0.00           C  
ATOM   2335  C   ALA   147      15.390  63.149  86.407  0.00  0.00           C  
ATOM   2336  O   ALA   147      16.325  63.460  87.148  0.00  0.00           O  
ATOM   2337  CB  ALA   147      14.836  64.556  84.351  0.00  0.00           C  
ATOM   2338  H   ALA   147      14.293  62.298  83.461  0.00  0.00           H  
ATOM   2339  HA  ALA   147      16.612  63.404  84.671  0.00  0.00           H  
ATOM   2340  HB1 ALA   147      13.762  64.485  84.519  0.00  0.00           H  
ATOM   2341  HB2 ALA   147      15.216  65.440  84.865  0.00  0.00           H  
ATOM   2342  HB3 ALA   147      15.024  64.669  83.282  0.00  0.00           H  
ATOM   2343  N   ALA   148      14.253  62.630  86.888  0.00  0.00           N  
ATOM   2344  CA  ALA   148      13.992  62.401  88.315  0.00  0.00           C  
ATOM   2345  C   ALA   148      14.801  61.222  88.898  0.00  0.00           C  
ATOM   2346  O   ALA   148      15.139  61.227  90.084  0.00  0.00           O  
ATOM   2347  CB  ALA   148      12.482  62.201  88.503  0.00  0.00           C  
ATOM   2348  H   ALA   148      13.548  62.335  86.226  0.00  0.00           H  
ATOM   2349  HA  ALA   148      14.287  63.294  88.871  0.00  0.00           H  
ATOM   2350  HB1 ALA   148      11.939  63.062  88.111  0.00  0.00           H  
ATOM   2351  HB2 ALA   148      12.150  61.298  87.989  0.00  0.00           H  
ATOM   2352  HB3 ALA   148      12.256  62.102  89.566  0.00  0.00           H  
ATOM   2353  N   ILE   149      15.152  60.227  88.079  0.00  0.00           N  
ATOM   2354  CA  ILE   149      16.126  59.173  88.425  0.00  0.00           C  
ATOM   2355  C   ILE   149      17.551  59.747  88.427  0.00  0.00           C  
ATOM   2356  O   ILE   149      18.283  59.562  89.394  0.00  0.00           O  
ATOM   2357  CB  ILE   149      15.966  57.955  87.479  0.00  0.00           C  
ATOM   2358  CG1 ILE   149      14.579  57.286  87.643  0.00  0.00           C  
ATOM   2359  CG2 ILE   149      17.079  56.923  87.751  0.00  0.00           C  
ATOM   2360  CD1 ILE   149      14.236  56.289  86.526  0.00  0.00           C  
ATOM   2361  H   ILE   149      14.717  60.215  87.157  0.00  0.00           H  
ATOM   2362  HA  ILE   149      15.946  58.829  89.445  0.00  0.00           H  
ATOM   2363  HB  ILE   149      16.056  58.304  86.451  0.00  0.00           H  
ATOM   2364 HG12 ILE   149      14.534  56.773  88.605  0.00  0.00           H  
ATOM   2365 HG13 ILE   149      13.800  58.048  87.640  0.00  0.00           H  
ATOM   2366 HG21 ILE   149      18.050  57.333  87.482  0.00  0.00           H  
ATOM   2367 HG22 ILE   149      17.085  56.649  88.806  0.00  0.00           H  
ATOM   2368 HG23 ILE   149      16.929  56.025  87.158  0.00  0.00           H  
ATOM   2369 HD11 ILE   149      13.207  55.950  86.650  0.00  0.00           H  
ATOM   2370 HD12 ILE   149      14.328  56.774  85.553  0.00  0.00           H  
ATOM   2371 HD13 ILE   149      14.889  55.418  86.565  0.00  0.00           H  
ATOM   2372  N   ASN   150      17.943  60.502  87.398  0.00  0.00           N  
ATOM   2373  CA  ASN   150      19.244  61.180  87.323  0.00  0.00           C  
ATOM   2374  C   ASN   150      19.498  62.105  88.534  0.00  0.00           C  
ATOM   2375  O   ASN   150      20.627  62.193  89.020  0.00  0.00           O  
ATOM   2376  CB  ASN   150      19.305  61.950  85.993  0.00  0.00           C  
ATOM   2377  CG  ASN   150      20.611  62.710  85.807  0.00  0.00           C  
ATOM   2378  ND2 ASN   150      20.568  64.028  85.745  0.00  0.00           N  
ATOM   2379  OD1 ASN   150      21.679  62.119  85.744  0.00  0.00           O  
ATOM   2380  H   ASN   150      17.307  60.619  86.617  0.00  0.00           H  
ATOM   2381  HA  ASN   150      20.029  60.422  87.316  0.00  0.00           H  
ATOM   2382  HB2 ASN   150      19.203  61.251  85.165  0.00  0.00           H  
ATOM   2383  HB3 ASN   150      18.475  62.651  85.940  0.00  0.00           H  
ATOM   2384 HD21 ASN   150      21.426  64.530  85.602  0.00  0.00           H  
ATOM   2385 HD22 ASN   150      19.686  64.527  85.828  0.00  0.00           H  
ATOM   2386  N   GLU   151      18.446  62.743  89.052  0.00  0.00           N  
ATOM   2387  CA  GLU   151      18.481  63.576  90.254  0.00  0.00           C  
ATOM   2388  C   GLU   151      18.701  62.772  91.550  0.00  0.00           C  
ATOM   2389  O   GLU   151      19.429  63.231  92.433  0.00  0.00           O  
ATOM   2390  CB  GLU   151      17.181  64.396  90.287  0.00  0.00           C  
ATOM   2391  CG  GLU   151      17.024  65.306  91.509  0.00  0.00           C  
ATOM   2392  CD  GLU   151      18.171  66.293  91.711  0.00  0.00           C  
ATOM   2393  OE1 GLU   151      18.332  66.749  92.867  0.00  0.00           O  
ATOM   2394  OE2 GLU   151      18.864  66.680  90.738  0.00  0.00           O1-
ATOM   2395  H   GLU   151      17.567  62.681  88.551  0.00  0.00           H  
ATOM   2396  HA  GLU   151      19.320  64.261  90.166  0.00  0.00           H  
ATOM   2397  HB2 GLU   151      17.134  65.014  89.388  0.00  0.00           H  
ATOM   2398  HB3 GLU   151      16.331  63.714  90.267  0.00  0.00           H  
ATOM   2399  HG2 GLU   151      16.098  65.871  91.402  0.00  0.00           H  
ATOM   2400  HG3 GLU   151      16.932  64.685  92.399  0.00  0.00           H  
ATOM   2401  N   TYR   152      18.158  61.555  91.664  0.00  0.00           N  
ATOM   2402  CA  TYR   152      18.461  60.645  92.781  0.00  0.00           C  
ATOM   2403  C   TYR   152      19.924  60.161  92.753  0.00  0.00           C  
ATOM   2404  O   TYR   152      20.547  59.945  93.801  0.00  0.00           O  
ATOM   2405  CB  TYR   152      17.493  59.452  92.734  0.00  0.00           C  
ATOM   2406  CG  TYR   152      17.782  58.406  93.792  0.00  0.00           C  
ATOM   2407  CD1 TYR   152      17.335  58.609  95.109  0.00  0.00           C  
ATOM   2408  CD2 TYR   152      18.547  57.264  93.480  0.00  0.00           C  
ATOM   2409  CE1 TYR   152      17.646  57.677  96.114  0.00  0.00           C  
ATOM   2410  CE2 TYR   152      18.866  56.329  94.484  0.00  0.00           C  
ATOM   2411  CZ  TYR   152      18.415  56.531  95.809  0.00  0.00           C  
ATOM   2412  OH  TYR   152      18.718  55.627  96.782  0.00  0.00           O  
ATOM   2413  H   TYR   152      17.599  61.194  90.902  0.00  0.00           H  
ATOM   2414  HA  TYR   152      18.309  61.176  93.722  0.00  0.00           H  
ATOM   2415  HB2 TYR   152      16.475  59.818  92.867  0.00  0.00           H  
ATOM   2416  HB3 TYR   152      17.545  58.976  91.756  0.00  0.00           H  
ATOM   2417  HD1 TYR   152      16.760  59.492  95.350  0.00  0.00           H  
ATOM   2418  HD2 TYR   152      18.908  57.115  92.471  0.00  0.00           H  
ATOM   2419  HE1 TYR   152      17.298  57.849  97.120  0.00  0.00           H  
ATOM   2420  HE2 TYR   152      19.460  55.460  94.244  0.00  0.00           H  
ATOM   2421  HH  TYR   152      18.319  55.857  97.634  0.00  0.00           H  
ATOM   2422  N   TRP   153      20.495  60.017  91.553  0.00  0.00           N  
ATOM   2423  CA  TRP   153      21.904  59.678  91.357  0.00  0.00           C  
ATOM   2424  C   TRP   153      22.863  60.865  91.535  0.00  0.00           C  
ATOM   2425  O   TRP   153      24.049  60.629  91.741  0.00  0.00           O  
ATOM   2426  CB  TRP   153      22.077  58.974  90.005  0.00  0.00           C  
ATOM   2427  CG  TRP   153      21.614  57.549  90.030  0.00  0.00           C  
ATOM   2428  CD1 TRP   153      20.448  57.085  89.531  0.00  0.00           C  
ATOM   2429  CD2 TRP   153      22.266  56.395  90.645  0.00  0.00           C  
ATOM   2430  CE2 TRP   153      21.413  55.260  90.494  0.00  0.00           C  
ATOM   2431  CE3 TRP   153      23.482  56.197  91.334  0.00  0.00           C  
ATOM   2432  NE1 TRP   153      20.324  55.738  89.803  0.00  0.00           N  
ATOM   2433  CZ2 TRP   153      21.743  53.997  91.004  0.00  0.00           C  
ATOM   2434  CZ3 TRP   153      23.826  54.932  91.847  0.00  0.00           C  
ATOM   2435  CH2 TRP   153      22.960  53.836  91.684  0.00  0.00           C  
ATOM   2436  H   TRP   153      19.906  60.136  90.736  0.00  0.00           H  
ATOM   2437  HA  TRP   153      22.185  58.955  92.121  0.00  0.00           H  
ATOM   2438  HB2 TRP   153      21.547  59.526  89.228  0.00  0.00           H  
ATOM   2439  HB3 TRP   153      23.136  58.964  89.742  0.00  0.00           H  
ATOM   2440  HD1 TRP   153      19.710  57.689  89.027  0.00  0.00           H  
ATOM   2441  HE1 TRP   153      19.500  55.187  89.567  0.00  0.00           H  
ATOM   2442  HE3 TRP   153      24.162  57.026  91.462  0.00  0.00           H  
ATOM   2443  HZ2 TRP   153      21.074  53.161  90.866  0.00  0.00           H  
ATOM   2444  HZ3 TRP   153      24.768  54.797  92.360  0.00  0.00           H  
ATOM   2445  HH2 TRP   153      23.238  52.869  92.073  0.00  0.00           H  
ATOM   2446  N   LYS   154      22.402  62.125  91.545  0.00  0.00           N  
ATOM   2447  CA  LYS   154      23.276  63.299  91.736  0.00  0.00           C  
ATOM   2448  C   LYS   154      24.143  63.244  93.021  0.00  0.00           C  
ATOM   2449  O   LYS   154      25.357  63.411  92.888  0.00  0.00           O  
ATOM   2450  CB  LYS   154      22.448  64.592  91.597  0.00  0.00           C  
ATOM   2451  CG  LYS   154      23.351  65.837  91.632  0.00  0.00           C  
ATOM   2452  CD  LYS   154      22.614  67.139  91.300  0.00  0.00           C  
ATOM   2453  CE  LYS   154      21.584  67.535  92.365  0.00  0.00           C  
ATOM   2454  NZ  LYS   154      20.657  68.568  91.857  0.00  0.00           N1+
ATOM   2455  H   LYS   154      21.410  62.279  91.400  0.00  0.00           H  
ATOM   2456  HA  LYS   154      23.997  63.294  90.916  0.00  0.00           H  
ATOM   2457  HB2 LYS   154      21.923  64.565  90.642  0.00  0.00           H  
ATOM   2458  HB3 LYS   154      21.702  64.655  92.386  0.00  0.00           H  
ATOM   2459  HG2 LYS   154      23.810  65.933  92.617  0.00  0.00           H  
ATOM   2460  HG3 LYS   154      24.142  65.705  90.893  0.00  0.00           H  
ATOM   2461  HD2 LYS   154      23.352  67.938  91.215  0.00  0.00           H  
ATOM   2462  HD3 LYS   154      22.129  67.034  90.332  0.00  0.00           H  
ATOM   2463  HE2 LYS   154      21.000  66.660  92.660  0.00  0.00           H  
ATOM   2464  HE3 LYS   154      22.111  67.915  93.242  0.00  0.00           H  
ATOM   2465  HZ1 LYS   154      20.142  69.013  92.613  0.00  0.00           H  
ATOM   2466  HZ2 LYS   154      21.163  69.291  91.354  0.00  0.00           H  
ATOM   2467  HZ3 LYS   154      19.971  68.132  91.246  0.00  0.00           H  
ATOM   2468  N   PRO   155      23.599  62.941  94.222  0.00  0.00           N  
ATOM   2469  CA  PRO   155      24.400  62.726  95.432  0.00  0.00           C  
ATOM   2470  C   PRO   155      25.047  61.332  95.542  0.00  0.00           C  
ATOM   2471  O   PRO   155      25.652  61.026  96.566  0.00  0.00           O  
ATOM   2472  CB  PRO   155      23.438  62.998  96.597  0.00  0.00           C  
ATOM   2473  CG  PRO   155      22.086  62.574  96.035  0.00  0.00           C  
ATOM   2474  CD  PRO   155      22.183  62.995  94.572  0.00  0.00           C  
ATOM   2475  HA  PRO   155      25.207  63.454  95.454  0.00  0.00           H  
ATOM   2476  HB2 PRO   155      23.692  62.441  97.500  0.00  0.00           H  
ATOM   2477  HB3 PRO   155      23.417  64.066  96.816  0.00  0.00           H  
ATOM   2478  HG2 PRO   155      21.984  61.493  96.096  0.00  0.00           H  
ATOM   2479  HG3 PRO   155      21.259  63.069  96.546  0.00  0.00           H  
ATOM   2480  HD2 PRO   155      21.577  62.334  93.957  0.00  0.00           H  
ATOM   2481  HD3 PRO   155      21.828  64.022  94.482  0.00  0.00           H  
ATOM   2482  N   HIP   156      24.912  60.467  94.531  0.00  0.00           N  
ATOM   2483  CA  HIP   156      25.342  59.071  94.581  0.00  0.00           C  
ATOM   2484  C   HIP   156      26.197  58.661  93.337  0.00  0.00           C  
ATOM   2485  O   HIP   156      26.376  57.472  93.066  0.00  0.00           O  
ATOM   2486  CB  HIP   156      24.076  58.207  94.770  0.00  0.00           C  
ATOM   2487  CG  HIP   156      23.282  58.508  96.021  0.00  0.00           C  
ATOM   2488  CD2 HIP   156      23.772  58.567  97.297  0.00  0.00           C  
ATOM   2489  ND1 HIP   156      21.927  58.783  96.083  0.00  0.00           N1+
ATOM   2490  CE1 HIP   156      21.605  59.011  97.374  0.00  0.00           C  
ATOM   2491  NE2 HIP   156      22.716  58.898  98.131  0.00  0.00           N  
ATOM   2492  H   HIP   156      24.460  60.762  93.678  0.00  0.00           H  
ATOM   2493  HA  HIP   156      25.976  58.923  95.454  0.00  0.00           H  
ATOM   2494  HB2 HIP   156      23.435  58.322  93.898  0.00  0.00           H  
ATOM   2495  HB3 HIP   156      24.376  57.161  94.818  0.00  0.00           H  
ATOM   2496  HD1 HIP   156      21.306  58.887  95.284  0.00  0.00           H  
ATOM   2497  HD2 HIP   156      24.803  58.411  97.596  0.00  0.00           H  
ATOM   2498  HE1 HIP   156      20.620  59.276  97.744  0.00  0.00           H  
ATOM   2499  HE2 HIP   156      22.772  59.080  99.144  0.00  0.00           H  
ATOM   2500  N   SER   157      26.706  59.618  92.550  0.00  0.00           N  
ATOM   2501  CA  SER   157      27.520  59.386  91.345  0.00  0.00           C  
ATOM   2502  C   SER   157      29.020  59.291  91.674  0.00  0.00           C  
ATOM   2503  O   SER   157      29.461  59.774  92.721  0.00  0.00           O  
ATOM   2504  CB  SER   157      27.287  60.549  90.366  0.00  0.00           C  
ATOM   2505  OG  SER   157      27.776  61.765  90.918  0.00  0.00           O  
ATOM   2506  H   SER   157      26.588  60.585  92.820  0.00  0.00           H  
ATOM   2507  HA  SER   157      27.216  58.457  90.861  0.00  0.00           H  
ATOM   2508  HB2 SER   157      27.800  60.341  89.427  0.00  0.00           H  
ATOM   2509  HB3 SER   157      26.220  60.642  90.162  0.00  0.00           H  
ATOM   2510  HG  SER   157      27.471  62.529  90.375  0.00  0.00           H  
ATOM   2511  N   LEU   158      29.846  58.752  90.769  0.00  0.00           N  
ATOM   2512  CA  LEU   158      31.307  58.757  90.944  0.00  0.00           C  
ATOM   2513  C   LEU   158      31.858  60.190  91.082  0.00  0.00           C  
ATOM   2514  O   LEU   158      32.765  60.433  91.873  0.00  0.00           O  
ATOM   2515  CB  LEU   158      31.954  57.983  89.776  0.00  0.00           C  
ATOM   2516  CG  LEU   158      33.464  57.701  89.946  0.00  0.00           C  
ATOM   2517  CD1 LEU   158      33.769  56.815  91.166  0.00  0.00           C  
ATOM   2518  CD2 LEU   158      34.023  57.025  88.685  0.00  0.00           C  
ATOM   2519  H   LEU   158      29.452  58.343  89.924  0.00  0.00           H  
ATOM   2520  HA  LEU   158      31.526  58.247  91.882  0.00  0.00           H  
ATOM   2521  HB2 LEU   158      31.437  57.032  89.662  0.00  0.00           H  
ATOM   2522  HB3 LEU   158      31.804  58.552  88.857  0.00  0.00           H  
ATOM   2523  HG  LEU   158      33.982  58.651  90.071  0.00  0.00           H  
ATOM   2524 HD11 LEU   158      34.833  56.577  91.191  0.00  0.00           H  
ATOM   2525 HD12 LEU   158      33.517  57.341  92.086  0.00  0.00           H  
ATOM   2526 HD13 LEU   158      33.199  55.887  91.110  0.00  0.00           H  
ATOM   2527 HD21 LEU   158      35.107  56.934  88.766  0.00  0.00           H  
ATOM   2528 HD22 LEU   158      33.596  56.032  88.562  0.00  0.00           H  
ATOM   2529 HD23 LEU   158      33.789  57.621  87.803  0.00  0.00           H  
ATOM   2530  N   GLN   159      31.277  61.159  90.371  0.00  0.00           N  
ATOM   2531  CA  GLN   159      31.632  62.579  90.460  0.00  0.00           C  
ATOM   2532  C   GLN   159      31.251  63.225  91.805  0.00  0.00           C  
ATOM   2533  O   GLN   159      31.928  64.161  92.233  0.00  0.00           O  
ATOM   2534  CB  GLN   159      30.976  63.292  89.271  0.00  0.00           C  
ATOM   2535  CG  GLN   159      31.434  64.742  89.048  0.00  0.00           C  
ATOM   2536  CD  GLN   159      30.937  65.285  87.706  0.00  0.00           C  
ATOM   2537  NE2 GLN   159      31.540  66.319  87.168  0.00  0.00           N  
ATOM   2538  OE1 GLN   159      29.997  64.776  87.103  0.00  0.00           O  
ATOM   2539  H   GLN   159      30.564  60.884  89.699  0.00  0.00           H  
ATOM   2540  HA  GLN   159      32.715  62.668  90.364  0.00  0.00           H  
ATOM   2541  HB2 GLN   159      31.228  62.730  88.374  0.00  0.00           H  
ATOM   2542  HB3 GLN   159      29.892  63.271  89.393  0.00  0.00           H  
ATOM   2543  HG2 GLN   159      31.060  65.381  89.849  0.00  0.00           H  
ATOM   2544  HG3 GLN   159      32.524  64.778  89.056  0.00  0.00           H  
ATOM   2545 HE21 GLN   159      31.246  66.607  86.246  0.00  0.00           H  
ATOM   2546 HE22 GLN   159      32.290  66.808  87.626  0.00  0.00           H  
ATOM   2547  N   SER   160      30.234  62.715  92.510  0.00  0.00           N  
ATOM   2548  CA  SER   160      29.920  63.135  93.889  0.00  0.00           C  
ATOM   2549  C   SER   160      31.031  62.771  94.892  0.00  0.00           C  
ATOM   2550  O   SER   160      31.140  63.402  95.941  0.00  0.00           O  
ATOM   2551  CB  SER   160      28.553  62.586  94.342  0.00  0.00           C  
ATOM   2552  OG  SER   160      28.564  61.208  94.685  0.00  0.00           O  
ATOM   2553  H   SER   160      29.672  61.971  92.104  0.00  0.00           H  
ATOM   2554  HA  SER   160      29.841  64.221  93.909  0.00  0.00           H  
ATOM   2555  HB2 SER   160      28.233  63.148  95.221  0.00  0.00           H  
ATOM   2556  HB3 SER   160      27.822  62.757  93.552  0.00  0.00           H  
ATOM   2557  HG  SER   160      28.943  60.681  93.947  0.00  0.00           H  
ATOM   2558  N   LYS   161      31.903  61.809  94.563  0.00  0.00           N  
ATOM   2559  CA  LYS   161      33.104  61.478  95.339  0.00  0.00           C  
ATOM   2560  C   LYS   161      34.365  62.131  94.738  0.00  0.00           C  
ATOM   2561  O   LYS   161      35.084  62.862  95.415  0.00  0.00           O  
ATOM   2562  CB  LYS   161      33.255  59.945  95.407  0.00  0.00           C  
ATOM   2563  CG  LYS   161      32.030  59.161  95.920  0.00  0.00           C  
ATOM   2564  CD  LYS   161      31.509  59.564  97.308  0.00  0.00           C  
ATOM   2565  CE  LYS   161      32.592  59.427  98.385  0.00  0.00           C  
ATOM   2566  NZ  LYS   161      32.052  59.608  99.752  0.00  0.00           N1+
ATOM   2567  H   LYS   161      31.748  61.312  93.694  0.00  0.00           H  
ATOM   2568  HA  LYS   161      33.013  61.863  96.357  0.00  0.00           H  
ATOM   2569  HB2 LYS   161      33.496  59.563  94.414  0.00  0.00           H  
ATOM   2570  HB3 LYS   161      34.102  59.724  96.053  0.00  0.00           H  
ATOM   2571  HG2 LYS   161      31.216  59.266  95.202  0.00  0.00           H  
ATOM   2572  HG3 LYS   161      32.301  58.105  95.951  0.00  0.00           H  
ATOM   2573  HD2 LYS   161      31.148  60.592  97.274  0.00  0.00           H  
ATOM   2574  HD3 LYS   161      30.668  58.914  97.557  0.00  0.00           H  
ATOM   2575  HE2 LYS   161      33.045  58.436  98.312  0.00  0.00           H  
ATOM   2576  HE3 LYS   161      33.371  60.172  98.201  0.00  0.00           H  
ATOM   2577  HZ1 LYS   161      32.813  59.644 100.428  0.00  0.00           H  
ATOM   2578  HZ2 LYS   161      31.508  60.460  99.839  0.00  0.00           H  
ATOM   2579  HZ3 LYS   161      31.464  58.827 100.020  0.00  0.00           H  
ATOM   2580  N   CYS   162      34.629  61.909  93.446  0.00  0.00           N  
ATOM   2581  CA  CYS   162      35.897  62.265  92.798  0.00  0.00           C  
ATOM   2582  C   CYS   162      36.104  63.767  92.524  0.00  0.00           C  
ATOM   2583  O   CYS   162      37.248  64.171  92.345  0.00  0.00           O  
ATOM   2584  CB  CYS   162      36.024  61.454  91.502  0.00  0.00           C  
ATOM   2585  SG  CYS   162      36.102  59.673  91.845  0.00  0.00           S  
ATOM   2586  H   CYS   162      34.006  61.282  92.945  0.00  0.00           H  
ATOM   2587  HA  CYS   162      36.717  61.976  93.461  0.00  0.00           H  
ATOM   2588  HB2 CYS   162      35.177  61.659  90.847  0.00  0.00           H  
ATOM   2589  HB3 CYS   162      36.941  61.751  90.989  0.00  0.00           H  
ATOM   2590  HG  CYS   162      37.326  59.632  92.397  0.00  0.00           H  
ATOM   2591  N   GLN   163      35.057  64.603  92.480  0.00  0.00           N  
ATOM   2592  CA  GLN   163      35.245  66.060  92.396  0.00  0.00           C  
ATOM   2593  C   GLN   163      35.591  66.698  93.753  0.00  0.00           C  
ATOM   2594  O   GLN   163      36.581  67.429  93.773  0.00  0.00           O  
ATOM   2595  CB  GLN   163      34.058  66.752  91.702  0.00  0.00           C  
ATOM   2596  CG  GLN   163      34.218  68.289  91.708  0.00  0.00           C  
ATOM   2597  CD  GLN   163      33.189  69.036  90.862  0.00  0.00           C  
ATOM   2598  NE2 GLN   163      31.917  68.708  90.946  0.00  0.00           N  
ATOM   2599  OE1 GLN   163      33.521  69.961  90.128  0.00  0.00           O  
ATOM   2600  H   GLN   163      34.123  64.236  92.613  0.00  0.00           H  
ATOM   2601  HA  GLN   163      36.121  66.251  91.769  0.00  0.00           H  
ATOM   2602  HB2 GLN   163      34.001  66.401  90.671  0.00  0.00           H  
ATOM   2603  HB3 GLN   163      33.137  66.486  92.211  0.00  0.00           H  
ATOM   2604  HG2 GLN   163      34.123  68.656  92.730  0.00  0.00           H  
ATOM   2605  HG3 GLN   163      35.212  68.546  91.341  0.00  0.00           H  
ATOM   2606 HE21 GLN   163      31.254  69.267  90.420  0.00  0.00           H  
ATOM   2607 HE22 GLN   163      31.586  68.035  91.631  0.00  0.00           H  
ATOM   2608  N   PRO   164      34.852  66.474  94.865  0.00  0.00           N  
ATOM   2609  CA  PRO   164      35.198  67.089  96.145  0.00  0.00           C  
ATOM   2610  C   PRO   164      36.545  66.597  96.689  0.00  0.00           C  
ATOM   2611  O   PRO   164      37.265  67.385  97.299  0.00  0.00           O  
ATOM   2612  CB  PRO   164      34.035  66.806  97.099  0.00  0.00           C  
ATOM   2613  CG  PRO   164      33.311  65.624  96.471  0.00  0.00           C  
ATOM   2614  CD  PRO   164      33.566  65.799  94.977  0.00  0.00           C  
ATOM   2615  HA  PRO   164      35.259  68.167  96.004  0.00  0.00           H  
ATOM   2616  HB2 PRO   164      34.375  66.567  98.106  0.00  0.00           H  
ATOM   2617  HB3 PRO   164      33.368  67.669  97.119  0.00  0.00           H  
ATOM   2618  HG2 PRO   164      33.760  64.694  96.820  0.00  0.00           H  
ATOM   2619  HG3 PRO   164      32.246  65.651  96.702  0.00  0.00           H  
ATOM   2620  HD2 PRO   164      33.553  64.827  94.489  0.00  0.00           H  
ATOM   2621  HD3 PRO   164      32.793  66.440  94.558  0.00  0.00           H  
ATOM   2622  N   TYR   165      36.938  65.346  96.416  0.00  0.00           N  
ATOM   2623  CA  TYR   165      38.278  64.826  96.732  0.00  0.00           C  
ATOM   2624  C   TYR   165      39.403  65.467  95.878  0.00  0.00           C  
ATOM   2625  O   TYR   165      40.577  65.336  96.220  0.00  0.00           O  
ATOM   2626  CB  TYR   165      38.246  63.291  96.587  0.00  0.00           C  
ATOM   2627  CG  TYR   165      39.309  62.516  97.358  0.00  0.00           C  
ATOM   2628  CD1 TYR   165      40.599  62.331  96.824  0.00  0.00           C  
ATOM   2629  CD2 TYR   165      38.987  61.919  98.594  0.00  0.00           C  
ATOM   2630  CE1 TYR   165      41.561  61.566  97.516  0.00  0.00           C  
ATOM   2631  CE2 TYR   165      39.942  61.154  99.292  0.00  0.00           C  
ATOM   2632  CZ  TYR   165      41.233  60.969  98.754  0.00  0.00           C  
ATOM   2633  OH  TYR   165      42.155  60.230  99.433  0.00  0.00           O  
ATOM   2634  H   TYR   165      36.282  64.707  95.979  0.00  0.00           H  
ATOM   2635  HA  TYR   165      38.492  65.059  97.775  0.00  0.00           H  
ATOM   2636  HB2 TYR   165      37.277  62.936  96.941  0.00  0.00           H  
ATOM   2637  HB3 TYR   165      38.310  63.033  95.529  0.00  0.00           H  
ATOM   2638  HD1 TYR   165      40.853  62.776  95.874  0.00  0.00           H  
ATOM   2639  HD2 TYR   165      37.996  62.037  99.007  0.00  0.00           H  
ATOM   2640  HE1 TYR   165      42.546  61.430  97.093  0.00  0.00           H  
ATOM   2641  HE2 TYR   165      39.684  60.693 100.235  0.00  0.00           H  
ATOM   2642  HH  TYR   165      42.981  60.120  98.930  0.00  0.00           H  
ATOM   2643  N   PHE   166      39.073  66.168  94.784  0.00  0.00           N  
ATOM   2644  CA  PHE   166      40.012  66.823  93.861  0.00  0.00           C  
ATOM   2645  C   PHE   166      39.811  68.361  93.844  0.00  0.00           C  
ATOM   2646  O   PHE   166      39.240  68.932  94.777  0.00  0.00           O  
ATOM   2647  CB  PHE   166      39.857  66.142  92.482  0.00  0.00           C  
ATOM   2648  CG  PHE   166      40.881  66.547  91.434  0.00  0.00           C  
ATOM   2649  CD1 PHE   166      40.465  67.219  90.267  0.00  0.00           C  
ATOM   2650  CD2 PHE   166      42.255  66.348  91.671  0.00  0.00           C  
ATOM   2651  CE1 PHE   166      41.418  67.719  89.363  0.00  0.00           C  
ATOM   2652  CE2 PHE   166      43.207  66.848  90.765  0.00  0.00           C  
ATOM   2653  CZ  PHE   166      42.788  67.545  89.618  0.00  0.00           C  
ATOM   2654  H   PHE   166      38.087  66.307  94.600  0.00  0.00           H  
ATOM   2655  HA  PHE   166      41.032  66.651  94.205  0.00  0.00           H  
ATOM   2656  HB2 PHE   166      39.936  65.062  92.617  0.00  0.00           H  
ATOM   2657  HB3 PHE   166      38.853  66.348  92.107  0.00  0.00           H  
ATOM   2658  HD1 PHE   166      39.415  67.389  90.085  0.00  0.00           H  
ATOM   2659  HD2 PHE   166      42.583  65.836  92.566  0.00  0.00           H  
ATOM   2660  HE1 PHE   166      41.098  68.256  88.481  0.00  0.00           H  
ATOM   2661  HE2 PHE   166      44.261  66.711  90.962  0.00  0.00           H  
ATOM   2662  HZ  PHE   166      43.516  67.948  88.931  0.00  0.00           H  
ATOM   2663  N   ASP   167      40.313  69.061  92.820  0.00  0.00           N  
ATOM   2664  CA  ASP   167      40.178  70.508  92.635  0.00  0.00           C  
ATOM   2665  C   ASP   167      39.177  70.844  91.504  0.00  0.00           C  
ATOM   2666  O   ASP   167      39.442  70.500  90.348  0.00  0.00           O  
ATOM   2667  CB  ASP   167      41.552  71.123  92.332  0.00  0.00           C  
ATOM   2668  CG  ASP   167      41.545  72.593  92.735  0.00  0.00           C  
ATOM   2669  OD1 ASP   167      41.011  73.437  91.977  0.00  0.00           O  
ATOM   2670  OD2 ASP   167      41.978  72.881  93.877  0.00  0.00           O1-
ATOM   2671  H   ASP   167      40.785  68.554  92.084  0.00  0.00           H  
ATOM   2672  HA  ASP   167      39.848  70.947  93.575  0.00  0.00           H  
ATOM   2673  HB2 ASP   167      42.323  70.603  92.902  0.00  0.00           H  
ATOM   2674  HB3 ASP   167      41.800  71.021  91.276  0.00  0.00           H  
ATOM   2675  N   PRO   168      38.048  71.526  91.796  0.00  0.00           N  
ATOM   2676  CA  PRO   168      37.036  71.876  90.797  0.00  0.00           C  
ATOM   2677  C   PRO   168      37.548  72.741  89.640  0.00  0.00           C  
ATOM   2678  O   PRO   168      37.024  72.632  88.532  0.00  0.00           O  
ATOM   2679  CB  PRO   168      35.944  72.630  91.565  0.00  0.00           C  
ATOM   2680  CG  PRO   168      36.065  72.085  92.981  0.00  0.00           C  
ATOM   2681  CD  PRO   168      37.563  71.854  93.130  0.00  0.00           C  
ATOM   2682  HA  PRO   168      36.617  70.953  90.394  0.00  0.00           H  
ATOM   2683  HB2 PRO   168      36.157  73.701  91.576  0.00  0.00           H  
ATOM   2684  HB3 PRO   168      34.955  72.445  91.149  0.00  0.00           H  
ATOM   2685  HG2 PRO   168      35.689  72.794  93.720  0.00  0.00           H  
ATOM   2686  HG3 PRO   168      35.541  71.130  93.051  0.00  0.00           H  
ATOM   2687  HD2 PRO   168      38.047  72.765  93.483  0.00  0.00           H  
ATOM   2688  HD3 PRO   168      37.733  71.038  93.831  0.00  0.00           H  
ATOM   2689  N   ALA   169      38.544  73.603  89.882  0.00  0.00           N  
ATOM   2690  CA  ALA   169      38.992  74.603  88.914  0.00  0.00           C  
ATOM   2691  C   ALA   169      40.037  74.065  87.925  0.00  0.00           C  
ATOM   2692  O   ALA   169      40.000  74.420  86.745  0.00  0.00           O  
ATOM   2693  CB  ALA   169      39.516  75.803  89.703  0.00  0.00           C  
ATOM   2694  H   ALA   169      38.969  73.620  90.800  0.00  0.00           H  
ATOM   2695  HA  ALA   169      38.135  74.934  88.323  0.00  0.00           H  
ATOM   2696  HB1 ALA   169      40.374  75.517  90.312  0.00  0.00           H  
ATOM   2697  HB2 ALA   169      39.821  76.585  89.013  0.00  0.00           H  
ATOM   2698  HB3 ALA   169      38.722  76.189  90.341  0.00  0.00           H  
ATOM   2699  N   ASP   170      40.924  73.170  88.371  0.00  0.00           N  
ATOM   2700  CA  ASP   170      41.814  72.420  87.477  0.00  0.00           C  
ATOM   2701  C   ASP   170      41.052  71.331  86.706  0.00  0.00           C  
ATOM   2702  O   ASP   170      41.356  71.078  85.540  0.00  0.00           O  
ATOM   2703  CB  ASP   170      42.979  71.814  88.264  0.00  0.00           C  
ATOM   2704  CG  ASP   170      43.980  72.876  88.724  0.00  0.00           C  
ATOM   2705  OD1 ASP   170      44.699  73.427  87.858  0.00  0.00           O  
ATOM   2706  OD2 ASP   170      44.065  73.140  89.946  0.00  0.00           O1-
ATOM   2707  H   ASP   170      40.920  72.945  89.358  0.00  0.00           H  
ATOM   2708  HA  ASP   170      42.229  73.104  86.738  0.00  0.00           H  
ATOM   2709  HB2 ASP   170      42.598  71.251  89.116  0.00  0.00           H  
ATOM   2710  HB3 ASP   170      43.500  71.117  87.606  0.00  0.00           H  
ATOM   2711  N   LEU   171      39.999  70.757  87.300  0.00  0.00           N  
ATOM   2712  CA  LEU   171      39.034  69.928  86.574  0.00  0.00           C  
ATOM   2713  C   LEU   171      38.346  70.734  85.453  0.00  0.00           C  
ATOM   2714  O   LEU   171      38.142  70.202  84.363  0.00  0.00           O  
ATOM   2715  CB  LEU   171      38.055  69.330  87.601  0.00  0.00           C  
ATOM   2716  CG  LEU   171      37.036  68.326  87.034  0.00  0.00           C  
ATOM   2717  CD1 LEU   171      37.704  67.086  86.415  0.00  0.00           C  
ATOM   2718  CD2 LEU   171      36.081  67.888  88.155  0.00  0.00           C  
ATOM   2719  H   LEU   171      39.814  70.969  88.276  0.00  0.00           H  
ATOM   2720  HA  LEU   171      39.584  69.118  86.093  0.00  0.00           H  
ATOM   2721  HB2 LEU   171      38.631  68.828  88.378  0.00  0.00           H  
ATOM   2722  HB3 LEU   171      37.506  70.144  88.072  0.00  0.00           H  
ATOM   2723  HG  LEU   171      36.453  68.829  86.268  0.00  0.00           H  
ATOM   2724 HD11 LEU   171      38.354  66.604  87.147  0.00  0.00           H  
ATOM   2725 HD12 LEU   171      36.941  66.377  86.094  0.00  0.00           H  
ATOM   2726 HD13 LEU   171      38.292  67.371  85.543  0.00  0.00           H  
ATOM   2727 HD21 LEU   171      36.638  67.403  88.958  0.00  0.00           H  
ATOM   2728 HD22 LEU   171      35.562  68.759  88.556  0.00  0.00           H  
ATOM   2729 HD23 LEU   171      35.339  67.194  87.760  0.00  0.00           H  
ATOM   2730  N   GLY   172      38.110  72.038  85.653  0.00  0.00           N  
ATOM   2731  CA  GLY   172      37.621  72.962  84.617  0.00  0.00           C  
ATOM   2732  C   GLY   172      38.617  73.188  83.471  0.00  0.00           C  
ATOM   2733  O   GLY   172      38.198  73.320  82.319  0.00  0.00           O  
ATOM   2734  H   GLY   172      38.271  72.408  86.581  0.00  0.00           H  
ATOM   2735  HA2 GLY   172      36.705  72.558  84.184  0.00  0.00           H  
ATOM   2736  HA3 GLY   172      37.405  73.929  85.074  0.00  0.00           H  
ATOM   2737  N   ARG   173      39.931  73.156  83.744  0.00  0.00           N  
ATOM   2738  CA  ARG   173      40.979  73.140  82.703  0.00  0.00           C  
ATOM   2739  C   ARG   173      40.984  71.814  81.921  0.00  0.00           C  
ATOM   2740  O   ARG   173      41.189  71.803  80.703  0.00  0.00           O  
ATOM   2741  CB  ARG   173      42.368  73.381  83.323  0.00  0.00           C  
ATOM   2742  CG  ARG   173      42.558  74.792  83.895  0.00  0.00           C  
ATOM   2743  CD  ARG   173      43.852  74.858  84.716  0.00  0.00           C  
ATOM   2744  NE  ARG   173      44.275  76.247  84.929  0.00  0.00           N  
ATOM   2745  CZ  ARG   173      44.885  76.747  85.992  0.00  0.00           C  
ATOM   2746  NH1 ARG   173      45.170  76.056  87.072  0.00  0.00           N1+
ATOM   2747  NH2 ARG   173      45.233  78.007  85.972  0.00  0.00           N  
ATOM   2748  H   ARG   173      40.207  73.075  84.715  0.00  0.00           H  
ATOM   2749  HA  ARG   173      40.780  73.943  81.991  0.00  0.00           H  
ATOM   2750  HB2 ARG   173      42.552  72.652  84.107  0.00  0.00           H  
ATOM   2751  HB3 ARG   173      43.125  73.230  82.551  0.00  0.00           H  
ATOM   2752  HG2 ARG   173      42.610  75.499  83.067  0.00  0.00           H  
ATOM   2753  HG3 ARG   173      41.721  75.062  84.539  0.00  0.00           H  
ATOM   2754  HD2 ARG   173      43.687  74.359  85.671  0.00  0.00           H  
ATOM   2755  HD3 ARG   173      44.648  74.329  84.189  0.00  0.00           H  
ATOM   2756  HE  ARG   173      44.141  76.892  84.157  0.00  0.00           H  
ATOM   2757 HH11 ARG   173      44.893  75.081  87.176  0.00  0.00           H  
ATOM   2758 HH12 ARG   173      45.596  76.534  87.855  0.00  0.00           H  
ATOM   2759 HH21 ARG   173      45.021  78.557  85.147  0.00  0.00           H  
ATOM   2760 HH22 ARG   173      45.657  78.409  86.797  0.00  0.00           H  
ATOM   2761  N   MET   174      40.725  70.685  82.591  0.00  0.00           N  
ATOM   2762  CA  MET   174      40.589  69.375  81.937  0.00  0.00           C  
ATOM   2763  C   MET   174      39.349  69.314  81.032  0.00  0.00           C  
ATOM   2764  O   MET   174      39.466  68.893  79.884  0.00  0.00           O  
ATOM   2765  CB  MET   174      40.558  68.246  82.975  0.00  0.00           C  
ATOM   2766  CG  MET   174      41.840  68.125  83.801  0.00  0.00           C  
ATOM   2767  SD  MET   174      41.729  66.885  85.112  0.00  0.00           S  
ATOM   2768  CE  MET   174      43.432  66.992  85.713  0.00  0.00           C  
ATOM   2769  H   MET   174      40.583  70.745  83.594  0.00  0.00           H  
ATOM   2770  HA  MET   174      41.452  69.204  81.292  0.00  0.00           H  
ATOM   2771  HB2 MET   174      39.708  68.371  83.642  0.00  0.00           H  
ATOM   2772  HB3 MET   174      40.436  67.315  82.434  0.00  0.00           H  
ATOM   2773  HG2 MET   174      42.661  67.850  83.138  0.00  0.00           H  
ATOM   2774  HG3 MET   174      42.073  69.081  84.264  0.00  0.00           H  
ATOM   2775  HE1 MET   174      43.565  66.312  86.553  0.00  0.00           H  
ATOM   2776  HE2 MET   174      44.122  66.714  84.914  0.00  0.00           H  
ATOM   2777  HE3 MET   174      43.645  68.012  86.035  0.00  0.00           H  
ATOM   2778  N   TYR   175      38.192  69.823  81.484  0.00  0.00           N  
ATOM   2779  CA  TYR   175      36.918  69.852  80.733  0.00  0.00           C  
ATOM   2780  C   TYR   175      37.019  70.430  79.306  0.00  0.00           C  
ATOM   2781  O   TYR   175      36.190  70.102  78.460  0.00  0.00           O  
ATOM   2782  CB  TYR   175      35.866  70.672  81.510  0.00  0.00           C  
ATOM   2783  CG  TYR   175      35.248  70.111  82.785  0.00  0.00           C  
ATOM   2784  CD1 TYR   175      35.399  68.765  83.180  0.00  0.00           C  
ATOM   2785  CD2 TYR   175      34.426  70.962  83.552  0.00  0.00           C  
ATOM   2786  CE1 TYR   175      34.739  68.289  84.331  0.00  0.00           C  
ATOM   2787  CE2 TYR   175      33.757  70.490  84.698  0.00  0.00           C  
ATOM   2788  CZ  TYR   175      33.915  69.145  85.094  0.00  0.00           C  
ATOM   2789  OH  TYR   175      33.279  68.662  86.197  0.00  0.00           O  
ATOM   2790  H   TYR   175      38.160  70.129  82.454  0.00  0.00           H  
ATOM   2791  HA  TYR   175      36.552  68.832  80.615  0.00  0.00           H  
ATOM   2792  HB2 TYR   175      36.293  71.647  81.740  0.00  0.00           H  
ATOM   2793  HB3 TYR   175      35.029  70.856  80.834  0.00  0.00           H  
ATOM   2794  HD1 TYR   175      36.019  68.090  82.613  0.00  0.00           H  
ATOM   2795  HD2 TYR   175      34.304  71.995  83.256  0.00  0.00           H  
ATOM   2796  HE1 TYR   175      34.863  67.267  84.645  0.00  0.00           H  
ATOM   2797  HE2 TYR   175      33.136  71.160  85.277  0.00  0.00           H  
ATOM   2798  HH  TYR   175      32.639  69.285  86.572  0.00  0.00           H  
ATOM   2799  N   GLN   176      38.027  71.260  79.014  0.00  0.00           N  
ATOM   2800  CA  GLN   176      38.243  71.831  77.680  0.00  0.00           C  
ATOM   2801  C   GLN   176      38.878  70.833  76.691  0.00  0.00           C  
ATOM   2802  O   GLN   176      38.713  71.004  75.488  0.00  0.00           O  
ATOM   2803  CB  GLN   176      39.105  73.106  77.789  0.00  0.00           C  
ATOM   2804  CG  GLN   176      38.678  74.097  78.892  0.00  0.00           C  
ATOM   2805  CD  GLN   176      37.173  74.384  78.935  0.00  0.00           C  
ATOM   2806  NE2 GLN   176      36.567  74.374  80.102  0.00  0.00           N  
ATOM   2807  OE1 GLN   176      36.523  74.601  77.917  0.00  0.00           O  
ATOM   2808  H   GLN   176      38.667  71.499  79.756  0.00  0.00           H  
ATOM   2809  HA  GLN   176      37.278  72.111  77.249  0.00  0.00           H  
ATOM   2810  HB2 GLN   176      40.143  72.822  77.972  0.00  0.00           H  
ATOM   2811  HB3 GLN   176      39.071  73.624  76.831  0.00  0.00           H  
ATOM   2812  HG2 GLN   176      38.995  73.699  79.855  0.00  0.00           H  
ATOM   2813  HG3 GLN   176      39.206  75.039  78.747  0.00  0.00           H  
ATOM   2814 HE21 GLN   176      35.588  74.646  80.152  0.00  0.00           H  
ATOM   2815 HE22 GLN   176      37.088  74.190  80.951  0.00  0.00           H  
ATOM   2816  N   VAL   177      39.562  69.787  77.174  0.00  0.00           N  
ATOM   2817  CA  VAL   177      40.269  68.762  76.385  0.00  0.00           C  
ATOM   2818  C   VAL   177      41.106  69.392  75.252  0.00  0.00           C  
ATOM   2819  O   VAL   177      40.954  69.075  74.075  0.00  0.00           O  
ATOM   2820  CB  VAL   177      39.314  67.629  75.909  0.00  0.00           C  
ATOM   2821  CG1 VAL   177      40.087  66.384  75.426  0.00  0.00           C  
ATOM   2822  CG2 VAL   177      38.388  67.143  77.047  0.00  0.00           C  
ATOM   2823  H   VAL   177      39.589  69.658  78.181  0.00  0.00           H  
ATOM   2824  HA  VAL   177      40.976  68.301  77.075  0.00  0.00           H  
ATOM   2825  HB  VAL   177      38.681  67.994  75.100  0.00  0.00           H  
ATOM   2826 HG11 VAL   177      40.702  65.987  76.234  0.00  0.00           H  
ATOM   2827 HG12 VAL   177      39.386  65.613  75.106  0.00  0.00           H  
ATOM   2828 HG13 VAL   177      40.730  66.623  74.582  0.00  0.00           H  
ATOM   2829 HG21 VAL   177      37.769  66.317  76.695  0.00  0.00           H  
ATOM   2830 HG22 VAL   177      38.980  66.804  77.898  0.00  0.00           H  
ATOM   2831 HG23 VAL   177      37.720  67.942  77.368  0.00  0.00           H  
ATOM   2832  N   SER   178      42.019  70.291  75.632  0.00  0.00           N  
ATOM   2833  CA  SER   178      42.943  70.981  74.711  0.00  0.00           C  
ATOM   2834  C   SER   178      44.403  71.044  75.202  0.00  0.00           C  
ATOM   2835  O   SER   178      45.316  71.156  74.386  0.00  0.00           O  
ATOM   2836  CB  SER   178      42.414  72.386  74.392  0.00  0.00           C  
ATOM   2837  OG  SER   178      42.488  73.276  75.493  0.00  0.00           O  
ATOM   2838  H   SER   178      42.000  70.580  76.604  0.00  0.00           H  
ATOM   2839  HA  SER   178      42.980  70.436  73.767  0.00  0.00           H  
ATOM   2840  HB2 SER   178      43.001  72.793  73.568  0.00  0.00           H  
ATOM   2841  HB3 SER   178      41.376  72.310  74.067  0.00  0.00           H  
ATOM   2842  HG  SER   178      42.563  74.182  75.123  0.00  0.00           H  
ATOM   2843  N   SER   179      44.662  70.895  76.507  0.00  0.00           N  
ATOM   2844  CA  SER   179      46.012  70.643  77.061  0.00  0.00           C  
ATOM   2845  C   SER   179      46.120  69.318  77.842  0.00  0.00           C  
ATOM   2846  O   SER   179      47.206  68.751  77.956  0.00  0.00           O  
ATOM   2847  CB  SER   179      46.404  71.805  77.976  0.00  0.00           C  
ATOM   2848  OG  SER   179      46.567  72.986  77.214  0.00  0.00           O  
ATOM   2849  H   SER   179      43.870  70.886  77.144  0.00  0.00           H  
ATOM   2850  HA  SER   179      46.757  70.596  76.265  0.00  0.00           H  
ATOM   2851  HB2 SER   179      45.633  71.956  78.734  0.00  0.00           H  
ATOM   2852  HB3 SER   179      47.345  71.567  78.471  0.00  0.00           H  
ATOM   2853  HG  SER   179      45.812  73.064  76.618  0.00  0.00           H  
ATOM   2854  N   MET   180      45.001  68.787  78.350  0.00  0.00           N  
ATOM   2855  CA  MET   180      44.923  67.532  79.112  0.00  0.00           C  
ATOM   2856  C   MET   180      43.492  66.981  79.156  0.00  0.00           C  
ATOM   2857  O   MET   180      42.528  67.752  79.163  0.00  0.00           O  
ATOM   2858  CB  MET   180      45.512  67.698  80.527  0.00  0.00           C  
ATOM   2859  CG  MET   180      44.920  68.871  81.321  0.00  0.00           C  
ATOM   2860  SD  MET   180      45.549  68.983  83.017  0.00  0.00           S  
ATOM   2861  CE  MET   180      44.766  70.535  83.522  0.00  0.00           C  
ATOM   2862  H   MET   180      44.134  69.295  78.225  0.00  0.00           H  
ATOM   2863  HA  MET   180      45.527  66.788  78.594  0.00  0.00           H  
ATOM   2864  HB2 MET   180      45.342  66.777  81.084  0.00  0.00           H  
ATOM   2865  HB3 MET   180      46.591  67.843  80.449  0.00  0.00           H  
ATOM   2866  HG2 MET   180      45.159  69.801  80.805  0.00  0.00           H  
ATOM   2867  HG3 MET   180      43.836  68.764  81.357  0.00  0.00           H  
ATOM   2868  HE1 MET   180      43.685  70.454  83.424  0.00  0.00           H  
ATOM   2869  HE2 MET   180      45.014  70.743  84.564  0.00  0.00           H  
ATOM   2870  HE3 MET   180      45.132  71.352  82.899  0.00  0.00           H  
ATOM   2871  N   GLU   181      43.368  65.651  79.155  0.00  0.00           N  
ATOM   2872  CA  GLU   181      42.114  64.888  79.113  0.00  0.00           C  
ATOM   2873  C   GLU   181      41.315  64.992  80.430  0.00  0.00           C  
ATOM   2874  O   GLU   181      41.885  64.879  81.516  0.00  0.00           O  
ATOM   2875  CB  GLU   181      42.476  63.413  78.836  0.00  0.00           C  
ATOM   2876  CG  GLU   181      41.286  62.532  78.440  0.00  0.00           C  
ATOM   2877  CD  GLU   181      41.576  61.042  78.613  0.00  0.00           C  
ATOM   2878  OE1 GLU   181      42.504  60.498  77.978  0.00  0.00           O  
ATOM   2879  OE2 GLU   181      40.869  60.391  79.412  0.00  0.00           O1-
ATOM   2880  H   GLU   181      44.232  65.114  79.153  0.00  0.00           H  
ATOM   2881  HA  GLU   181      41.504  65.267  78.293  0.00  0.00           H  
ATOM   2882  HB2 GLU   181      43.193  63.378  78.019  0.00  0.00           H  
ATOM   2883  HB3 GLU   181      42.953  62.995  79.724  0.00  0.00           H  
ATOM   2884  HG2 GLU   181      40.443  62.776  79.077  0.00  0.00           H  
ATOM   2885  HG3 GLU   181      41.006  62.738  77.406  0.00  0.00           H  
ATOM   2886  N   ALA   182      39.983  65.118  80.363  0.00  0.00           N  
ATOM   2887  CA  ALA   182      39.109  64.953  81.528  0.00  0.00           C  
ATOM   2888  C   ALA   182      38.949  63.466  81.930  0.00  0.00           C  
ATOM   2889  O   ALA   182      38.791  62.615  81.047  0.00  0.00           O  
ATOM   2890  CB  ALA   182      37.765  65.641  81.251  0.00  0.00           C  
ATOM   2891  H   ALA   182      39.541  65.201  79.458  0.00  0.00           H  
ATOM   2892  HA  ALA   182      39.581  65.465  82.361  0.00  0.00           H  
ATOM   2893  HB1 ALA   182      37.933  66.672  80.938  0.00  0.00           H  
ATOM   2894  HB2 ALA   182      37.224  65.115  80.465  0.00  0.00           H  
ATOM   2895  HB3 ALA   182      37.158  65.644  82.156  0.00  0.00           H  
ATOM   2896  N   PRO   183      38.966  63.136  83.237  0.00  0.00           N  
ATOM   2897  CA  PRO   183      38.961  61.758  83.726  0.00  0.00           C  
ATOM   2898  C   PRO   183      37.600  61.073  83.556  0.00  0.00           C  
ATOM   2899  O   PRO   183      36.594  61.712  83.254  0.00  0.00           O  
ATOM   2900  CB  PRO   183      39.381  61.853  85.197  0.00  0.00           C  
ATOM   2901  CG  PRO   183      38.865  63.230  85.609  0.00  0.00           C  
ATOM   2902  CD  PRO   183      39.098  64.061  84.354  0.00  0.00           C  
ATOM   2903  HA  PRO   183      39.706  61.175  83.187  0.00  0.00           H  
ATOM   2904  HB2 PRO   183      38.956  61.058  85.812  0.00  0.00           H  
ATOM   2905  HB3 PRO   183      40.470  61.836  85.261  0.00  0.00           H  
ATOM   2906  HG2 PRO   183      37.795  63.176  85.818  0.00  0.00           H  
ATOM   2907  HG3 PRO   183      39.409  63.634  86.461  0.00  0.00           H  
ATOM   2908  HD2 PRO   183      38.366  64.867  84.296  0.00  0.00           H  
ATOM   2909  HD3 PRO   183      40.111  64.466  84.370  0.00  0.00           H  
ATOM   2910  N   SER   184      37.613  59.759  83.873  0.00  0.00           N  
ATOM   2911  CA  SER   184      36.577  58.680  83.866  0.00  0.00           C  
ATOM   2912  C   SER   184      35.476  58.758  84.958  0.00  0.00           C  
ATOM   2913  O   SER   184      34.794  57.792  85.278  0.00  0.00           O  
ATOM   2914  CB  SER   184      37.274  57.311  84.005  0.00  0.00           C  
ATOM   2915  OG  SER   184      38.452  57.215  83.215  0.00  0.00           O  
ATOM   2916  H   SER   184      38.534  59.371  84.036  0.00  0.00           H  
ATOM   2917  HA  SER   184      36.068  58.682  82.901  0.00  0.00           H  
ATOM   2918  HB2 SER   184      36.577  56.524  83.713  0.00  0.00           H  
ATOM   2919  HB3 SER   184      37.543  57.150  85.050  0.00  0.00           H  
ATOM   2920  HG  SER   184      39.216  57.313  83.829  0.00  0.00           H  
ATOM   2921  N   PHE   185      35.262  59.961  85.490  0.00  0.00           N  
ATOM   2922  CA  PHE   185      34.143  60.526  86.259  0.00  0.00           C  
ATOM   2923  C   PHE   185      33.555  61.827  85.670  0.00  0.00           C  
ATOM   2924  O   PHE   185      32.548  62.322  86.176  0.00  0.00           O  
ATOM   2925  CB  PHE   185      34.561  60.676  87.731  0.00  0.00           C  
ATOM   2926  CG  PHE   185      35.710  61.622  88.027  0.00  0.00           C  
ATOM   2927  CD1 PHE   185      35.468  62.998  88.210  0.00  0.00           C  
ATOM   2928  CD2 PHE   185      37.011  61.112  88.215  0.00  0.00           C  
ATOM   2929  CE1 PHE   185      36.515  63.852  88.599  0.00  0.00           C  
ATOM   2930  CE2 PHE   185      38.058  61.968  88.603  0.00  0.00           C  
ATOM   2931  CZ  PHE   185      37.806  63.337  88.806  0.00  0.00           C  
ATOM   2932  H   PHE   185      36.194  60.064  85.867  0.00  0.00           H  
ATOM   2933  HA  PHE   185      33.330  59.798  86.233  0.00  0.00           H  
ATOM   2934  HB2 PHE   185      33.692  60.994  88.308  0.00  0.00           H  
ATOM   2935  HB3 PHE   185      34.840  59.692  88.104  0.00  0.00           H  
ATOM   2936  HD1 PHE   185      34.473  63.396  88.070  0.00  0.00           H  
ATOM   2937  HD2 PHE   185      37.204  60.055  88.094  0.00  0.00           H  
ATOM   2938  HE1 PHE   185      36.327  64.905  88.752  0.00  0.00           H  
ATOM   2939  HE2 PHE   185      39.051  61.567  88.762  0.00  0.00           H  
ATOM   2940  HZ  PHE   185      38.606  63.992  89.123  0.00  0.00           H  
ATOM   2941  N   ALA   186      34.145  62.361  84.596  0.00  0.00           N  
ATOM   2942  CA  ALA   186      33.618  63.475  83.801  0.00  0.00           C  
ATOM   2943  C   ALA   186      33.301  63.084  82.343  0.00  0.00           C  
ATOM   2944  O   ALA   186      32.285  63.509  81.793  0.00  0.00           O  
ATOM   2945  CB  ALA   186      34.662  64.596  83.847  0.00  0.00           C  
ATOM   2946  H   ALA   186      34.995  61.917  84.269  0.00  0.00           H  
ATOM   2947  HA  ALA   186      32.690  63.845  84.241  0.00  0.00           H  
ATOM   2948  HB1 ALA   186      34.818  64.909  84.880  0.00  0.00           H  
ATOM   2949  HB2 ALA   186      35.608  64.252  83.429  0.00  0.00           H  
ATOM   2950  HB3 ALA   186      34.302  65.446  83.264  0.00  0.00           H  
ATOM   2951  N   SER   187      34.173  62.319  81.686  0.00  0.00           N  
ATOM   2952  CA  SER   187      34.039  61.864  80.289  0.00  0.00           C  
ATOM   2953  C   SER   187      32.930  60.824  80.059  0.00  0.00           C  
ATOM   2954  O   SER   187      32.300  60.795  79.001  0.00  0.00           O  
ATOM   2955  CB  SER   187      35.378  61.258  79.852  0.00  0.00           C  
ATOM   2956  OG  SER   187      35.769  60.192  80.699  0.00  0.00           O  
ATOM   2957  H   SER   187      35.033  62.017  82.142  0.00  0.00           H  
ATOM   2958  HA  SER   187      33.826  62.709  79.633  0.00  0.00           H  
ATOM   2959  HB2 SER   187      35.287  60.890  78.830  0.00  0.00           H  
ATOM   2960  HB3 SER   187      36.143  62.033  79.890  0.00  0.00           H  
ATOM   2961  HG  SER   187      36.718  59.996  80.525  0.00  0.00           H  
ATOM   2962  N   GLY   188      32.722  59.935  81.035  0.00  0.00           N  
ATOM   2963  CA  GLY   188      31.970  58.684  80.907  0.00  0.00           C  
ATOM   2964  C   GLY   188      32.782  57.552  80.270  0.00  0.00           C  
ATOM   2965  O   GLY   188      32.250  56.463  80.087  0.00  0.00           O  
ATOM   2966  H   GLY   188      33.218  60.088  81.904  0.00  0.00           H  
ATOM   2967  HA2 GLY   188      31.657  58.348  81.895  0.00  0.00           H  
ATOM   2968  HA3 GLY   188      31.098  58.855  80.278  0.00  0.00           H  
ATOM   2969  N   TYR   189      34.033  57.807  79.874  0.00  0.00           N  
ATOM   2970  CA  TYR   189      34.891  56.872  79.138  0.00  0.00           C  
ATOM   2971  C   TYR   189      35.654  55.915  80.069  0.00  0.00           C  
ATOM   2972  O   TYR   189      36.119  56.317  81.133  0.00  0.00           O  
ATOM   2973  CB  TYR   189      35.861  57.672  78.255  0.00  0.00           C  
ATOM   2974  CG  TYR   189      36.452  56.839  77.135  0.00  0.00           C  
ATOM   2975  CD1 TYR   189      35.731  56.695  75.936  0.00  0.00           C  
ATOM   2976  CD2 TYR   189      37.678  56.164  77.302  0.00  0.00           C  
ATOM   2977  CE1 TYR   189      36.222  55.868  74.912  0.00  0.00           C  
ATOM   2978  CE2 TYR   189      38.173  55.332  76.278  0.00  0.00           C  
ATOM   2979  CZ  TYR   189      37.439  55.176  75.080  0.00  0.00           C  
ATOM   2980  OH  TYR   189      37.876  54.330  74.108  0.00  0.00           O  
ATOM   2981  H   TYR   189      34.438  58.696  80.137  0.00  0.00           H  
ATOM   2982  HA  TYR   189      34.262  56.272  78.482  0.00  0.00           H  
ATOM   2983  HB2 TYR   189      35.324  58.508  77.804  0.00  0.00           H  
ATOM   2984  HB3 TYR   189      36.662  58.087  78.869  0.00  0.00           H  
ATOM   2985  HD1 TYR   189      34.789  57.203  75.802  0.00  0.00           H  
ATOM   2986  HD2 TYR   189      38.232  56.270  78.222  0.00  0.00           H  
ATOM   2987  HE1 TYR   189      35.671  55.760  73.991  0.00  0.00           H  
ATOM   2988  HE2 TYR   189      39.107  54.803  76.404  0.00  0.00           H  
ATOM   2989  HH  TYR   189      37.191  54.196  73.424  0.00  0.00           H  
ATOM   2990  N   ASN   190      35.792  54.650  79.659  0.00  0.00           N  
ATOM   2991  CA  ASN   190      36.540  53.607  80.369  0.00  0.00           C  
ATOM   2992  C   ASN   190      36.999  52.496  79.399  0.00  0.00           C  
ATOM   2993  O   ASN   190      36.451  52.355  78.307  0.00  0.00           O  
ATOM   2994  CB  ASN   190      35.646  53.043  81.489  0.00  0.00           C  
ATOM   2995  CG  ASN   190      36.348  51.991  82.339  0.00  0.00           C  
ATOM   2996  ND2 ASN   190      35.655  50.927  82.697  0.00  0.00           N  
ATOM   2997  OD1 ASN   190      37.528  52.102  82.658  0.00  0.00           O  
ATOM   2998  H   ASN   190      35.415  54.398  78.756  0.00  0.00           H  
ATOM   2999  HA  ASN   190      37.428  54.057  80.818  0.00  0.00           H  
ATOM   3000  HB2 ASN   190      35.342  53.855  82.151  0.00  0.00           H  
ATOM   3001  HB3 ASN   190      34.749  52.613  81.043  0.00  0.00           H  
ATOM   3002 HD21 ASN   190      36.107  50.260  83.300  0.00  0.00           H  
ATOM   3003 HD22 ASN   190      34.695  50.834  82.411  0.00  0.00           H  
ATOM   3004  N   SER   191      37.967  51.673  79.803  0.00  0.00           N  
ATOM   3005  CA  SER   191      38.506  50.540  79.033  0.00  0.00           C  
ATOM   3006  C   SER   191      38.874  49.384  79.981  0.00  0.00           C  
ATOM   3007  O   SER   191      39.248  49.636  81.129  0.00  0.00           O  
ATOM   3008  CB  SER   191      39.745  50.961  78.230  0.00  0.00           C  
ATOM   3009  OG  SER   191      39.563  52.175  77.521  0.00  0.00           O  
ATOM   3010  H   SER   191      38.303  51.760  80.754  0.00  0.00           H  
ATOM   3011  HA  SER   191      37.749  50.188  78.337  0.00  0.00           H  
ATOM   3012  HB2 SER   191      40.586  51.084  78.914  0.00  0.00           H  
ATOM   3013  HB3 SER   191      39.983  50.168  77.520  0.00  0.00           H  
ATOM   3014  HG  SER   191      38.877  52.028  76.838  0.00  0.00           H  
ATOM   3015  N   ILE   192      38.744  48.122  79.553  0.00  0.00           N  
ATOM   3016  CA  ILE   192      38.891  46.933  80.423  0.00  0.00           C  
ATOM   3017  C   ILE   192      39.632  45.799  79.689  0.00  0.00           C  
ATOM   3018  O   ILE   192      39.454  45.630  78.487  0.00  0.00           O  
ATOM   3019  CB  ILE   192      37.480  46.495  80.931  0.00  0.00           C  
ATOM   3020  CG1 ILE   192      36.929  47.535  81.938  0.00  0.00           C  
ATOM   3021  CG2 ILE   192      37.483  45.086  81.560  0.00  0.00           C  
ATOM   3022  CD1 ILE   192      35.551  47.229  82.541  0.00  0.00           C  
ATOM   3023  H   ILE   192      38.476  47.951  78.581  0.00  0.00           H  
ATOM   3024  HA  ILE   192      39.503  47.198  81.285  0.00  0.00           H  
ATOM   3025  HB  ILE   192      36.801  46.462  80.078  0.00  0.00           H  
ATOM   3026 HG12 ILE   192      37.644  47.655  82.747  0.00  0.00           H  
ATOM   3027 HG13 ILE   192      36.837  48.496  81.439  0.00  0.00           H  
ATOM   3028 HG21 ILE   192      37.732  44.348  80.801  0.00  0.00           H  
ATOM   3029 HG22 ILE   192      38.195  45.034  82.382  0.00  0.00           H  
ATOM   3030 HG23 ILE   192      36.490  44.818  81.918  0.00  0.00           H  
ATOM   3031 HD11 ILE   192      35.608  46.386  83.228  0.00  0.00           H  
ATOM   3032 HD12 ILE   192      35.198  48.096  83.099  0.00  0.00           H  
ATOM   3033 HD13 ILE   192      34.841  47.009  81.744  0.00  0.00           H  
ATOM   3034  N   VAL   193      40.427  44.998  80.412  0.00  0.00           N  
ATOM   3035  CA  VAL   193      40.828  43.642  79.990  0.00  0.00           C  
ATOM   3036  C   VAL   193      39.810  42.619  80.539  0.00  0.00           C  
ATOM   3037  O   VAL   193      39.763  42.442  81.760  0.00  0.00           O  
ATOM   3038  CB  VAL   193      42.254  43.261  80.460  0.00  0.00           C  
ATOM   3039  CG1 VAL   193      42.586  41.822  80.021  0.00  0.00           C  
ATOM   3040  CG2 VAL   193      43.313  44.219  79.891  0.00  0.00           C  
ATOM   3041  H   VAL   193      40.634  45.269  81.371  0.00  0.00           H  
ATOM   3042  HA  VAL   193      40.838  43.618  78.905  0.00  0.00           H  
ATOM   3043  HB  VAL   193      42.308  43.317  81.550  0.00  0.00           H  
ATOM   3044 HG11 VAL   193      42.358  41.690  78.966  0.00  0.00           H  
ATOM   3045 HG12 VAL   193      43.642  41.618  80.168  0.00  0.00           H  
ATOM   3046 HG13 VAL   193      42.013  41.100  80.604  0.00  0.00           H  
ATOM   3047 HG21 VAL   193      44.303  43.933  80.249  0.00  0.00           H  
ATOM   3048 HG22 VAL   193      43.307  44.187  78.801  0.00  0.00           H  
ATOM   3049 HG23 VAL   193      43.110  45.237  80.219  0.00  0.00           H  
ATOM   3050  N   PRO   194      38.990  41.965  79.688  0.00  0.00           N  
ATOM   3051  CA  PRO   194      37.989  40.984  80.110  0.00  0.00           C  
ATOM   3052  C   PRO   194      38.623  39.599  80.353  0.00  0.00           C  
ATOM   3053  O   PRO   194      39.221  39.048  79.429  0.00  0.00           O  
ATOM   3054  CB  PRO   194      36.982  40.926  78.955  0.00  0.00           C  
ATOM   3055  CG  PRO   194      37.818  41.264  77.720  0.00  0.00           C  
ATOM   3056  CD  PRO   194      38.879  42.219  78.256  0.00  0.00           C  
ATOM   3057  HA  PRO   194      37.466  41.337  80.997  0.00  0.00           H  
ATOM   3058  HB2 PRO   194      36.508  39.948  78.870  0.00  0.00           H  
ATOM   3059  HB3 PRO   194      36.222  41.693  79.103  0.00  0.00           H  
ATOM   3060  HG2 PRO   194      38.305  40.366  77.339  0.00  0.00           H  
ATOM   3061  HG3 PRO   194      37.216  41.730  76.939  0.00  0.00           H  
ATOM   3062  HD2 PRO   194      39.827  42.034  77.753  0.00  0.00           H  
ATOM   3063  HD3 PRO   194      38.557  43.248  78.093  0.00  0.00           H  
ATOM   3064  N   PRO   195      38.512  39.006  81.560  0.00  0.00           N  
ATOM   3065  CA  PRO   195      38.836  37.599  81.814  0.00  0.00           C  
ATOM   3066  C   PRO   195      37.699  36.683  81.337  0.00  0.00           C  
ATOM   3067  O   PRO   195      36.538  37.079  81.395  0.00  0.00           O  
ATOM   3068  CB  PRO   195      39.003  37.476  83.339  0.00  0.00           C  
ATOM   3069  CG  PRO   195      38.962  38.912  83.859  0.00  0.00           C  
ATOM   3070  CD  PRO   195      38.132  39.639  82.810  0.00  0.00           C  
ATOM   3071  HA  PRO   195      39.769  37.335  81.317  0.00  0.00           H  
ATOM   3072  HB2 PRO   195      38.164  36.927  83.771  0.00  0.00           H  
ATOM   3073  HB3 PRO   195      39.943  36.990  83.599  0.00  0.00           H  
ATOM   3074  HG2 PRO   195      38.515  38.976  84.851  0.00  0.00           H  
ATOM   3075  HG3 PRO   195      39.970  39.329  83.859  0.00  0.00           H  
ATOM   3076  HD2 PRO   195      37.070  39.478  82.986  0.00  0.00           H  
ATOM   3077  HD3 PRO   195      38.362  40.701  82.832  0.00  0.00           H  
ATOM   3078  N   TYR   196      38.008  35.442  80.942  0.00  0.00           N  
ATOM   3079  CA  TYR   196      36.987  34.447  80.557  0.00  0.00           C  
ATOM   3080  C   TYR   196      37.184  33.089  81.233  0.00  0.00           C  
ATOM   3081  O   TYR   196      36.209  32.416  81.568  0.00  0.00           O  
ATOM   3082  CB  TYR   196      36.963  34.254  79.036  0.00  0.00           C  
ATOM   3083  CG  TYR   196      36.774  35.526  78.244  0.00  0.00           C  
ATOM   3084  CD1 TYR   196      35.510  36.140  78.159  0.00  0.00           C  
ATOM   3085  CD2 TYR   196      37.879  36.098  77.597  0.00  0.00           C  
ATOM   3086  CE1 TYR   196      35.350  37.330  77.420  0.00  0.00           C  
ATOM   3087  CE2 TYR   196      37.726  37.283  76.864  0.00  0.00           C  
ATOM   3088  CZ  TYR   196      36.462  37.897  76.758  0.00  0.00           C  
ATOM   3089  OH  TYR   196      36.326  39.019  76.002  0.00  0.00           O  
ATOM   3090  H   TYR   196      38.988  35.189  80.848  0.00  0.00           H  
ATOM   3091  HA  TYR   196      36.001  34.802  80.858  0.00  0.00           H  
ATOM   3092  HB2 TYR   196      37.892  33.774  78.727  0.00  0.00           H  
ATOM   3093  HB3 TYR   196      36.147  33.578  78.783  0.00  0.00           H  
ATOM   3094  HD1 TYR   196      34.670  35.693  78.665  0.00  0.00           H  
ATOM   3095  HD2 TYR   196      38.843  35.620  77.667  0.00  0.00           H  
ATOM   3096  HE1 TYR   196      34.385  37.806  77.336  0.00  0.00           H  
ATOM   3097  HE2 TYR   196      38.577  37.725  76.384  0.00  0.00           H  
ATOM   3098  HH  TYR   196      37.155  39.224  75.543  0.00  0.00           H  
ATOM   3099  N   GLU   197      38.440  32.687  81.435  0.00  0.00           N  
ATOM   3100  CA  GLU   197      38.905  31.321  81.662  0.00  0.00           C  
ATOM   3101  C   GLU   197      38.162  30.580  82.786  0.00  0.00           C  
ATOM   3102  O   GLU   197      37.885  29.392  82.630  0.00  0.00           O  
ATOM   3103  CB  GLU   197      40.427  31.339  81.903  0.00  0.00           C  
ATOM   3104  CG  GLU   197      41.256  31.575  80.622  0.00  0.00           C  
ATOM   3105  CD  GLU   197      41.499  33.037  80.216  0.00  0.00           C  
ATOM   3106  OE1 GLU   197      40.628  33.922  80.389  0.00  0.00           O  
ATOM   3107  OE2 GLU   197      42.591  33.319  79.674  0.00  0.00           O1-
ATOM   3108  H   GLU   197      39.159  33.356  81.165  0.00  0.00           H  
ATOM   3109  HA  GLU   197      38.722  30.750  80.751  0.00  0.00           H  
ATOM   3110  HB2 GLU   197      40.686  32.079  82.662  0.00  0.00           H  
ATOM   3111  HB3 GLU   197      40.709  30.359  82.289  0.00  0.00           H  
ATOM   3112  HG2 GLU   197      42.231  31.114  80.784  0.00  0.00           H  
ATOM   3113  HG3 GLU   197      40.792  31.046  79.789  0.00  0.00           H  
ATOM   3114  N   THR   198      37.746  31.265  83.862  0.00  0.00           N  
ATOM   3115  CA  THR   198      36.876  30.679  84.902  0.00  0.00           C  
ATOM   3116  C   THR   198      35.571  30.127  84.332  0.00  0.00           C  
ATOM   3117  O   THR   198      35.226  28.987  84.615  0.00  0.00           O  
ATOM   3118  CB  THR   198      36.566  31.679  86.019  0.00  0.00           C  
ATOM   3119  CG2 THR   198      37.788  31.970  86.891  0.00  0.00           C  
ATOM   3120  OG1 THR   198      36.084  32.883  85.474  0.00  0.00           O  
ATOM   3121  H   THR   198      37.995  32.246  83.935  0.00  0.00           H  
ATOM   3122  HA  THR   198      37.388  29.823  85.345  0.00  0.00           H  
ATOM   3123  HB  THR   198      35.786  31.257  86.653  0.00  0.00           H  
ATOM   3124  HG1 THR   198      36.850  33.389  85.141  0.00  0.00           H  
ATOM   3125 HG21 THR   198      37.556  32.771  87.593  0.00  0.00           H  
ATOM   3126 HG22 THR   198      38.054  31.075  87.452  0.00  0.00           H  
ATOM   3127 HG23 THR   198      38.639  32.270  86.280  0.00  0.00           H  
ATOM   3128  N   VAL   199      34.867  30.889  83.498  0.00  0.00           N  
ATOM   3129  CA  VAL   199      33.579  30.495  82.895  0.00  0.00           C  
ATOM   3130  C   VAL   199      33.766  29.354  81.881  0.00  0.00           C  
ATOM   3131  O   VAL   199      32.925  28.462  81.790  0.00  0.00           O  
ATOM   3132  CB  VAL   199      32.878  31.698  82.209  0.00  0.00           C  
ATOM   3133  CG1 VAL   199      31.444  31.342  81.774  0.00  0.00           C  
ATOM   3134  CG2 VAL   199      32.813  32.922  83.142  0.00  0.00           C  
ATOM   3135  H   VAL   199      35.262  31.792  83.264  0.00  0.00           H  
ATOM   3136  HA  VAL   199      32.934  30.142  83.702  0.00  0.00           H  
ATOM   3137  HB  VAL   199      33.447  31.978  81.322  0.00  0.00           H  
ATOM   3138 HG11 VAL   199      31.458  30.552  81.024  0.00  0.00           H  
ATOM   3139 HG12 VAL   199      30.865  31.007  82.635  0.00  0.00           H  
ATOM   3140 HG13 VAL   199      30.959  32.215  81.335  0.00  0.00           H  
ATOM   3141 HG21 VAL   199      32.247  33.725  82.667  0.00  0.00           H  
ATOM   3142 HG22 VAL   199      32.328  32.649  84.078  0.00  0.00           H  
ATOM   3143 HG23 VAL   199      33.815  33.297  83.351  0.00  0.00           H  
ATOM   3144  N   LEU   200      34.882  29.359  81.140  0.00  0.00           N  
ATOM   3145  CA  LEU   200      35.184  28.352  80.116  0.00  0.00           C  
ATOM   3146  C   LEU   200      35.650  27.017  80.715  0.00  0.00           C  
ATOM   3147  O   LEU   200      35.289  25.970  80.171  0.00  0.00           O  
ATOM   3148  CB  LEU   200      36.231  28.920  79.132  0.00  0.00           C  
ATOM   3149  CG  LEU   200      35.635  29.686  77.928  0.00  0.00           C  
ATOM   3150  CD1 LEU   200      34.700  30.835  78.335  0.00  0.00           C  
ATOM   3151  CD2 LEU   200      36.777  30.238  77.061  0.00  0.00           C  
ATOM   3152  H   LEU   200      35.536  30.121  81.271  0.00  0.00           H  
ATOM   3153  HA  LEU   200      34.274  28.126  79.561  0.00  0.00           H  
ATOM   3154  HB2 LEU   200      36.928  29.563  79.671  0.00  0.00           H  
ATOM   3155  HB3 LEU   200      36.808  28.087  78.725  0.00  0.00           H  
ATOM   3156  HG  LEU   200      35.063  28.982  77.322  0.00  0.00           H  
ATOM   3157 HD11 LEU   200      33.804  30.437  78.809  0.00  0.00           H  
ATOM   3158 HD12 LEU   200      35.208  31.499  79.032  0.00  0.00           H  
ATOM   3159 HD13 LEU   200      34.398  31.400  77.453  0.00  0.00           H  
ATOM   3160 HD21 LEU   200      37.426  29.423  76.739  0.00  0.00           H  
ATOM   3161 HD22 LEU   200      36.367  30.726  76.176  0.00  0.00           H  
ATOM   3162 HD23 LEU   200      37.364  30.962  77.629  0.00  0.00           H  
ATOM   3163  N   GLU   201      36.434  27.046  81.800  0.00  0.00           N  
ATOM   3164  CA  GLU   201      37.130  25.876  82.356  0.00  0.00           C  
ATOM   3165  C   GLU   201      36.538  25.339  83.673  0.00  0.00           C  
ATOM   3166  O   GLU   201      36.733  24.158  83.971  0.00  0.00           O  
ATOM   3167  CB  GLU   201      38.602  26.229  82.625  0.00  0.00           C  
ATOM   3168  CG  GLU   201      39.381  26.722  81.396  0.00  0.00           C  
ATOM   3169  CD  GLU   201      40.846  26.985  81.739  0.00  0.00           C  
ATOM   3170  OE1 GLU   201      41.729  26.589  80.943  0.00  0.00           O  
ATOM   3171  OE2 GLU   201      41.152  27.517  82.834  0.00  0.00           O1-
ATOM   3172  H   GLU   201      36.715  27.959  82.151  0.00  0.00           H  
ATOM   3173  HA  GLU   201      37.107  25.066  81.627  0.00  0.00           H  
ATOM   3174  HB2 GLU   201      38.633  26.992  83.401  0.00  0.00           H  
ATOM   3175  HB3 GLU   201      39.105  25.340  83.009  0.00  0.00           H  
ATOM   3176  HG2 GLU   201      39.325  25.960  80.616  0.00  0.00           H  
ATOM   3177  HG3 GLU   201      38.943  27.640  81.007  0.00  0.00           H  
ATOM   3178  N   ASP   202      35.845  26.160  84.473  0.00  0.00           N  
ATOM   3179  CA  ASP   202      35.193  25.757  85.733  0.00  0.00           C  
ATOM   3180  C   ASP   202      33.665  25.926  85.697  0.00  0.00           C  
ATOM   3181  O   ASP   202      32.942  25.059  86.193  0.00  0.00           O  
ATOM   3182  CB  ASP   202      35.737  26.590  86.908  0.00  0.00           C  
ATOM   3183  CG  ASP   202      37.245  26.492  87.116  0.00  0.00           C  
ATOM   3184  OD1 ASP   202      37.742  25.388  87.440  0.00  0.00           O  
ATOM   3185  OD2 ASP   202      37.933  27.539  87.070  0.00  0.00           O1-
ATOM   3186  H   ASP   202      35.749  27.134  84.200  0.00  0.00           H  
ATOM   3187  HA  ASP   202      35.393  24.706  85.940  0.00  0.00           H  
ATOM   3188  HB2 ASP   202      35.461  27.637  86.779  0.00  0.00           H  
ATOM   3189  HB3 ASP   202      35.255  26.244  87.823  0.00  0.00           H  
ATOM   3190  N   GLY   203      33.171  27.034  85.131  0.00  0.00           N  
ATOM   3191  CA  GLY   203      31.767  27.457  85.180  0.00  0.00           C  
ATOM   3192  C   GLY   203      31.424  28.205  86.477  0.00  0.00           C  
ATOM   3193  O   GLY   203      32.043  28.003  87.523  0.00  0.00           O  
ATOM   3194  H   GLY   203      33.844  27.704  84.773  0.00  0.00           H  
ATOM   3195  HA2 GLY   203      31.569  28.122  84.339  0.00  0.00           H  
ATOM   3196  HA3 GLY   203      31.114  26.590  85.102  0.00  0.00           H  
ATOM   3197  N   LEU   204      30.406  29.069  86.429  0.00  0.00           N  
ATOM   3198  CA  LEU   204      30.030  29.957  87.540  0.00  0.00           C  
ATOM   3199  C   LEU   204      29.514  29.228  88.796  0.00  0.00           C  
ATOM   3200  O   LEU   204      29.641  29.773  89.893  0.00  0.00           O  
ATOM   3201  CB  LEU   204      29.007  30.998  87.042  0.00  0.00           C  
ATOM   3202  CG  LEU   204      29.540  32.019  86.012  0.00  0.00           C  
ATOM   3203  CD1 LEU   204      28.399  32.968  85.617  0.00  0.00           C  
ATOM   3204  CD2 LEU   204      30.720  32.845  86.547  0.00  0.00           C  
ATOM   3205  H   LEU   204      29.915  29.171  85.547  0.00  0.00           H  
ATOM   3206  HA  LEU   204      30.923  30.484  87.871  0.00  0.00           H  
ATOM   3207  HB2 LEU   204      28.163  30.469  86.599  0.00  0.00           H  
ATOM   3208  HB3 LEU   204      28.637  31.553  87.905  0.00  0.00           H  
ATOM   3209  HG  LEU   204      29.867  31.489  85.117  0.00  0.00           H  
ATOM   3210 HD11 LEU   204      28.730  33.630  84.816  0.00  0.00           H  
ATOM   3211 HD12 LEU   204      27.546  32.394  85.261  0.00  0.00           H  
ATOM   3212 HD13 LEU   204      28.091  33.566  86.474  0.00  0.00           H  
ATOM   3213 HD21 LEU   204      31.599  32.211  86.668  0.00  0.00           H  
ATOM   3214 HD22 LEU   204      30.969  33.638  85.841  0.00  0.00           H  
ATOM   3215 HD23 LEU   204      30.462  33.295  87.505  0.00  0.00           H  
ATOM   3216  N   LEU   205      28.988  28.001  88.688  0.00  0.00           N  
ATOM   3217  CA  LEU   205      28.547  27.224  89.857  0.00  0.00           C  
ATOM   3218  C   LEU   205      29.728  26.886  90.786  0.00  0.00           C  
ATOM   3219  O   LEU   205      29.639  27.105  91.993  0.00  0.00           O  
ATOM   3220  CB  LEU   205      27.761  25.992  89.369  0.00  0.00           C  
ATOM   3221  CG  LEU   205      27.238  25.060  90.481  0.00  0.00           C  
ATOM   3222  CD1 LEU   205      26.288  25.778  91.451  0.00  0.00           C  
ATOM   3223  CD2 LEU   205      26.517  23.873  89.826  0.00  0.00           C  
ATOM   3224  H   LEU   205      28.938  27.566  87.774  0.00  0.00           H  
ATOM   3225  HA  LEU   205      27.870  27.848  90.441  0.00  0.00           H  
ATOM   3226  HB2 LEU   205      26.910  26.338  88.779  0.00  0.00           H  
ATOM   3227  HB3 LEU   205      28.398  25.402  88.715  0.00  0.00           H  
ATOM   3228  HG  LEU   205      28.086  24.673  91.046  0.00  0.00           H  
ATOM   3229 HD11 LEU   205      26.813  26.571  91.984  0.00  0.00           H  
ATOM   3230 HD12 LEU   205      25.444  26.205  90.908  0.00  0.00           H  
ATOM   3231 HD13 LEU   205      25.916  25.068  92.189  0.00  0.00           H  
ATOM   3232 HD21 LEU   205      25.653  24.221  89.258  0.00  0.00           H  
ATOM   3233 HD22 LEU   205      27.198  23.346  89.158  0.00  0.00           H  
ATOM   3234 HD23 LEU   205      26.180  23.177  90.593  0.00  0.00           H  
ATOM   3235  N   ALA   206      30.876  26.483  90.235  0.00  0.00           N  
ATOM   3236  CA  ALA   206      32.114  26.303  90.998  0.00  0.00           C  
ATOM   3237  C   ALA   206      32.601  27.608  91.665  0.00  0.00           C  
ATOM   3238  O   ALA   206      33.131  27.565  92.780  0.00  0.00           O  
ATOM   3239  CB  ALA   206      33.170  25.723  90.050  0.00  0.00           C  
ATOM   3240  H   ALA   206      30.887  26.264  89.244  0.00  0.00           H  
ATOM   3241  HA  ALA   206      31.927  25.580  91.794  0.00  0.00           H  
ATOM   3242  HB1 ALA   206      32.826  24.770  89.646  0.00  0.00           H  
ATOM   3243  HB2 ALA   206      33.357  26.412  89.227  0.00  0.00           H  
ATOM   3244  HB3 ALA   206      34.101  25.556  90.591  0.00  0.00           H  
ATOM   3245  N   ARG   207      32.383  28.770  91.028  0.00  0.00           N  
ATOM   3246  CA  ARG   207      32.695  30.087  91.612  0.00  0.00           C  
ATOM   3247  C   ARG   207      31.792  30.399  92.814  0.00  0.00           C  
ATOM   3248  O   ARG   207      32.287  30.886  93.830  0.00  0.00           O  
ATOM   3249  CB  ARG   207      32.603  31.214  90.561  0.00  0.00           C  
ATOM   3250  CG  ARG   207      33.435  30.987  89.285  0.00  0.00           C  
ATOM   3251  CD  ARG   207      34.945  30.897  89.530  0.00  0.00           C  
ATOM   3252  NE  ARG   207      35.519  32.204  89.888  0.00  0.00           N  
ATOM   3253  CZ  ARG   207      36.736  32.431  90.361  0.00  0.00           C  
ATOM   3254  NH1 ARG   207      37.606  31.465  90.540  0.00  0.00           N1+
ATOM   3255  NH2 ARG   207      37.074  33.664  90.656  0.00  0.00           N  
ATOM   3256  H   ARG   207      31.941  28.732  90.119  0.00  0.00           H  
ATOM   3257  HA  ARG   207      33.719  30.056  91.986  0.00  0.00           H  
ATOM   3258  HB2 ARG   207      31.563  31.350  90.266  0.00  0.00           H  
ATOM   3259  HB3 ARG   207      32.925  32.147  91.025  0.00  0.00           H  
ATOM   3260  HG2 ARG   207      33.111  30.065  88.805  0.00  0.00           H  
ATOM   3261  HG3 ARG   207      33.242  31.804  88.589  0.00  0.00           H  
ATOM   3262  HD2 ARG   207      35.148  30.167  90.316  0.00  0.00           H  
ATOM   3263  HD3 ARG   207      35.419  30.541  88.617  0.00  0.00           H  
ATOM   3264  HE  ARG   207      34.931  33.023  89.767  0.00  0.00           H  
ATOM   3265 HH11 ARG   207      37.408  30.524  90.211  0.00  0.00           H  
ATOM   3266 HH12 ARG   207      38.486  31.638  91.022  0.00  0.00           H  
ATOM   3267 HH21 ARG   207      36.412  34.413  90.491  0.00  0.00           H  
ATOM   3268 HH22 ARG   207      38.003  33.902  90.979  0.00  0.00           H  
ATOM   3269  N   ILE   208      30.495  30.070  92.741  0.00  0.00           N  
ATOM   3270  CA  ILE   208      29.563  30.154  93.886  0.00  0.00           C  
ATOM   3271  C   ILE   208      30.060  29.279  95.042  0.00  0.00           C  
ATOM   3272  O   ILE   208      30.233  29.779  96.150  0.00  0.00           O  
ATOM   3273  CB  ILE   208      28.112  29.800  93.458  0.00  0.00           C  
ATOM   3274  CG1 ILE   208      27.551  30.882  92.505  0.00  0.00           C  
ATOM   3275  CG2 ILE   208      27.195  29.627  94.688  0.00  0.00           C  
ATOM   3276  CD1 ILE   208      26.283  30.450  91.754  0.00  0.00           C  
ATOM   3277  H   ILE   208      30.153  29.697  91.860  0.00  0.00           H  
ATOM   3278  HA  ILE   208      29.566  31.173  94.272  0.00  0.00           H  
ATOM   3279  HB  ILE   208      28.124  28.850  92.926  0.00  0.00           H  
ATOM   3280 HG12 ILE   208      27.340  31.790  93.069  0.00  0.00           H  
ATOM   3281 HG13 ILE   208      28.300  31.130  91.753  0.00  0.00           H  
ATOM   3282 HG21 ILE   208      27.500  28.757  95.269  0.00  0.00           H  
ATOM   3283 HG22 ILE   208      27.245  30.509  95.326  0.00  0.00           H  
ATOM   3284 HG23 ILE   208      26.163  29.461  94.385  0.00  0.00           H  
ATOM   3285 HD11 ILE   208      25.463  30.274  92.448  0.00  0.00           H  
ATOM   3286 HD12 ILE   208      25.985  31.235  91.060  0.00  0.00           H  
ATOM   3287 HD13 ILE   208      26.476  29.539  91.189  0.00  0.00           H  
ATOM   3288  N   LYS   209      30.369  28.006  94.784  0.00  0.00           N  
ATOM   3289  CA  LYS   209      30.835  27.059  95.806  0.00  0.00           C  
ATOM   3290  C   LYS   209      32.091  27.540  96.565  0.00  0.00           C  
ATOM   3291  O   LYS   209      32.173  27.367  97.785  0.00  0.00           O  
ATOM   3292  CB  LYS   209      31.061  25.710  95.108  0.00  0.00           C  
ATOM   3293  CG  LYS   209      31.449  24.590  96.088  0.00  0.00           C  
ATOM   3294  CD  LYS   209      31.608  23.243  95.374  0.00  0.00           C  
ATOM   3295  CE  LYS   209      32.815  23.249  94.427  0.00  0.00           C  
ATOM   3296  NZ  LYS   209      32.861  22.035  93.587  0.00  0.00           N1+
ATOM   3297  H   LYS   209      30.186  27.649  93.852  0.00  0.00           H  
ATOM   3298  HA  LYS   209      30.042  26.935  96.547  0.00  0.00           H  
ATOM   3299  HB2 LYS   209      30.140  25.421  94.597  0.00  0.00           H  
ATOM   3300  HB3 LYS   209      31.843  25.831  94.360  0.00  0.00           H  
ATOM   3301  HG2 LYS   209      32.387  24.834  96.589  0.00  0.00           H  
ATOM   3302  HG3 LYS   209      30.668  24.492  96.842  0.00  0.00           H  
ATOM   3303  HD2 LYS   209      31.745  22.470  96.130  0.00  0.00           H  
ATOM   3304  HD3 LYS   209      30.694  23.023  94.820  0.00  0.00           H  
ATOM   3305  HE2 LYS   209      32.756  24.120  93.773  0.00  0.00           H  
ATOM   3306  HE3 LYS   209      33.732  23.332  95.017  0.00  0.00           H  
ATOM   3307  HZ1 LYS   209      32.862  21.204  94.169  0.00  0.00           H  
ATOM   3308  HZ2 LYS   209      32.043  22.003  92.981  0.00  0.00           H  
ATOM   3309  HZ3 LYS   209      33.698  22.040  93.012  0.00  0.00           H  
ATOM   3310  N   LEU   210      33.046  28.174  95.869  0.00  0.00           N  
ATOM   3311  CA  LEU   210      34.275  28.727  96.457  0.00  0.00           C  
ATOM   3312  C   LEU   210      34.019  30.022  97.246  0.00  0.00           C  
ATOM   3313  O   LEU   210      34.580  30.209  98.327  0.00  0.00           O  
ATOM   3314  CB  LEU   210      35.296  28.931  95.321  0.00  0.00           C  
ATOM   3315  CG  LEU   210      36.688  29.437  95.753  0.00  0.00           C  
ATOM   3316  CD1 LEU   210      37.335  28.582  96.854  0.00  0.00           C  
ATOM   3317  CD2 LEU   210      37.597  29.445  94.515  0.00  0.00           C  
ATOM   3318  H   LEU   210      32.916  28.253  94.868  0.00  0.00           H  
ATOM   3319  HA  LEU   210      34.676  27.994  97.160  0.00  0.00           H  
ATOM   3320  HB2 LEU   210      35.432  27.978  94.813  0.00  0.00           H  
ATOM   3321  HB3 LEU   210      34.881  29.637  94.599  0.00  0.00           H  
ATOM   3322  HG  LEU   210      36.597  30.458  96.123  0.00  0.00           H  
ATOM   3323 HD11 LEU   210      36.780  28.680  97.785  0.00  0.00           H  
ATOM   3324 HD12 LEU   210      37.351  27.536  96.552  0.00  0.00           H  
ATOM   3325 HD13 LEU   210      38.358  28.918  97.030  0.00  0.00           H  
ATOM   3326 HD21 LEU   210      37.134  30.022  93.714  0.00  0.00           H  
ATOM   3327 HD22 LEU   210      38.558  29.895  94.764  0.00  0.00           H  
ATOM   3328 HD23 LEU   210      37.760  28.426  94.164  0.00  0.00           H  
ATOM   3329  N   ALA   211      33.133  30.894  96.759  0.00  0.00           N  
ATOM   3330  CA  ALA   211      32.685  32.061  97.518  0.00  0.00           C  
ATOM   3331  C   ALA   211      31.934  31.642  98.797  0.00  0.00           C  
ATOM   3332  O   ALA   211      32.239  32.161  99.869  0.00  0.00           O  
ATOM   3333  CB  ALA   211      31.848  32.944  96.590  0.00  0.00           C  
ATOM   3334  H   ALA   211      32.716  30.721  95.850  0.00  0.00           H  
ATOM   3335  HA  ALA   211      33.560  32.632  97.834  0.00  0.00           H  
ATOM   3336  HB1 ALA   211      32.459  33.282  95.752  0.00  0.00           H  
ATOM   3337  HB2 ALA   211      31.001  32.377  96.206  0.00  0.00           H  
ATOM   3338  HB3 ALA   211      31.487  33.814  97.139  0.00  0.00           H  
ATOM   3339  N   GLU   212      31.042  30.648  98.715  0.00  0.00           N  
ATOM   3340  CA  GLU   212      30.384  30.011  99.866  0.00  0.00           C  
ATOM   3341  C   GLU   212      31.401  29.457 100.882  0.00  0.00           C  
ATOM   3342  O   GLU   212      31.266  29.735 102.077  0.00  0.00           O  
ATOM   3343  CB  GLU   212      29.446  28.891  99.378  0.00  0.00           C  
ATOM   3344  CG  GLU   212      28.110  29.396  98.812  0.00  0.00           C  
ATOM   3345  CD  GLU   212      27.108  29.829  99.884  0.00  0.00           C  
ATOM   3346  OE1 GLU   212      27.393  29.758 101.103  0.00  0.00           O  
ATOM   3347  OE2 GLU   212      25.987  30.252  99.522  0.00  0.00           O1-
ATOM   3348  H   GLU   212      30.813  30.296  97.789  0.00  0.00           H  
ATOM   3349  HA  GLU   212      29.786  30.760 100.385  0.00  0.00           H  
ATOM   3350  HB2 GLU   212      29.951  28.321  98.602  0.00  0.00           H  
ATOM   3351  HB3 GLU   212      29.239  28.206 100.199  0.00  0.00           H  
ATOM   3352  HG2 GLU   212      28.290  30.228  98.130  0.00  0.00           H  
ATOM   3353  HG3 GLU   212      27.657  28.586  98.239  0.00  0.00           H  
ATOM   3354  N   LYS   213      32.459  28.762 100.430  0.00  0.00           N  
ATOM   3355  CA  LYS   213      33.574  28.321 101.290  0.00  0.00           C  
ATOM   3356  C   LYS   213      34.224  29.516 102.004  0.00  0.00           C  
ATOM   3357  O   LYS   213      34.412  29.479 103.217  0.00  0.00           O  
ATOM   3358  CB  LYS   213      34.600  27.517 100.456  0.00  0.00           C  
ATOM   3359  CG  LYS   213      35.772  26.933 101.278  0.00  0.00           C  
ATOM   3360  CD  LYS   213      36.763  26.173 100.375  0.00  0.00           C  
ATOM   3361  CE  LYS   213      37.793  25.333 101.153  0.00  0.00           C  
ATOM   3362  NZ  LYS   213      38.935  26.106 101.710  0.00  0.00           N1+
ATOM   3363  H   LYS   213      32.495  28.522  99.446  0.00  0.00           H  
ATOM   3364  HA  LYS   213      33.170  27.668 102.066  0.00  0.00           H  
ATOM   3365  HB2 LYS   213      34.075  26.691  99.970  0.00  0.00           H  
ATOM   3366  HB3 LYS   213      35.014  28.154  99.678  0.00  0.00           H  
ATOM   3367  HG2 LYS   213      36.306  27.735 101.789  0.00  0.00           H  
ATOM   3368  HG3 LYS   213      35.368  26.247 102.025  0.00  0.00           H  
ATOM   3369  HD2 LYS   213      36.189  25.481  99.754  0.00  0.00           H  
ATOM   3370  HD3 LYS   213      37.275  26.869  99.708  0.00  0.00           H  
ATOM   3371  HE2 LYS   213      37.274  24.817 101.962  0.00  0.00           H  
ATOM   3372  HE3 LYS   213      38.188  24.568 100.480  0.00  0.00           H  
ATOM   3373  HZ1 LYS   213      39.493  26.540 100.984  0.00  0.00           H  
ATOM   3374  HZ2 LYS   213      38.631  26.821 102.366  0.00  0.00           H  
ATOM   3375  HZ3 LYS   213      39.569  25.495 102.226  0.00  0.00           H  
ATOM   3376  N   HIP   214      34.520  30.602 101.295  0.00  0.00           N  
ATOM   3377  CA  HIP   214      35.104  31.779 101.920  0.00  0.00           C  
ATOM   3378  C   HIP   214      34.131  32.515 102.891  0.00  0.00           C  
ATOM   3379  O   HIP   214      34.550  32.980 103.953  0.00  0.00           O  
ATOM   3380  CB  HIP   214      35.652  32.689 100.819  0.00  0.00           C  
ATOM   3381  CG  HIP   214      36.817  32.113 100.055  0.00  0.00           C  
ATOM   3382  CD2 HIP   214      37.091  32.337  98.736  0.00  0.00           C  
ATOM   3383  ND1 HIP   214      37.851  31.349 100.571  0.00  0.00           N1+
ATOM   3384  CE1 HIP   214      38.733  31.117  99.582  0.00  0.00           C  
ATOM   3385  NE2 HIP   214      38.291  31.707  98.456  0.00  0.00           N  
ATOM   3386  H   HIP   214      34.354  30.601 100.295  0.00  0.00           H  
ATOM   3387  HA  HIP   214      35.957  31.450 102.509  0.00  0.00           H  
ATOM   3388  HB2 HIP   214      34.853  32.958 100.127  0.00  0.00           H  
ATOM   3389  HB3 HIP   214      36.001  33.599 101.299  0.00  0.00           H  
ATOM   3390  HD1 HIP   214      37.958  31.057 101.545  0.00  0.00           H  
ATOM   3391  HD2 HIP   214      36.509  32.945  98.055  0.00  0.00           H  
ATOM   3392  HE1 HIP   214      39.673  30.583  99.680  0.00  0.00           H  
ATOM   3393  HE2 HIP   214      38.811  31.733  97.570  0.00  0.00           H  
ATOM   3394  N   ILE   215      32.822  32.572 102.598  0.00  0.00           N  
ATOM   3395  CA  ILE   215      31.795  33.103 103.519  0.00  0.00           C  
ATOM   3396  C   ILE   215      31.690  32.243 104.790  0.00  0.00           C  
ATOM   3397  O   ILE   215      31.539  32.787 105.886  0.00  0.00           O  
ATOM   3398  CB  ILE   215      30.440  33.242 102.778  0.00  0.00           C  
ATOM   3399  CG1 ILE   215      30.512  34.325 101.675  0.00  0.00           C  
ATOM   3400  CG2 ILE   215      29.304  33.588 103.757  0.00  0.00           C  
ATOM   3401  CD1 ILE   215      29.409  34.180 100.616  0.00  0.00           C  
ATOM   3402  H   ILE   215      32.517  32.229 101.687  0.00  0.00           H  
ATOM   3403  HA  ILE   215      32.101  34.092 103.864  0.00  0.00           H  
ATOM   3404  HB  ILE   215      30.203  32.284 102.311  0.00  0.00           H  
ATOM   3405 HG12 ILE   215      30.449  35.316 102.127  0.00  0.00           H  
ATOM   3406 HG13 ILE   215      31.468  34.267 101.160  0.00  0.00           H  
ATOM   3407 HG21 ILE   215      29.098  32.734 104.399  0.00  0.00           H  
ATOM   3408 HG22 ILE   215      29.580  34.446 104.371  0.00  0.00           H  
ATOM   3409 HG23 ILE   215      28.388  33.822 103.218  0.00  0.00           H  
ATOM   3410 HD11 ILE   215      29.460  33.192 100.158  0.00  0.00           H  
ATOM   3411 HD12 ILE   215      28.424  34.322 101.058  0.00  0.00           H  
ATOM   3412 HD13 ILE   215      29.550  34.931  99.841  0.00  0.00           H  
ATOM   3413  N   ALA   216      31.831  30.918 104.672  0.00  0.00           N  
ATOM   3414  CA  ALA   216      31.919  30.020 105.821  0.00  0.00           C  
ATOM   3415  C   ALA   216      33.203  30.262 106.634  0.00  0.00           C  
ATOM   3416  O   ALA   216      33.122  30.479 107.844  0.00  0.00           O  
ATOM   3417  CB  ALA   216      31.804  28.568 105.334  0.00  0.00           C  
ATOM   3418  H   ALA   216      31.874  30.514 103.742  0.00  0.00           H  
ATOM   3419  HA  ALA   216      31.076  30.231 106.479  0.00  0.00           H  
ATOM   3420  HB1 ALA   216      30.889  28.439 104.756  0.00  0.00           H  
ATOM   3421  HB2 ALA   216      32.655  28.299 104.709  0.00  0.00           H  
ATOM   3422  HB3 ALA   216      31.774  27.895 106.192  0.00  0.00           H  
ATOM   3423  N   GLU   217      34.364  30.287 105.972  0.00  0.00           N  
ATOM   3424  CA  GLU   217      35.678  30.537 106.580  0.00  0.00           C  
ATOM   3425  C   GLU   217      35.717  31.834 107.395  0.00  0.00           C  
ATOM   3426  O   GLU   217      36.262  31.830 108.495  0.00  0.00           O  
ATOM   3427  CB  GLU   217      36.759  30.611 105.490  0.00  0.00           C  
ATOM   3428  CG  GLU   217      37.179  29.232 104.968  0.00  0.00           C  
ATOM   3429  CD  GLU   217      38.139  29.311 103.779  0.00  0.00           C  
ATOM   3430  OE1 GLU   217      38.769  28.276 103.463  0.00  0.00           O  
ATOM   3431  OE2 GLU   217      38.297  30.379 103.144  0.00  0.00           O1-
ATOM   3432  H   GLU   217      34.339  30.065 104.983  0.00  0.00           H  
ATOM   3433  HA  GLU   217      35.917  29.715 107.257  0.00  0.00           H  
ATOM   3434  HB2 GLU   217      36.390  31.225 104.672  0.00  0.00           H  
ATOM   3435  HB3 GLU   217      37.644  31.098 105.898  0.00  0.00           H  
ATOM   3436  HG2 GLU   217      37.669  28.690 105.778  0.00  0.00           H  
ATOM   3437  HG3 GLU   217      36.301  28.661 104.671  0.00  0.00           H  
ATOM   3438  N   ALA   218      35.126  32.926 106.899  0.00  0.00           N  
ATOM   3439  CA  ALA   218      35.083  34.210 107.603  0.00  0.00           C  
ATOM   3440  C   ALA   218      34.242  34.167 108.895  0.00  0.00           C  
ATOM   3441  O   ALA   218      34.575  34.832 109.873  0.00  0.00           O  
ATOM   3442  CB  ALA   218      34.559  35.256 106.616  0.00  0.00           C  
ATOM   3443  H   ALA   218      34.743  32.886 105.958  0.00  0.00           H  
ATOM   3444  HA  ALA   218      36.098  34.489 107.893  0.00  0.00           H  
ATOM   3445  HB1 ALA   218      33.561  34.981 106.271  0.00  0.00           H  
ATOM   3446  HB2 ALA   218      34.524  36.232 107.101  0.00  0.00           H  
ATOM   3447  HB3 ALA   218      35.233  35.314 105.762  0.00  0.00           H  
ATOM   3448  N   GLN   219      33.172  33.370 108.926  0.00  0.00           N  
ATOM   3449  CA  GLN   219      32.336  33.189 110.121  0.00  0.00           C  
ATOM   3450  C   GLN   219      32.957  32.209 111.131  0.00  0.00           C  
ATOM   3451  O   GLN   219      32.641  32.278 112.320  0.00  0.00           O  
ATOM   3452  CB  GLN   219      30.933  32.739 109.692  0.00  0.00           C  
ATOM   3453  CG  GLN   219      30.160  33.857 108.976  0.00  0.00           C  
ATOM   3454  CD  GLN   219      28.864  33.321 108.381  0.00  0.00           C  
ATOM   3455  NE2 GLN   219      28.917  32.823 107.167  0.00  0.00           N  
ATOM   3456  OE1 GLN   219      27.813  33.295 109.014  0.00  0.00           O  
ATOM   3457  H   GLN   219      32.958  32.824 108.101  0.00  0.00           H  
ATOM   3458  HA  GLN   219      32.240  34.141 110.649  0.00  0.00           H  
ATOM   3459  HB2 GLN   219      31.022  31.880 109.028  0.00  0.00           H  
ATOM   3460  HB3 GLN   219      30.365  32.436 110.573  0.00  0.00           H  
ATOM   3461  HG2 GLN   219      29.934  34.659 109.678  0.00  0.00           H  
ATOM   3462  HG3 GLN   219      30.764  34.274 108.170  0.00  0.00           H  
ATOM   3463 HE21 GLN   219      28.074  32.445 106.765  0.00  0.00           H  
ATOM   3464 HE22 GLN   219      29.797  32.832 106.660  0.00  0.00           H  
ATOM   3465  N   ALA   220      33.876  31.335 110.704  0.00  0.00           N  
ATOM   3466  CA  ALA   220      34.773  30.618 111.612  0.00  0.00           C  
ATOM   3467  C   ALA   220      35.892  31.543 112.127  0.00  0.00           C  
ATOM   3468  O   ALA   220      36.174  31.574 113.325  0.00  0.00           O  
ATOM   3469  CB  ALA   220      35.322  29.387 110.878  0.00  0.00           C  
ATOM   3470  H   ALA   220      34.049  31.255 109.709  0.00  0.00           H  
ATOM   3471  HA  ALA   220      34.216  30.271 112.483  0.00  0.00           H  
ATOM   3472  HB1 ALA   220      34.500  28.733 110.586  0.00  0.00           H  
ATOM   3473  HB2 ALA   220      35.872  29.683 109.987  0.00  0.00           H  
ATOM   3474  HB3 ALA   220      35.990  28.834 111.540  0.00  0.00           H  
ATOM   3475  N   ASP   221      36.497  32.352 111.253  0.00  0.00           N  
ATOM   3476  CA  ASP   221      37.590  33.273 111.583  0.00  0.00           C  
ATOM   3477  C   ASP   221      37.175  34.309 112.636  0.00  0.00           C  
ATOM   3478  O   ASP   221      37.925  34.547 113.579  0.00  0.00           O  
ATOM   3479  CB  ASP   221      38.088  33.961 110.304  0.00  0.00           C  
ATOM   3480  CG  ASP   221      39.290  34.871 110.564  0.00  0.00           C  
ATOM   3481  OD1 ASP   221      40.264  34.406 111.203  0.00  0.00           O  
ATOM   3482  OD2 ASP   221      39.274  36.034 110.097  0.00  0.00           O1-
ATOM   3483  H   ASP   221      36.229  32.276 110.276  0.00  0.00           H  
ATOM   3484  HA  ASP   221      38.416  32.691 111.994  0.00  0.00           H  
ATOM   3485  HB2 ASP   221      38.385  33.201 109.580  0.00  0.00           H  
ATOM   3486  HB3 ASP   221      37.278  34.550 109.873  0.00  0.00           H  
ATOM   3487  N   MET   222      35.955  34.854 112.548  0.00  0.00           N  
ATOM   3488  CA  MET   222      35.390  35.761 113.564  0.00  0.00           C  
ATOM   3489  C   MET   222      35.107  35.095 114.927  0.00  0.00           C  
ATOM   3490  O   MET   222      34.817  35.795 115.900  0.00  0.00           O  
ATOM   3491  CB  MET   222      34.154  36.482 113.001  0.00  0.00           C  
ATOM   3492  CG  MET   222      34.574  37.506 111.934  0.00  0.00           C  
ATOM   3493  SD  MET   222      33.252  38.582 111.319  0.00  0.00           S  
ATOM   3494  CE  MET   222      32.276  37.367 110.402  0.00  0.00           C  
ATOM   3495  H   MET   222      35.402  34.648 111.720  0.00  0.00           H  
ATOM   3496  HA  MET   222      36.139  36.524 113.773  0.00  0.00           H  
ATOM   3497  HB2 MET   222      33.459  35.753 112.580  0.00  0.00           H  
ATOM   3498  HB3 MET   222      33.649  37.018 113.806  0.00  0.00           H  
ATOM   3499  HG2 MET   222      35.344  38.146 112.368  0.00  0.00           H  
ATOM   3500  HG3 MET   222      35.023  36.983 111.089  0.00  0.00           H  
ATOM   3501  HE1 MET   222      31.907  36.601 111.082  0.00  0.00           H  
ATOM   3502  HE2 MET   222      31.423  37.858 109.932  0.00  0.00           H  
ATOM   3503  HE3 MET   222      32.896  36.900 109.638  0.00  0.00           H  
ATOM   3504  N   SER   223      35.257  33.774 115.042  0.00  0.00           N  
ATOM   3505  CA  SER   223      35.298  33.038 116.318  0.00  0.00           C  
ATOM   3506  C   SER   223      36.714  32.561 116.708  0.00  0.00           C  
ATOM   3507  O   SER   223      36.931  32.107 117.834  0.00  0.00           O  
ATOM   3508  CB  SER   223      34.361  31.823 116.226  0.00  0.00           C  
ATOM   3509  OG  SER   223      34.051  31.342 117.522  0.00  0.00           O  
ATOM   3510  H   SER   223      35.446  33.246 114.196  0.00  0.00           H  
ATOM   3511  HA  SER   223      34.943  33.675 117.129  0.00  0.00           H  
ATOM   3512  HB2 SER   223      33.432  32.118 115.736  0.00  0.00           H  
ATOM   3513  HB3 SER   223      34.832  31.033 115.639  0.00  0.00           H  
ATOM   3514  HG  SER   223      33.511  32.050 117.948  0.00  0.00           H  
ATOM   3515  N   THR   224      37.695  32.630 115.796  0.00  0.00           N  
ATOM   3516  CA  THR   224      38.998  31.963 115.942  0.00  0.00           C  
ATOM   3517  C   THR   224      40.060  32.934 116.440  0.00  0.00           C  
ATOM   3518  O   THR   224      40.375  33.914 115.764  0.00  0.00           O  
ATOM   3519  CB  THR   224      39.419  31.305 114.627  0.00  0.00           C  
ATOM   3520  CG2 THR   224      40.690  30.470 114.788  0.00  0.00           C  
ATOM   3521  OG1 THR   224      38.399  30.414 114.245  0.00  0.00           O  
ATOM   3522  H   THR   224      37.507  33.108 114.922  0.00  0.00           H  
ATOM   3523  HA  THR   224      38.905  31.161 116.671  0.00  0.00           H  
ATOM   3524  HB  THR   224      39.565  32.061 113.854  0.00  0.00           H  
ATOM   3525  HG1 THR   224      37.635  30.935 113.928  0.00  0.00           H  
ATOM   3526 HG21 THR   224      40.887  29.931 113.862  0.00  0.00           H  
ATOM   3527 HG22 THR   224      41.540  31.118 115.002  0.00  0.00           H  
ATOM   3528 HG23 THR   224      40.573  29.751 115.600  0.00  0.00           H  
ATOM   3529  N   PHE   225      40.635  32.616 117.603  0.00  0.00           N  
ATOM   3530  CA  PHE   225      41.696  33.373 118.276  0.00  0.00           C  
ATOM   3531  C   PHE   225      42.863  33.722 117.319  0.00  0.00           C  
ATOM   3532  O   PHE   225      43.299  32.833 116.578  0.00  0.00           O  
ATOM   3533  CB  PHE   225      42.181  32.530 119.468  0.00  0.00           C  
ATOM   3534  CG  PHE   225      43.250  33.183 120.322  0.00  0.00           C  
ATOM   3535  CD1 PHE   225      42.888  34.076 121.350  0.00  0.00           C  
ATOM   3536  CD2 PHE   225      44.611  32.897 120.095  0.00  0.00           C  
ATOM   3537  CE1 PHE   225      43.881  34.687 122.136  0.00  0.00           C  
ATOM   3538  CE2 PHE   225      45.602  33.505 120.884  0.00  0.00           C  
ATOM   3539  CZ  PHE   225      45.238  34.404 121.902  0.00  0.00           C  
ATOM   3540  H   PHE   225      40.297  31.792 118.081  0.00  0.00           H  
ATOM   3541  HA  PHE   225      41.251  34.283 118.669  0.00  0.00           H  
ATOM   3542  HB2 PHE   225      41.329  32.297 120.108  0.00  0.00           H  
ATOM   3543  HB3 PHE   225      42.567  31.580 119.093  0.00  0.00           H  
ATOM   3544  HD1 PHE   225      41.847  34.299 121.533  0.00  0.00           H  
ATOM   3545  HD2 PHE   225      44.898  32.209 119.311  0.00  0.00           H  
ATOM   3546  HE1 PHE   225      43.600  35.383 122.915  0.00  0.00           H  
ATOM   3547  HE2 PHE   225      46.646  33.286 120.703  0.00  0.00           H  
ATOM   3548  HZ  PHE   225      46.003  34.881 122.499  0.00  0.00           H  
ATOM   3549  N   PRO   226      43.400  34.963 117.321  0.00  0.00           N  
ATOM   3550  CA  PRO   226      43.016  36.111 118.149  0.00  0.00           C  
ATOM   3551  C   PRO   226      41.623  36.658 117.807  0.00  0.00           C  
ATOM   3552  O   PRO   226      41.236  36.722 116.643  0.00  0.00           O  
ATOM   3553  CB  PRO   226      44.095  37.171 117.904  0.00  0.00           C  
ATOM   3554  CG  PRO   226      44.630  36.839 116.514  0.00  0.00           C  
ATOM   3555  CD  PRO   226      44.541  35.318 116.485  0.00  0.00           C  
ATOM   3556  HA  PRO   226      43.039  35.832 119.202  0.00  0.00           H  
ATOM   3557  HB2 PRO   226      43.687  38.181 117.935  0.00  0.00           H  
ATOM   3558  HB3 PRO   226      44.892  37.057 118.640  0.00  0.00           H  
ATOM   3559  HG2 PRO   226      43.971  37.261 115.753  0.00  0.00           H  
ATOM   3560  HG3 PRO   226      45.654  37.188 116.376  0.00  0.00           H  
ATOM   3561  HD2 PRO   226      44.415  34.967 115.460  0.00  0.00           H  
ATOM   3562  HD3 PRO   226      45.448  34.888 116.913  0.00  0.00           H  
ATOM   3563  N   TRP   227      40.878  37.071 118.838  0.00  0.00           N  
ATOM   3564  CA  TRP   227      39.474  37.506 118.759  0.00  0.00           C  
ATOM   3565  C   TRP   227      39.299  39.020 118.497  0.00  0.00           C  
ATOM   3566  O   TRP   227      38.212  39.568 118.694  0.00  0.00           O  
ATOM   3567  CB  TRP   227      38.757  37.087 120.054  0.00  0.00           C  
ATOM   3568  CG  TRP   227      38.801  35.634 120.421  0.00  0.00           C  
ATOM   3569  CD1 TRP   227      38.556  34.598 119.588  0.00  0.00           C  
ATOM   3570  CD2 TRP   227      39.042  35.037 121.733  0.00  0.00           C  
ATOM   3571  CE2 TRP   227      38.925  33.619 121.614  0.00  0.00           C  
ATOM   3572  CE3 TRP   227      39.326  35.550 123.018  0.00  0.00           C  
ATOM   3573  NE1 TRP   227      38.643  33.409 120.283  0.00  0.00           N  
ATOM   3574  CZ2 TRP   227      39.078  32.758 122.710  0.00  0.00           C  
ATOM   3575  CZ3 TRP   227      39.484  34.695 124.125  0.00  0.00           C  
ATOM   3576  CH2 TRP   227      39.360  33.302 123.974  0.00  0.00           C  
ATOM   3577  H   TRP   227      41.306  37.089 119.755  0.00  0.00           H  
ATOM   3578  HA  TRP   227      38.999  36.988 117.926  0.00  0.00           H  
ATOM   3579  HB2 TRP   227      39.176  37.663 120.881  0.00  0.00           H  
ATOM   3580  HB3 TRP   227      37.705  37.358 119.970  0.00  0.00           H  
ATOM   3581  HD1 TRP   227      38.310  34.691 118.538  0.00  0.00           H  
ATOM   3582  HE1 TRP   227      38.493  32.499 119.856  0.00  0.00           H  
ATOM   3583  HE3 TRP   227      39.420  36.619 123.152  0.00  0.00           H  
ATOM   3584  HZ2 TRP   227      38.977  31.690 122.581  0.00  0.00           H  
ATOM   3585  HZ3 TRP   227      39.704  35.111 125.100  0.00  0.00           H  
ATOM   3586  HH2 TRP   227      39.482  32.651 124.830  0.00  0.00           H  
ATOM   3587  N   ASN   228      40.372  39.705 118.094  0.00  0.00           N  
ATOM   3588  CA  ASN   228      40.449  41.149 117.851  0.00  0.00           C  
ATOM   3589  C   ASN   228      39.237  41.722 117.075  0.00  0.00           C  
ATOM   3590  O   ASN   228      38.812  41.178 116.052  0.00  0.00           O  
ATOM   3591  CB  ASN   228      41.773  41.409 117.118  0.00  0.00           C  
ATOM   3592  CG  ASN   228      41.970  42.876 116.774  0.00  0.00           C  
ATOM   3593  ND2 ASN   228      42.654  43.631 117.607  0.00  0.00           N  
ATOM   3594  OD1 ASN   228      41.484  43.351 115.753  0.00  0.00           O  
ATOM   3595  H   ASN   228      41.236  39.181 118.051  0.00  0.00           H  
ATOM   3596  HA  ASN   228      40.495  41.649 118.820  0.00  0.00           H  
ATOM   3597  HB2 ASN   228      42.601  41.075 117.745  0.00  0.00           H  
ATOM   3598  HB3 ASN   228      41.799  40.832 116.194  0.00  0.00           H  
ATOM   3599 HD21 ASN   228      42.819  44.599 117.381  0.00  0.00           H  
ATOM   3600 HD22 ASN   228      43.033  43.240 118.466  0.00  0.00           H  
ATOM   3601  N   GLY   229      38.683  42.851 117.534  0.00  0.00           N  
ATOM   3602  CA  GLY   229      37.450  43.439 116.983  0.00  0.00           C  
ATOM   3603  C   GLY   229      37.624  44.070 115.600  0.00  0.00           C  
ATOM   3604  O   GLY   229      36.736  43.959 114.754  0.00  0.00           O  
ATOM   3605  H   GLY   229      39.074  43.263 118.377  0.00  0.00           H  
ATOM   3606  HA2 GLY   229      36.686  42.666 116.898  0.00  0.00           H  
ATOM   3607  HA3 GLY   229      37.099  44.218 117.660  0.00  0.00           H  
ATOM   3608  N   THR   230      38.786  44.675 115.336  0.00  0.00           N  
ATOM   3609  CA  THR   230      39.116  45.358 114.072  0.00  0.00           C  
ATOM   3610  C   THR   230      39.324  44.363 112.924  0.00  0.00           C  
ATOM   3611  O   THR   230      38.953  44.654 111.785  0.00  0.00           O  
ATOM   3612  CB  THR   230      40.327  46.269 114.311  0.00  0.00           C  
ATOM   3613  CG2 THR   230      40.646  47.162 113.118  0.00  0.00           C  
ATOM   3614  OG1 THR   230      40.026  47.113 115.401  0.00  0.00           O  
ATOM   3615  H   THR   230      39.478  44.707 116.074  0.00  0.00           H  
ATOM   3616  HA  THR   230      38.276  45.991 113.789  0.00  0.00           H  
ATOM   3617  HB  THR   230      41.202  45.667 114.557  0.00  0.00           H  
ATOM   3618  HG1 THR   230      40.836  47.622 115.606  0.00  0.00           H  
ATOM   3619 HG21 THR   230      41.451  47.852 113.373  0.00  0.00           H  
ATOM   3620 HG22 THR   230      40.969  46.551 112.278  0.00  0.00           H  
ATOM   3621 HG23 THR   230      39.761  47.729 112.835  0.00  0.00           H  
ATOM   3622  N   LYS   231      39.798  43.151 113.237  0.00  0.00           N  
ATOM   3623  CA  LYS   231      39.763  41.964 112.362  0.00  0.00           C  
ATOM   3624  C   LYS   231      38.325  41.537 111.993  0.00  0.00           C  
ATOM   3625  O   LYS   231      38.091  41.038 110.890  0.00  0.00           O  
ATOM   3626  CB  LYS   231      40.566  40.841 113.065  0.00  0.00           C  
ATOM   3627  CG  LYS   231      40.188  39.398 112.677  0.00  0.00           C  
ATOM   3628  CD  LYS   231      41.173  38.380 113.272  0.00  0.00           C  
ATOM   3629  CE  LYS   231      40.695  36.940 113.036  0.00  0.00           C  
ATOM   3630  NZ  LYS   231      39.909  36.402 114.172  0.00  0.00           N1+
ATOM   3631  H   LYS   231      40.132  43.019 114.184  0.00  0.00           H  
ATOM   3632  HA  LYS   231      40.259  42.202 111.419  0.00  0.00           H  
ATOM   3633  HB2 LYS   231      41.623  41.000 112.849  0.00  0.00           H  
ATOM   3634  HB3 LYS   231      40.442  40.927 114.143  0.00  0.00           H  
ATOM   3635  HG2 LYS   231      39.186  39.179 113.050  0.00  0.00           H  
ATOM   3636  HG3 LYS   231      40.194  39.298 111.591  0.00  0.00           H  
ATOM   3637  HD2 LYS   231      42.135  38.507 112.774  0.00  0.00           H  
ATOM   3638  HD3 LYS   231      41.314  38.560 114.340  0.00  0.00           H  
ATOM   3639  HE2 LYS   231      40.107  36.897 112.116  0.00  0.00           H  
ATOM   3640  HE3 LYS   231      41.568  36.300 112.887  0.00  0.00           H  
ATOM   3641  HZ1 LYS   231      39.538  35.481 113.955  0.00  0.00           H  
ATOM   3642  HZ2 LYS   231      40.479  36.302 115.006  0.00  0.00           H  
ATOM   3643  HZ3 LYS   231      39.115  36.985 114.420  0.00  0.00           H  
ATOM   3644  N   GLY   232      37.349  41.757 112.881  0.00  0.00           N  
ATOM   3645  CA  GLY   232      35.932  41.463 112.638  0.00  0.00           C  
ATOM   3646  C   GLY   232      35.317  42.411 111.609  0.00  0.00           C  
ATOM   3647  O   GLY   232      34.645  41.950 110.688  0.00  0.00           O  
ATOM   3648  H   GLY   232      37.599  42.172 113.768  0.00  0.00           H  
ATOM   3649  HA2 GLY   232      35.826  40.445 112.262  0.00  0.00           H  
ATOM   3650  HA3 GLY   232      35.377  41.566 113.571  0.00  0.00           H  
ATOM   3651  N   LEU   233      35.602  43.716 111.716  0.00  0.00           N  
ATOM   3652  CA  LEU   233      35.135  44.747 110.775  0.00  0.00           C  
ATOM   3653  C   LEU   233      35.514  44.423 109.321  0.00  0.00           C  
ATOM   3654  O   LEU   233      34.656  44.465 108.439  0.00  0.00           O  
ATOM   3655  CB  LEU   233      35.700  46.123 111.187  0.00  0.00           C  
ATOM   3656  CG  LEU   233      35.241  46.655 112.562  0.00  0.00           C  
ATOM   3657  CD1 LEU   233      35.994  47.953 112.881  0.00  0.00           C  
ATOM   3658  CD2 LEU   233      33.730  46.924 112.608  0.00  0.00           C  
ATOM   3659  H   LEU   233      36.145  44.011 112.518  0.00  0.00           H  
ATOM   3660  HA  LEU   233      34.046  44.787 110.803  0.00  0.00           H  
ATOM   3661  HB2 LEU   233      36.789  46.066 111.183  0.00  0.00           H  
ATOM   3662  HB3 LEU   233      35.413  46.853 110.428  0.00  0.00           H  
ATOM   3663  HG  LEU   233      35.489  45.925 113.332  0.00  0.00           H  
ATOM   3664 HD11 LEU   233      37.069  47.776 112.872  0.00  0.00           H  
ATOM   3665 HD12 LEU   233      35.753  48.719 112.142  0.00  0.00           H  
ATOM   3666 HD13 LEU   233      35.708  48.310 113.871  0.00  0.00           H  
ATOM   3667 HD21 LEU   233      33.448  47.627 111.823  0.00  0.00           H  
ATOM   3668 HD22 LEU   233      33.177  45.996 112.474  0.00  0.00           H  
ATOM   3669 HD23 LEU   233      33.459  47.345 113.577  0.00  0.00           H  
ATOM   3670  N   ASP   234      36.775  44.053 109.078  0.00  0.00           N  
ATOM   3671  CA  ASP   234      37.300  43.730 107.744  0.00  0.00           C  
ATOM   3672  C   ASP   234      36.616  42.500 107.112  0.00  0.00           C  
ATOM   3673  O   ASP   234      36.360  42.489 105.905  0.00  0.00           O  
ATOM   3674  CB  ASP   234      38.822  43.530 107.862  0.00  0.00           C  
ATOM   3675  CG  ASP   234      39.504  43.263 106.516  0.00  0.00           C  
ATOM   3676  OD1 ASP   234      39.382  44.106 105.596  0.00  0.00           O  
ATOM   3677  OD2 ASP   234      40.166  42.208 106.385  0.00  0.00           O1-
ATOM   3678  H   ASP   234      37.422  44.051 109.856  0.00  0.00           H  
ATOM   3679  HA  ASP   234      37.117  44.583 107.087  0.00  0.00           H  
ATOM   3680  HB2 ASP   234      39.263  44.426 108.300  0.00  0.00           H  
ATOM   3681  HB3 ASP   234      39.019  42.696 108.539  0.00  0.00           H  
ATOM   3682  N   ASN   235      36.268  41.492 107.922  0.00  0.00           N  
ATOM   3683  CA  ASN   235      35.565  40.287 107.467  0.00  0.00           C  
ATOM   3684  C   ASN   235      34.125  40.574 106.984  0.00  0.00           C  
ATOM   3685  O   ASN   235      33.675  39.936 106.031  0.00  0.00           O  
ATOM   3686  CB  ASN   235      35.563  39.225 108.582  0.00  0.00           C  
ATOM   3687  CG  ASN   235      36.804  38.335 108.583  0.00  0.00           C  
ATOM   3688  ND2 ASN   235      37.669  38.454 109.574  0.00  0.00           N  
ATOM   3689  OD1 ASN   235      36.995  37.509 107.697  0.00  0.00           O  
ATOM   3690  H   ASN   235      36.484  41.578 108.907  0.00  0.00           H  
ATOM   3691  HA  ASN   235      36.106  39.875 106.615  0.00  0.00           H  
ATOM   3692  HB2 ASN   235      35.447  39.702 109.554  0.00  0.00           H  
ATOM   3693  HB3 ASN   235      34.707  38.564 108.441  0.00  0.00           H  
ATOM   3694 HD21 ASN   235      38.374  37.729 109.688  0.00  0.00           H  
ATOM   3695 HD22 ASN   235      37.576  39.202 110.247  0.00  0.00           H  
ATOM   3696  N   ILE   236      33.402  41.542 107.571  0.00  0.00           N  
ATOM   3697  CA  ILE   236      32.010  41.870 107.170  0.00  0.00           C  
ATOM   3698  C   ILE   236      31.936  42.349 105.713  0.00  0.00           C  
ATOM   3699  O   ILE   236      31.120  41.836 104.943  0.00  0.00           O  
ATOM   3700  CB  ILE   236      31.374  42.892 108.148  0.00  0.00           C  
ATOM   3701  CG1 ILE   236      31.290  42.372 109.602  0.00  0.00           C  
ATOM   3702  CG2 ILE   236      29.970  43.334 107.691  0.00  0.00           C  
ATOM   3703  CD1 ILE   236      30.561  41.035 109.805  0.00  0.00           C  
ATOM   3704  H   ILE   236      33.831  42.051 108.337  0.00  0.00           H  
ATOM   3705  HA  ILE   236      31.409  40.960 107.196  0.00  0.00           H  
ATOM   3706  HB  ILE   236      31.998  43.787 108.161  0.00  0.00           H  
ATOM   3707 HG12 ILE   236      32.297  42.266 109.992  0.00  0.00           H  
ATOM   3708 HG13 ILE   236      30.792  43.127 110.212  0.00  0.00           H  
ATOM   3709 HG21 ILE   236      29.536  44.016 108.423  0.00  0.00           H  
ATOM   3710 HG22 ILE   236      30.026  43.865 106.740  0.00  0.00           H  
ATOM   3711 HG23 ILE   236      29.315  42.471 107.582  0.00  0.00           H  
ATOM   3712 HD11 ILE   236      30.540  40.799 110.869  0.00  0.00           H  
ATOM   3713 HD12 ILE   236      29.534  41.099 109.445  0.00  0.00           H  
ATOM   3714 HD13 ILE   236      31.084  40.233 109.286  0.00  0.00           H  
ATOM   3715  N   ALA   237      32.822  43.265 105.311  0.00  0.00           N  
ATOM   3716  CA  ALA   237      32.919  43.758 103.934  0.00  0.00           C  
ATOM   3717  C   ALA   237      33.461  42.710 102.942  0.00  0.00           C  
ATOM   3718  O   ALA   237      33.194  42.805 101.742  0.00  0.00           O  
ATOM   3719  CB  ALA   237      33.792  45.016 103.942  0.00  0.00           C  
ATOM   3720  H   ALA   237      33.428  43.678 106.007  0.00  0.00           H  
ATOM   3721  HA  ALA   237      31.919  44.036 103.593  0.00  0.00           H  
ATOM   3722  HB1 ALA   237      34.764  44.797 104.380  0.00  0.00           H  
ATOM   3723  HB2 ALA   237      33.928  45.383 102.923  0.00  0.00           H  
ATOM   3724  HB3 ALA   237      33.305  45.799 104.524  0.00  0.00           H  
ATOM   3725  N   LYS   238      34.214  41.707 103.409  0.00  0.00           N  
ATOM   3726  CA  LYS   238      34.641  40.564 102.583  0.00  0.00           C  
ATOM   3727  C   LYS   238      33.481  39.588 102.337  0.00  0.00           C  
ATOM   3728  O   LYS   238      33.280  39.167 101.199  0.00  0.00           O  
ATOM   3729  CB  LYS   238      35.854  39.874 103.234  0.00  0.00           C  
ATOM   3730  CG  LYS   238      37.117  40.734 103.082  0.00  0.00           C  
ATOM   3731  CD  LYS   238      38.261  40.326 104.017  0.00  0.00           C  
ATOM   3732  CE  LYS   238      38.816  38.918 103.755  0.00  0.00           C  
ATOM   3733  NZ  LYS   238      40.004  38.649 104.601  0.00  0.00           N1+
ATOM   3734  H   LYS   238      34.444  41.702 104.394  0.00  0.00           H  
ATOM   3735  HA  LYS   238      34.944  40.920 101.598  0.00  0.00           H  
ATOM   3736  HB2 LYS   238      35.650  39.688 104.288  0.00  0.00           H  
ATOM   3737  HB3 LYS   238      36.030  38.920 102.739  0.00  0.00           H  
ATOM   3738  HG2 LYS   238      37.457  40.692 102.048  0.00  0.00           H  
ATOM   3739  HG3 LYS   238      36.871  41.769 103.302  0.00  0.00           H  
ATOM   3740  HD2 LYS   238      39.059  41.055 103.891  0.00  0.00           H  
ATOM   3741  HD3 LYS   238      37.910  40.390 105.047  0.00  0.00           H  
ATOM   3742  HE2 LYS   238      38.036  38.185 103.971  0.00  0.00           H  
ATOM   3743  HE3 LYS   238      39.088  38.831 102.700  0.00  0.00           H  
ATOM   3744  HZ1 LYS   238      40.771  39.276 104.376  0.00  0.00           H  
ATOM   3745  HZ2 LYS   238      39.783  38.799 105.583  0.00  0.00           H  
ATOM   3746  HZ3 LYS   238      40.335  37.692 104.505  0.00  0.00           H  
ATOM   3747  N   ILE   239      32.677  39.289 103.365  0.00  0.00           N  
ATOM   3748  CA  ILE   239      31.421  38.523 103.233  0.00  0.00           C  
ATOM   3749  C   ILE   239      30.452  39.229 102.282  0.00  0.00           C  
ATOM   3750  O   ILE   239      29.927  38.576 101.388  0.00  0.00           O  
ATOM   3751  CB  ILE   239      30.796  38.248 104.624  0.00  0.00           C  
ATOM   3752  CG1 ILE   239      31.679  37.255 105.418  0.00  0.00           C  
ATOM   3753  CG2 ILE   239      29.364  37.690 104.486  0.00  0.00           C  
ATOM   3754  CD1 ILE   239      31.329  37.177 106.910  0.00  0.00           C  
ATOM   3755  H   ILE   239      32.916  39.674 104.274  0.00  0.00           H  
ATOM   3756  HA  ILE   239      31.628  37.565 102.759  0.00  0.00           H  
ATOM   3757  HB  ILE   239      30.739  39.188 105.176  0.00  0.00           H  
ATOM   3758 HG12 ILE   239      31.593  36.260 104.979  0.00  0.00           H  
ATOM   3759 HG13 ILE   239      32.724  37.556 105.347  0.00  0.00           H  
ATOM   3760 HG21 ILE   239      29.361  36.811 103.842  0.00  0.00           H  
ATOM   3761 HG22 ILE   239      28.958  37.420 105.457  0.00  0.00           H  
ATOM   3762 HG23 ILE   239      28.704  38.448 104.063  0.00  0.00           H  
ATOM   3763 HD11 ILE   239      30.340  36.745 107.052  0.00  0.00           H  
ATOM   3764 HD12 ILE   239      32.052  36.542 107.419  0.00  0.00           H  
ATOM   3765 HD13 ILE   239      31.361  38.173 107.352  0.00  0.00           H  
ATOM   3766  N   ASP   240      30.264  40.543 102.423  0.00  0.00           N  
ATOM   3767  CA  ASP   240      29.388  41.344 101.557  0.00  0.00           C  
ATOM   3768  C   ASP   240      29.810  41.278 100.074  0.00  0.00           C  
ATOM   3769  O   ASP   240      28.971  41.104  99.191  0.00  0.00           O  
ATOM   3770  CB  ASP   240      29.405  42.790 102.075  0.00  0.00           C  
ATOM   3771  CG  ASP   240      28.275  43.647 101.503  0.00  0.00           C  
ATOM   3772  OD1 ASP   240      28.539  44.388 100.526  0.00  0.00           O  
ATOM   3773  OD2 ASP   240      27.170  43.618 102.098  0.00  0.00           O1-
ATOM   3774  H   ASP   240      30.689  41.004 103.222  0.00  0.00           H  
ATOM   3775  HA  ASP   240      28.370  40.957 101.638  0.00  0.00           H  
ATOM   3776  HB2 ASP   240      29.305  42.786 103.159  0.00  0.00           H  
ATOM   3777  HB3 ASP   240      30.369  43.243 101.841  0.00  0.00           H  
ATOM   3778  N   ASN   241      31.120  41.350  99.802  0.00  0.00           N  
ATOM   3779  CA  ASN   241      31.685  41.247  98.453  0.00  0.00           C  
ATOM   3780  C   ASN   241      31.539  39.826  97.871  0.00  0.00           C  
ATOM   3781  O   ASN   241      31.109  39.681  96.727  0.00  0.00           O  
ATOM   3782  CB  ASN   241      33.146  41.717  98.507  0.00  0.00           C  
ATOM   3783  CG  ASN   241      33.768  42.014  97.144  0.00  0.00           C  
ATOM   3784  ND2 ASN   241      34.312  41.026  96.462  0.00  0.00           N  
ATOM   3785  OD1 ASN   241      33.804  43.158  96.697  0.00  0.00           O  
ATOM   3786  H   ASN   241      31.754  41.481 100.579  0.00  0.00           H  
ATOM   3787  HA  ASN   241      31.134  41.932  97.806  0.00  0.00           H  
ATOM   3788  HB2 ASN   241      33.182  42.642  99.081  0.00  0.00           H  
ATOM   3789  HB3 ASN   241      33.747  40.972  99.028  0.00  0.00           H  
ATOM   3790 HD21 ASN   241      34.807  41.244  95.608  0.00  0.00           H  
ATOM   3791 HD22 ASN   241      34.254  40.072  96.779  0.00  0.00           H  
ATOM   3792  N   TRP   242      31.825  38.766  98.642  0.00  0.00           N  
ATOM   3793  CA  TRP   242      31.594  37.381  98.207  0.00  0.00           C  
ATOM   3794  C   TRP   242      30.096  37.097  97.971  0.00  0.00           C  
ATOM   3795  O   TRP   242      29.740  36.515  96.944  0.00  0.00           O  
ATOM   3796  CB  TRP   242      32.214  36.395  99.213  0.00  0.00           C  
ATOM   3797  CG  TRP   242      33.714  36.262  99.220  0.00  0.00           C  
ATOM   3798  CD1 TRP   242      34.497  36.084  98.129  0.00  0.00           C  
ATOM   3799  CD2 TRP   242      34.630  36.221 100.364  0.00  0.00           C  
ATOM   3800  CE2 TRP   242      35.963  36.064  99.877  0.00  0.00           C  
ATOM   3801  CE3 TRP   242      34.474  36.276 101.767  0.00  0.00           C  
ATOM   3802  NE1 TRP   242      35.819  35.962  98.514  0.00  0.00           N  
ATOM   3803  CZ2 TRP   242      37.080  36.005 100.724  0.00  0.00           C  
ATOM   3804  CZ3 TRP   242      35.586  36.212 102.630  0.00  0.00           C  
ATOM   3805  CH2 TRP   242      36.888  36.085 102.113  0.00  0.00           C  
ATOM   3806  H   TRP   242      32.163  38.923  99.586  0.00  0.00           H  
ATOM   3807  HA  TRP   242      32.089  37.235  97.247  0.00  0.00           H  
ATOM   3808  HB2 TRP   242      31.880  36.666 100.216  0.00  0.00           H  
ATOM   3809  HB3 TRP   242      31.819  35.402  98.997  0.00  0.00           H  
ATOM   3810  HD1 TRP   242      34.139  36.034  97.109  0.00  0.00           H  
ATOM   3811  HE1 TRP   242      36.591  35.776  97.875  0.00  0.00           H  
ATOM   3812  HE3 TRP   242      33.484  36.370 102.181  0.00  0.00           H  
ATOM   3813  HZ2 TRP   242      38.071  35.876 100.310  0.00  0.00           H  
ATOM   3814  HZ3 TRP   242      35.438  36.258 103.699  0.00  0.00           H  
ATOM   3815  HH2 TRP   242      37.737  36.022 102.781  0.00  0.00           H  
ATOM   3816  N   LYS   243      29.195  37.569  98.841  0.00  0.00           N  
ATOM   3817  CA  LYS   243      27.743  37.506  98.614  0.00  0.00           C  
ATOM   3818  C   LYS   243      27.345  38.240  97.327  0.00  0.00           C  
ATOM   3819  O   LYS   243      26.640  37.666  96.497  0.00  0.00           O  
ATOM   3820  CB  LYS   243      26.986  38.092  99.815  0.00  0.00           C  
ATOM   3821  CG  LYS   243      26.906  37.123 101.003  0.00  0.00           C  
ATOM   3822  CD  LYS   243      26.175  37.823 102.151  0.00  0.00           C  
ATOM   3823  CE  LYS   243      25.994  36.912 103.366  0.00  0.00           C  
ATOM   3824  NZ  LYS   243      25.269  37.622 104.444  0.00  0.00           N1+
ATOM   3825  H   LYS   243      29.527  38.031  99.687  0.00  0.00           H  
ATOM   3826  HA  LYS   243      27.440  36.465  98.486  0.00  0.00           H  
ATOM   3827  HB2 LYS   243      27.462  39.023 100.127  0.00  0.00           H  
ATOM   3828  HB3 LYS   243      25.965  38.324  99.504  0.00  0.00           H  
ATOM   3829  HG2 LYS   243      26.355  36.228 100.709  0.00  0.00           H  
ATOM   3830  HG3 LYS   243      27.907  36.839 101.327  0.00  0.00           H  
ATOM   3831  HD2 LYS   243      26.761  38.696 102.439  0.00  0.00           H  
ATOM   3832  HD3 LYS   243      25.194  38.156 101.806  0.00  0.00           H  
ATOM   3833  HE2 LYS   243      25.429  36.023 103.070  0.00  0.00           H  
ATOM   3834  HE3 LYS   243      26.973  36.595 103.732  0.00  0.00           H  
ATOM   3835  HZ1 LYS   243      25.721  38.507 104.667  0.00  0.00           H  
ATOM   3836  HZ2 LYS   243      24.324  37.849 104.144  0.00  0.00           H  
ATOM   3837  HZ3 LYS   243      25.195  37.052 105.282  0.00  0.00           H  
ATOM   3838  N   ALA   244      27.855  39.455  97.098  0.00  0.00           N  
ATOM   3839  CA  ALA   244      27.643  40.199  95.855  0.00  0.00           C  
ATOM   3840  C   ALA   244      28.076  39.387  94.615  0.00  0.00           C  
ATOM   3841  O   ALA   244      27.292  39.249  93.677  0.00  0.00           O  
ATOM   3842  CB  ALA   244      28.350  41.558  95.977  0.00  0.00           C  
ATOM   3843  H   ALA   244      28.398  39.895  97.836  0.00  0.00           H  
ATOM   3844  HA  ALA   244      26.572  40.380  95.754  0.00  0.00           H  
ATOM   3845  HB1 ALA   244      28.001  42.083  96.868  0.00  0.00           H  
ATOM   3846  HB2 ALA   244      29.429  41.428  96.045  0.00  0.00           H  
ATOM   3847  HB3 ALA   244      28.135  42.177  95.110  0.00  0.00           H  
ATOM   3848  N   MET   245      29.261  38.762  94.649  0.00  0.00           N  
ATOM   3849  CA  MET   245      29.750  37.854  93.595  0.00  0.00           C  
ATOM   3850  C   MET   245      28.816  36.648  93.382  0.00  0.00           C  
ATOM   3851  O   MET   245      28.460  36.357  92.241  0.00  0.00           O  
ATOM   3852  CB  MET   245      31.174  37.372  93.930  0.00  0.00           C  
ATOM   3853  CG  MET   245      32.231  38.486  93.924  0.00  0.00           C  
ATOM   3854  SD  MET   245      33.671  38.146  94.977  0.00  0.00           S  
ATOM   3855  CE  MET   245      34.385  36.706  94.152  0.00  0.00           C  
ATOM   3856  H   MET   245      29.880  38.965  95.429  0.00  0.00           H  
ATOM   3857  HA  MET   245      29.786  38.399  92.650  0.00  0.00           H  
ATOM   3858  HB2 MET   245      31.170  36.904  94.912  0.00  0.00           H  
ATOM   3859  HB3 MET   245      31.472  36.612  93.207  0.00  0.00           H  
ATOM   3860  HG2 MET   245      32.558  38.675  92.900  0.00  0.00           H  
ATOM   3861  HG3 MET   245      31.783  39.414  94.280  0.00  0.00           H  
ATOM   3862  HE1 MET   245      33.623  35.951  93.967  0.00  0.00           H  
ATOM   3863  HE2 MET   245      34.848  37.014  93.216  0.00  0.00           H  
ATOM   3864  HE3 MET   245      35.153  36.278  94.791  0.00  0.00           H  
ATOM   3865  N   VAL   246      28.382  35.971  94.453  0.00  0.00           N  
ATOM   3866  CA  VAL   246      27.431  34.834  94.390  0.00  0.00           C  
ATOM   3867  C   VAL   246      26.099  35.254  93.755  0.00  0.00           C  
ATOM   3868  O   VAL   246      25.601  34.578  92.856  0.00  0.00           O  
ATOM   3869  CB  VAL   246      27.171  34.222  95.793  0.00  0.00           C  
ATOM   3870  CG1 VAL   246      25.982  33.245  95.819  0.00  0.00           C  
ATOM   3871  CG2 VAL   246      28.413  33.468  96.285  0.00  0.00           C  
ATOM   3872  H   VAL   246      28.750  36.251  95.360  0.00  0.00           H  
ATOM   3873  HA  VAL   246      27.876  34.063  93.759  0.00  0.00           H  
ATOM   3874  HB  VAL   246      26.965  35.030  96.494  0.00  0.00           H  
ATOM   3875 HG11 VAL   246      26.095  32.495  95.037  0.00  0.00           H  
ATOM   3876 HG12 VAL   246      25.922  32.749  96.788  0.00  0.00           H  
ATOM   3877 HG13 VAL   246      25.050  33.783  95.657  0.00  0.00           H  
ATOM   3878 HG21 VAL   246      28.594  32.600  95.654  0.00  0.00           H  
ATOM   3879 HG22 VAL   246      29.283  34.117  96.247  0.00  0.00           H  
ATOM   3880 HG23 VAL   246      28.267  33.138  97.315  0.00  0.00           H  
ATOM   3881  N   ILE   247      25.532  36.380  94.199  0.00  0.00           N  
ATOM   3882  CA  ILE   247      24.254  36.915  93.705  0.00  0.00           C  
ATOM   3883  C   ILE   247      24.350  37.278  92.217  0.00  0.00           C  
ATOM   3884  O   ILE   247      23.427  36.957  91.464  0.00  0.00           O  
ATOM   3885  CB  ILE   247      23.825  38.098  94.608  0.00  0.00           C  
ATOM   3886  CG1 ILE   247      23.381  37.553  95.989  0.00  0.00           C  
ATOM   3887  CG2 ILE   247      22.699  38.943  93.982  0.00  0.00           C  
ATOM   3888  CD1 ILE   247      23.300  38.629  97.078  0.00  0.00           C  
ATOM   3889  H   ILE   247      25.993  36.875  94.960  0.00  0.00           H  
ATOM   3890  HA  ILE   247      23.493  36.136  93.775  0.00  0.00           H  
ATOM   3891  HB  ILE   247      24.689  38.750  94.750  0.00  0.00           H  
ATOM   3892 HG12 ILE   247      22.409  37.067  95.894  0.00  0.00           H  
ATOM   3893 HG13 ILE   247      24.089  36.801  96.336  0.00  0.00           H  
ATOM   3894 HG21 ILE   247      22.438  39.772  94.637  0.00  0.00           H  
ATOM   3895 HG22 ILE   247      23.027  39.373  93.036  0.00  0.00           H  
ATOM   3896 HG23 ILE   247      21.815  38.327  93.813  0.00  0.00           H  
ATOM   3897 HD11 ILE   247      24.258  39.141  97.161  0.00  0.00           H  
ATOM   3898 HD12 ILE   247      22.517  39.350  96.849  0.00  0.00           H  
ATOM   3899 HD13 ILE   247      23.068  38.156  98.033  0.00  0.00           H  
ATOM   3900  N   ALA   248      25.469  37.870  91.785  0.00  0.00           N  
ATOM   3901  CA  ALA   248      25.750  38.176  90.381  0.00  0.00           C  
ATOM   3902  C   ALA   248      25.899  36.908  89.520  0.00  0.00           C  
ATOM   3903  O   ALA   248      25.322  36.844  88.432  0.00  0.00           O  
ATOM   3904  CB  ALA   248      26.999  39.067  90.319  0.00  0.00           C  
ATOM   3905  H   ALA   248      26.173  38.123  92.472  0.00  0.00           H  
ATOM   3906  HA  ALA   248      24.905  38.736  89.978  0.00  0.00           H  
ATOM   3907  HB1 ALA   248      27.211  39.332  89.282  0.00  0.00           H  
ATOM   3908  HB2 ALA   248      26.831  39.980  90.891  0.00  0.00           H  
ATOM   3909  HB3 ALA   248      27.863  38.544  90.732  0.00  0.00           H  
ATOM   3910  N   CYS   249      26.601  35.876  90.009  0.00  0.00           N  
ATOM   3911  CA  CYS   249      26.689  34.574  89.333  0.00  0.00           C  
ATOM   3912  C   CYS   249      25.291  33.990  89.079  0.00  0.00           C  
ATOM   3913  O   CYS   249      24.934  33.718  87.934  0.00  0.00           O  
ATOM   3914  CB  CYS   249      27.556  33.609  90.160  0.00  0.00           C  
ATOM   3915  SG  CYS   249      29.289  34.135  90.149  0.00  0.00           S  
ATOM   3916  H   CYS   249      27.084  35.999  90.894  0.00  0.00           H  
ATOM   3917  HA  CYS   249      27.153  34.712  88.354  0.00  0.00           H  
ATOM   3918  HB2 CYS   249      27.196  33.558  91.188  0.00  0.00           H  
ATOM   3919  HB3 CYS   249      27.498  32.609  89.724  0.00  0.00           H  
ATOM   3920  HG  CYS   249      29.118  35.258  90.868  0.00  0.00           H  
ATOM   3921  N   LYS   250      24.467  33.877  90.125  0.00  0.00           N  
ATOM   3922  CA  LYS   250      23.076  33.411  90.022  0.00  0.00           C  
ATOM   3923  C   LYS   250      22.251  34.271  89.040  0.00  0.00           C  
ATOM   3924  O   LYS   250      21.550  33.721  88.189  0.00  0.00           O  
ATOM   3925  CB  LYS   250      22.458  33.359  91.433  0.00  0.00           C  
ATOM   3926  CG  LYS   250      23.089  32.255  92.302  0.00  0.00           C  
ATOM   3927  CD  LYS   250      22.483  32.215  93.710  0.00  0.00           C  
ATOM   3928  CE  LYS   250      23.185  31.149  94.565  0.00  0.00           C  
ATOM   3929  NZ  LYS   250      22.643  31.100  95.943  0.00  0.00           N1+
ATOM   3930  H   LYS   250      24.815  34.147  91.038  0.00  0.00           H  
ATOM   3931  HA  LYS   250      23.070  32.399  89.613  0.00  0.00           H  
ATOM   3932  HB2 LYS   250      22.591  34.323  91.924  0.00  0.00           H  
ATOM   3933  HB3 LYS   250      21.388  33.160  91.343  0.00  0.00           H  
ATOM   3934  HG2 LYS   250      22.934  31.289  91.822  0.00  0.00           H  
ATOM   3935  HG3 LYS   250      24.160  32.430  92.391  0.00  0.00           H  
ATOM   3936  HD2 LYS   250      22.607  33.194  94.176  0.00  0.00           H  
ATOM   3937  HD3 LYS   250      21.418  31.988  93.638  0.00  0.00           H  
ATOM   3938  HE2 LYS   250      23.062  30.170  94.093  0.00  0.00           H  
ATOM   3939  HE3 LYS   250      24.253  31.375  94.608  0.00  0.00           H  
ATOM   3940  HZ1 LYS   250      21.683  30.765  95.937  0.00  0.00           H  
ATOM   3941  HZ2 LYS   250      23.194  30.467  96.522  0.00  0.00           H  
ATOM   3942  HZ3 LYS   250      22.669  32.018  96.378  0.00  0.00           H  
ATOM   3943  N   ALA   251      22.410  35.601  89.062  0.00  0.00           N  
ATOM   3944  CA  ALA   251      21.767  36.512  88.109  0.00  0.00           C  
ATOM   3945  C   ALA   251      22.183  36.253  86.649  0.00  0.00           C  
ATOM   3946  O   ALA   251      21.314  36.127  85.790  0.00  0.00           O  
ATOM   3947  CB  ALA   251      22.066  37.957  88.531  0.00  0.00           C  
ATOM   3948  H   ALA   251      22.963  36.004  89.813  0.00  0.00           H  
ATOM   3949  HA  ALA   251      20.686  36.359  88.161  0.00  0.00           H  
ATOM   3950  HB1 ALA   251      23.128  38.174  88.442  0.00  0.00           H  
ATOM   3951  HB2 ALA   251      21.517  38.643  87.884  0.00  0.00           H  
ATOM   3952  HB3 ALA   251      21.757  38.111  89.565  0.00  0.00           H  
ATOM   3953  N   VAL   252      23.483  36.131  86.364  0.00  0.00           N  
ATOM   3954  CA  VAL   252      23.997  35.897  84.997  0.00  0.00           C  
ATOM   3955  C   VAL   252      23.659  34.484  84.487  0.00  0.00           C  
ATOM   3956  O   VAL   252      23.353  34.319  83.305  0.00  0.00           O  
ATOM   3957  CB  VAL   252      25.510  36.215  84.914  0.00  0.00           C  
ATOM   3958  CG1 VAL   252      26.143  35.822  83.567  0.00  0.00           C  
ATOM   3959  CG2 VAL   252      25.723  37.727  85.118  0.00  0.00           C  
ATOM   3960  H   VAL   252      24.150  36.284  87.122  0.00  0.00           H  
ATOM   3961  HA  VAL   252      23.489  36.597  84.334  0.00  0.00           H  
ATOM   3962  HB  VAL   252      26.029  35.674  85.708  0.00  0.00           H  
ATOM   3963 HG11 VAL   252      27.181  36.152  83.531  0.00  0.00           H  
ATOM   3964 HG12 VAL   252      26.132  34.739  83.451  0.00  0.00           H  
ATOM   3965 HG13 VAL   252      25.594  36.282  82.744  0.00  0.00           H  
ATOM   3966 HG21 VAL   252      25.350  38.043  86.090  0.00  0.00           H  
ATOM   3967 HG22 VAL   252      26.783  37.968  85.063  0.00  0.00           H  
ATOM   3968 HG23 VAL   252      25.198  38.286  84.342  0.00  0.00           H  
ATOM   3969  N   ILE   253      23.623  33.475  85.371  0.00  0.00           N  
ATOM   3970  CA  ILE   253      23.056  32.147  85.065  0.00  0.00           C  
ATOM   3971  C   ILE   253      21.570  32.264  84.689  0.00  0.00           C  
ATOM   3972  O   ILE   253      21.150  31.691  83.685  0.00  0.00           O  
ATOM   3973  CB  ILE   253      23.299  31.175  86.251  0.00  0.00           C  
ATOM   3974  CG1 ILE   253      24.806  30.853  86.409  0.00  0.00           C  
ATOM   3975  CG2 ILE   253      22.504  29.868  86.072  0.00  0.00           C  
ATOM   3976  CD1 ILE   253      25.157  30.203  87.757  0.00  0.00           C  
ATOM   3977  H   ILE   253      23.944  33.657  86.320  0.00  0.00           H  
ATOM   3978  HA  ILE   253      23.546  31.740  84.181  0.00  0.00           H  
ATOM   3979  HB  ILE   253      22.949  31.655  87.167  0.00  0.00           H  
ATOM   3980 HG12 ILE   253      25.124  30.195  85.600  0.00  0.00           H  
ATOM   3981 HG13 ILE   253      25.389  31.768  86.327  0.00  0.00           H  
ATOM   3982 HG21 ILE   253      22.749  29.403  85.116  0.00  0.00           H  
ATOM   3983 HG22 ILE   253      22.723  29.169  86.877  0.00  0.00           H  
ATOM   3984 HG23 ILE   253      21.436  30.074  86.114  0.00  0.00           H  
ATOM   3985 HD11 ILE   253      24.719  29.209  87.835  0.00  0.00           H  
ATOM   3986 HD12 ILE   253      26.238  30.106  87.846  0.00  0.00           H  
ATOM   3987 HD13 ILE   253      24.794  30.824  88.576  0.00  0.00           H  
ATOM   3988  N   SER   254      20.785  33.036  85.440  0.00  0.00           N  
ATOM   3989  CA  SER   254      19.362  33.261  85.155  0.00  0.00           C  
ATOM   3990  C   SER   254      19.136  33.904  83.778  0.00  0.00           C  
ATOM   3991  O   SER   254      18.370  33.377  82.973  0.00  0.00           O  
ATOM   3992  CB  SER   254      18.734  34.113  86.270  0.00  0.00           C  
ATOM   3993  OG  SER   254      17.318  34.075  86.220  0.00  0.00           O  
ATOM   3994  H   SER   254      21.180  33.465  86.270  0.00  0.00           H  
ATOM   3995  HA  SER   254      18.855  32.297  85.143  0.00  0.00           H  
ATOM   3996  HB2 SER   254      19.058  33.729  87.236  0.00  0.00           H  
ATOM   3997  HB3 SER   254      19.067  35.146  86.179  0.00  0.00           H  
ATOM   3998  HG  SER   254      16.974  34.670  86.924  0.00  0.00           H  
ATOM   3999  N   TRP   255      19.837  34.997  83.453  0.00  0.00           N  
ATOM   4000  CA  TRP   255      19.709  35.705  82.171  0.00  0.00           C  
ATOM   4001  C   TRP   255      20.021  34.820  80.951  0.00  0.00           C  
ATOM   4002  O   TRP   255      19.344  34.924  79.923  0.00  0.00           O  
ATOM   4003  CB  TRP   255      20.623  36.932  82.221  0.00  0.00           C  
ATOM   4004  CG  TRP   255      20.740  37.755  80.971  0.00  0.00           C  
ATOM   4005  CD1 TRP   255      19.728  38.380  80.326  0.00  0.00           C  
ATOM   4006  CD2 TRP   255      21.950  38.085  80.221  0.00  0.00           C  
ATOM   4007  CE2 TRP   255      21.592  38.934  79.129  0.00  0.00           C  
ATOM   4008  CE3 TRP   255      23.318  37.763  80.366  0.00  0.00           C  
ATOM   4009  NE1 TRP   255      20.221  39.063  79.230  0.00  0.00           N  
ATOM   4010  CZ2 TRP   255      22.546  39.444  78.235  0.00  0.00           C  
ATOM   4011  CZ3 TRP   255      24.283  38.269  79.474  0.00  0.00           C  
ATOM   4012  CH2 TRP   255      23.900  39.108  78.414  0.00  0.00           C  
ATOM   4013  H   TRP   255      20.464  35.385  84.152  0.00  0.00           H  
ATOM   4014  HA  TRP   255      18.680  36.048  82.064  0.00  0.00           H  
ATOM   4015  HB2 TRP   255      20.253  37.579  83.010  0.00  0.00           H  
ATOM   4016  HB3 TRP   255      21.625  36.609  82.508  0.00  0.00           H  
ATOM   4017  HD1 TRP   255      18.689  38.356  80.631  0.00  0.00           H  
ATOM   4018  HE1 TRP   255      19.628  39.581  78.578  0.00  0.00           H  
ATOM   4019  HE3 TRP   255      23.630  37.127  81.181  0.00  0.00           H  
ATOM   4020  HZ2 TRP   255      22.248  40.104  77.435  0.00  0.00           H  
ATOM   4021  HZ3 TRP   255      25.326  38.021  79.613  0.00  0.00           H  
ATOM   4022  HH2 TRP   255      24.653  39.500  77.747  0.00  0.00           H  
ATOM   4023  N   ALA   256      20.993  33.908  81.068  0.00  0.00           N  
ATOM   4024  CA  ALA   256      21.242  32.881  80.058  0.00  0.00           C  
ATOM   4025  C   ALA   256      20.051  31.911  79.964  0.00  0.00           C  
ATOM   4026  O   ALA   256      19.446  31.778  78.898  0.00  0.00           O  
ATOM   4027  CB  ALA   256      22.559  32.172  80.396  0.00  0.00           C  
ATOM   4028  H   ALA   256      21.506  33.865  81.942  0.00  0.00           H  
ATOM   4029  HA  ALA   256      21.351  33.356  79.081  0.00  0.00           H  
ATOM   4030  HB1 ALA   256      23.375  32.897  80.400  0.00  0.00           H  
ATOM   4031  HB2 ALA   256      22.496  31.696  81.375  0.00  0.00           H  
ATOM   4032  HB3 ALA   256      22.769  31.410  79.643  0.00  0.00           H  
ATOM   4033  N   ARG   257      19.649  31.298  81.084  0.00  0.00           N  
ATOM   4034  CA  ARG   257      18.558  30.313  81.133  0.00  0.00           C  
ATOM   4035  C   ARG   257      17.207  30.876  80.650  0.00  0.00           C  
ATOM   4036  O   ARG   257      16.512  30.189  79.903  0.00  0.00           O  
ATOM   4037  CB  ARG   257      18.466  29.727  82.551  0.00  0.00           C  
ATOM   4038  CG  ARG   257      19.670  28.820  82.872  0.00  0.00           C  
ATOM   4039  CD  ARG   257      19.698  28.386  84.341  0.00  0.00           C  
ATOM   4040  NE  ARG   257      18.572  27.502  84.676  0.00  0.00           N  
ATOM   4041  CZ  ARG   257      18.561  26.179  84.735  0.00  0.00           C  
ATOM   4042  NH1 ARG   257      19.610  25.424  84.499  0.00  0.00           N1+
ATOM   4043  NH2 ARG   257      17.441  25.579  85.049  0.00  0.00           N  
ATOM   4044  H   ARG   257      20.155  31.494  81.944  0.00  0.00           H  
ATOM   4045  HA  ARG   257      18.815  29.497  80.455  0.00  0.00           H  
ATOM   4046  HB2 ARG   257      18.411  30.541  83.276  0.00  0.00           H  
ATOM   4047  HB3 ARG   257      17.558  29.130  82.627  0.00  0.00           H  
ATOM   4048  HG2 ARG   257      19.637  27.935  82.236  0.00  0.00           H  
ATOM   4049  HG3 ARG   257      20.597  29.351  82.662  0.00  0.00           H  
ATOM   4050  HD2 ARG   257      20.645  27.884  84.546  0.00  0.00           H  
ATOM   4051  HD3 ARG   257      19.650  29.276  84.970  0.00  0.00           H  
ATOM   4052  HE  ARG   257      17.698  27.945  84.938  0.00  0.00           H  
ATOM   4053 HH11 ARG   257      20.513  25.825  84.277  0.00  0.00           H  
ATOM   4054 HH12 ARG   257      19.530  24.426  84.647  0.00  0.00           H  
ATOM   4055 HH21 ARG   257      16.630  26.152  85.271  0.00  0.00           H  
ATOM   4056 HH22 ARG   257      17.409  24.569  85.093  0.00  0.00           H  
ATOM   4057  N   ARG   258      16.865  32.140  80.946  0.00  0.00           N  
ATOM   4058  CA  ARG   258      15.685  32.840  80.392  0.00  0.00           C  
ATOM   4059  C   ARG   258      15.650  32.810  78.853  0.00  0.00           C  
ATOM   4060  O   ARG   258      14.591  32.624  78.251  0.00  0.00           O  
ATOM   4061  CB  ARG   258      15.666  34.316  80.841  0.00  0.00           C  
ATOM   4062  CG  ARG   258      15.308  34.553  82.317  0.00  0.00           C  
ATOM   4063  CD  ARG   258      15.277  36.056  82.642  0.00  0.00           C  
ATOM   4064  NE  ARG   258      14.059  36.689  82.115  0.00  0.00           N  
ATOM   4065  CZ  ARG   258      13.898  37.966  81.793  0.00  0.00           C  
ATOM   4066  NH1 ARG   258      14.823  38.873  82.013  0.00  0.00           N1+
ATOM   4067  NH2 ARG   258      12.790  38.358  81.212  0.00  0.00           N  
ATOM   4068  H   ARG   258      17.461  32.644  81.595  0.00  0.00           H  
ATOM   4069  HA  ARG   258      14.779  32.351  80.753  0.00  0.00           H  
ATOM   4070  HB2 ARG   258      16.638  34.766  80.634  0.00  0.00           H  
ATOM   4071  HB3 ARG   258      14.924  34.839  80.238  0.00  0.00           H  
ATOM   4072  HG2 ARG   258      14.336  34.111  82.539  0.00  0.00           H  
ATOM   4073  HG3 ARG   258      16.044  34.076  82.954  0.00  0.00           H  
ATOM   4074  HD2 ARG   258      15.308  36.194  83.720  0.00  0.00           H  
ATOM   4075  HD3 ARG   258      16.166  36.531  82.225  0.00  0.00           H  
ATOM   4076  HE  ARG   258      13.256  36.080  81.983  0.00  0.00           H  
ATOM   4077 HH11 ARG   258      15.631  38.663  82.588  0.00  0.00           H  
ATOM   4078 HH12 ARG   258      14.690  39.826  81.693  0.00  0.00           H  
ATOM   4079 HH21 ARG   258      12.041  37.705  81.009  0.00  0.00           H  
ATOM   4080 HH22 ARG   258      12.689  39.337  80.962  0.00  0.00           H  
ATOM   4081  N   GLN   259      16.803  33.001  78.207  0.00  0.00           N  
ATOM   4082  CA  GLN   259      16.925  33.045  76.747  0.00  0.00           C  
ATOM   4083  C   GLN   259      17.026  31.635  76.149  0.00  0.00           C  
ATOM   4084  O   GLN   259      16.445  31.385  75.095  0.00  0.00           O  
ATOM   4085  CB  GLN   259      18.120  33.940  76.371  0.00  0.00           C  
ATOM   4086  CG  GLN   259      17.830  35.410  76.735  0.00  0.00           C  
ATOM   4087  CD  GLN   259      19.031  36.327  76.531  0.00  0.00           C  
ATOM   4088  NE2 GLN   259      20.007  36.291  77.413  0.00  0.00           N  
ATOM   4089  OE1 GLN   259      19.090  37.109  75.595  0.00  0.00           O  
ATOM   4090  H   GLN   259      17.652  33.083  78.752  0.00  0.00           H  
ATOM   4091  HA  GLN   259      16.025  33.489  76.317  0.00  0.00           H  
ATOM   4092  HB2 GLN   259      19.016  33.596  76.890  0.00  0.00           H  
ATOM   4093  HB3 GLN   259      18.297  33.874  75.296  0.00  0.00           H  
ATOM   4094  HG2 GLN   259      17.004  35.772  76.121  0.00  0.00           H  
ATOM   4095  HG3 GLN   259      17.533  35.483  77.781  0.00  0.00           H  
ATOM   4096 HE21 GLN   259      20.762  36.941  77.297  0.00  0.00           H  
ATOM   4097 HE22 GLN   259      19.911  35.736  78.254  0.00  0.00           H  
ATOM   4098  N   GLY   260      17.647  30.681  76.854  0.00  0.00           N  
ATOM   4099  CA  GLY   260      17.654  29.266  76.470  0.00  0.00           C  
ATOM   4100  C   GLY   260      16.252  28.655  76.455  0.00  0.00           C  
ATOM   4101  O   GLY   260      15.874  28.017  75.472  0.00  0.00           O  
ATOM   4102  H   GLY   260      18.168  30.951  77.683  0.00  0.00           H  
ATOM   4103  HA2 GLY   260      18.080  29.162  75.471  0.00  0.00           H  
ATOM   4104  HA3 GLY   260      18.251  28.712  77.189  0.00  0.00           H  
ATOM   4105  N   ARG   261      15.444  28.928  77.491  0.00  0.00           N  
ATOM   4106  CA  ARG   261      14.020  28.566  77.516  0.00  0.00           C  
ATOM   4107  C   ARG   261      13.249  29.224  76.364  0.00  0.00           C  
ATOM   4108  O   ARG   261      12.460  28.545  75.712  0.00  0.00           O  
ATOM   4109  CB  ARG   261      13.373  28.916  78.869  0.00  0.00           C  
ATOM   4110  CG  ARG   261      13.869  28.014  80.013  0.00  0.00           C  
ATOM   4111  CD  ARG   261      13.038  28.170  81.296  0.00  0.00           C  
ATOM   4112  NE  ARG   261      13.028  29.549  81.820  0.00  0.00           N  
ATOM   4113  CZ  ARG   261      13.849  30.093  82.710  0.00  0.00           C  
ATOM   4114  NH1 ARG   261      13.596  31.313  83.131  0.00  0.00           N1+
ATOM   4115  NH2 ARG   261      14.895  29.461  83.194  0.00  0.00           N  
ATOM   4116  H   ARG   261      15.833  29.422  78.287  0.00  0.00           H  
ATOM   4117  HA  ARG   261      13.942  27.486  77.376  0.00  0.00           H  
ATOM   4118  HB2 ARG   261      13.567  29.963  79.110  0.00  0.00           H  
ATOM   4119  HB3 ARG   261      12.294  28.781  78.774  0.00  0.00           H  
ATOM   4120  HG2 ARG   261      13.798  26.972  79.696  0.00  0.00           H  
ATOM   4121  HG3 ARG   261      14.913  28.229  80.230  0.00  0.00           H  
ATOM   4122  HD2 ARG   261      12.011  27.872  81.080  0.00  0.00           H  
ATOM   4123  HD3 ARG   261      13.416  27.485  82.055  0.00  0.00           H  
ATOM   4124  HE  ARG   261      12.246  30.128  81.537  0.00  0.00           H  
ATOM   4125 HH11 ARG   261      12.751  31.773  82.793  0.00  0.00           H  
ATOM   4126 HH12 ARG   261      14.169  31.763  83.833  0.00  0.00           H  
ATOM   4127 HH21 ARG   261      15.100  28.505  82.907  0.00  0.00           H  
ATOM   4128 HH22 ARG   261      15.454  29.877  83.928  0.00  0.00           H  
ATOM   4129  N   LEU   262      13.500  30.504  76.048  0.00  0.00           N  
ATOM   4130  CA  LEU   262      12.878  31.179  74.897  0.00  0.00           C  
ATOM   4131  C   LEU   262      13.205  30.463  73.574  0.00  0.00           C  
ATOM   4132  O   LEU   262      12.291  30.161  72.805  0.00  0.00           O  
ATOM   4133  CB  LEU   262      13.284  32.668  74.889  0.00  0.00           C  
ATOM   4134  CG  LEU   262      12.636  33.508  73.766  0.00  0.00           C  
ATOM   4135  CD1 LEU   262      11.104  33.547  73.877  0.00  0.00           C  
ATOM   4136  CD2 LEU   262      13.193  34.938  73.818  0.00  0.00           C  
ATOM   4137  H   LEU   262      14.155  31.022  76.618  0.00  0.00           H  
ATOM   4138  HA  LEU   262      11.797  31.121  75.024  0.00  0.00           H  
ATOM   4139  HB2 LEU   262      13.022  33.109  75.851  0.00  0.00           H  
ATOM   4140  HB3 LEU   262      14.364  32.736  74.773  0.00  0.00           H  
ATOM   4141  HG  LEU   262      12.903  33.079  72.799  0.00  0.00           H  
ATOM   4142 HD11 LEU   262      10.696  34.209  73.113  0.00  0.00           H  
ATOM   4143 HD12 LEU   262      10.686  32.553  73.721  0.00  0.00           H  
ATOM   4144 HD13 LEU   262      10.808  33.914  74.861  0.00  0.00           H  
ATOM   4145 HD21 LEU   262      14.279  34.919  73.710  0.00  0.00           H  
ATOM   4146 HD22 LEU   262      12.775  35.527  73.001  0.00  0.00           H  
ATOM   4147 HD23 LEU   262      12.934  35.409  74.766  0.00  0.00           H  
ATOM   4148  N   CYS   263      14.473  30.107  73.340  0.00  0.00           N  
ATOM   4149  CA  CYS   263      14.887  29.326  72.167  0.00  0.00           C  
ATOM   4150  C   CYS   263      14.134  27.986  72.076  0.00  0.00           C  
ATOM   4151  O   CYS   263      13.560  27.673  71.031  0.00  0.00           O  
ATOM   4152  CB  CYS   263      16.412  29.132  72.196  0.00  0.00           C  
ATOM   4153  SG  CYS   263      17.242  30.740  72.054  0.00  0.00           S  
ATOM   4154  H   CYS   263      15.189  30.405  73.995  0.00  0.00           H  
ATOM   4155  HA  CYS   263      14.630  29.886  71.265  0.00  0.00           H  
ATOM   4156  HB2 CYS   263      16.722  28.634  73.116  0.00  0.00           H  
ATOM   4157  HB3 CYS   263      16.713  28.508  71.351  0.00  0.00           H  
ATOM   4158  HG  CYS   263      16.956  31.197  73.285  0.00  0.00           H  
ATOM   4159  N   LYS   264      14.038  27.237  73.183  0.00  0.00           N  
ATOM   4160  CA  LYS   264      13.241  26.003  73.233  0.00  0.00           C  
ATOM   4161  C   LYS   264      11.750  26.262  72.948  0.00  0.00           C  
ATOM   4162  O   LYS   264      11.161  25.568  72.125  0.00  0.00           O  
ATOM   4163  CB  LYS   264      13.466  25.280  74.576  0.00  0.00           C  
ATOM   4164  CG  LYS   264      13.104  23.791  74.440  0.00  0.00           C  
ATOM   4165  CD  LYS   264      13.300  23.007  75.744  0.00  0.00           C  
ATOM   4166  CE  LYS   264      13.263  21.504  75.439  0.00  0.00           C  
ATOM   4167  NZ  LYS   264      13.401  20.677  76.659  0.00  0.00           N1+
ATOM   4168  H   LYS   264      14.536  27.533  74.015  0.00  0.00           H  
ATOM   4169  HA  LYS   264      13.598  25.354  72.432  0.00  0.00           H  
ATOM   4170  HB2 LYS   264      14.518  25.355  74.857  0.00  0.00           H  
ATOM   4171  HB3 LYS   264      12.863  25.743  75.359  0.00  0.00           H  
ATOM   4172  HG2 LYS   264      12.065  23.690  74.125  0.00  0.00           H  
ATOM   4173  HG3 LYS   264      13.743  23.354  73.672  0.00  0.00           H  
ATOM   4174  HD2 LYS   264      14.266  23.259  76.183  0.00  0.00           H  
ATOM   4175  HD3 LYS   264      12.507  23.269  76.447  0.00  0.00           H  
ATOM   4176  HE2 LYS   264      12.318  21.262  74.944  0.00  0.00           H  
ATOM   4177  HE3 LYS   264      14.077  21.267  74.750  0.00  0.00           H  
ATOM   4178  HZ1 LYS   264      13.550  19.703  76.415  0.00  0.00           H  
ATOM   4179  HZ2 LYS   264      14.188  20.967  77.233  0.00  0.00           H  
ATOM   4180  HZ3 LYS   264      12.574  20.730  77.250  0.00  0.00           H  
ATOM   4181  N   ILE   265      11.155  27.308  73.534  0.00  0.00           N  
ATOM   4182  CA  ILE   265       9.763  27.739  73.288  0.00  0.00           C  
ATOM   4183  C   ILE   265       9.517  28.043  71.800  0.00  0.00           C  
ATOM   4184  O   ILE   265       8.521  27.574  71.246  0.00  0.00           O  
ATOM   4185  CB  ILE   265       9.406  28.932  74.216  0.00  0.00           C  
ATOM   4186  CG1 ILE   265       9.232  28.446  75.674  0.00  0.00           C  
ATOM   4187  CG2 ILE   265       8.136  29.676  73.760  0.00  0.00           C  
ATOM   4188  CD1 ILE   265       9.308  29.577  76.710  0.00  0.00           C  
ATOM   4189  H   ILE   265      11.697  27.805  74.238  0.00  0.00           H  
ATOM   4190  HA  ILE   265       9.099  26.911  73.537  0.00  0.00           H  
ATOM   4191  HB  ILE   265      10.225  29.647  74.189  0.00  0.00           H  
ATOM   4192 HG12 ILE   265       8.276  27.931  75.772  0.00  0.00           H  
ATOM   4193 HG13 ILE   265      10.014  27.729  75.919  0.00  0.00           H  
ATOM   4194 HG21 ILE   265       7.889  30.480  74.453  0.00  0.00           H  
ATOM   4195 HG22 ILE   265       8.296  30.134  72.784  0.00  0.00           H  
ATOM   4196 HG23 ILE   265       7.295  28.986  73.705  0.00  0.00           H  
ATOM   4197 HD11 ILE   265       8.476  30.269  76.592  0.00  0.00           H  
ATOM   4198 HD12 ILE   265       9.262  29.150  77.711  0.00  0.00           H  
ATOM   4199 HD13 ILE   265      10.248  30.119  76.606  0.00  0.00           H  
ATOM   4200  N   VAL   266      10.421  28.770  71.138  0.00  0.00           N  
ATOM   4201  CA  VAL   266      10.312  29.066  69.695  0.00  0.00           C  
ATOM   4202  C   VAL   266      10.446  27.788  68.850  0.00  0.00           C  
ATOM   4203  O   VAL   266       9.655  27.588  67.929  0.00  0.00           O  
ATOM   4204  CB  VAL   266      11.317  30.158  69.251  0.00  0.00           C  
ATOM   4205  CG1 VAL   266      11.300  30.394  67.728  0.00  0.00           C  
ATOM   4206  CG2 VAL   266      10.987  31.502  69.927  0.00  0.00           C  
ATOM   4207  H   VAL   266      11.195  29.170  71.672  0.00  0.00           H  
ATOM   4208  HA  VAL   266       9.311  29.459  69.524  0.00  0.00           H  
ATOM   4209  HB  VAL   266      12.321  29.851  69.546  0.00  0.00           H  
ATOM   4210 HG11 VAL   266      10.303  30.689  67.401  0.00  0.00           H  
ATOM   4211 HG12 VAL   266      12.008  31.182  67.468  0.00  0.00           H  
ATOM   4212 HG13 VAL   266      11.591  29.491  67.196  0.00  0.00           H  
ATOM   4213 HG21 VAL   266      10.984  31.403  71.010  0.00  0.00           H  
ATOM   4214 HG22 VAL   266      11.734  32.248  69.653  0.00  0.00           H  
ATOM   4215 HG23 VAL   266      10.003  31.849  69.609  0.00  0.00           H  
ATOM   4216  N   ALA   267      11.383  26.889  69.177  0.00  0.00           N  
ATOM   4217  CA  ALA   267      11.534  25.609  68.476  0.00  0.00           C  
ATOM   4218  C   ALA   267      10.350  24.643  68.690  0.00  0.00           C  
ATOM   4219  O   ALA   267       9.998  23.895  67.776  0.00  0.00           O  
ATOM   4220  CB  ALA   267      12.854  24.974  68.921  0.00  0.00           C  
ATOM   4221  H   ALA   267      12.038  27.107  69.924  0.00  0.00           H  
ATOM   4222  HA  ALA   267      11.591  25.806  67.404  0.00  0.00           H  
ATOM   4223  HB1 ALA   267      13.013  24.046  68.372  0.00  0.00           H  
ATOM   4224  HB2 ALA   267      13.683  25.652  68.721  0.00  0.00           H  
ATOM   4225  HB3 ALA   267      12.822  24.757  69.990  0.00  0.00           H  
ATOM   4226  N   GLU   268       9.717  24.664  69.865  0.00  0.00           N  
ATOM   4227  CA  GLU   268       8.559  23.827  70.203  0.00  0.00           C  
ATOM   4228  C   GLU   268       7.222  24.354  69.650  0.00  0.00           C  
ATOM   4229  O   GLU   268       6.228  23.621  69.698  0.00  0.00           O  
ATOM   4230  CB  GLU   268       8.453  23.661  71.730  0.00  0.00           C  
ATOM   4231  CG  GLU   268       9.457  22.646  72.280  0.00  0.00           C  
ATOM   4232  CD  GLU   268       9.169  22.318  73.742  0.00  0.00           C  
ATOM   4233  OE1 GLU   268       9.070  23.239  74.587  0.00  0.00           O  
ATOM   4234  OE2 GLU   268       9.018  21.120  74.066  0.00  0.00           O1-
ATOM   4235  H   GLU   268      10.106  25.247  70.601  0.00  0.00           H  
ATOM   4236  HA  GLU   268       8.711  22.840  69.765  0.00  0.00           H  
ATOM   4237  HB2 GLU   268       8.602  24.623  72.217  0.00  0.00           H  
ATOM   4238  HB3 GLU   268       7.454  23.302  71.982  0.00  0.00           H  
ATOM   4239  HG2 GLU   268       9.374  21.727  71.700  0.00  0.00           H  
ATOM   4240  HG3 GLU   268      10.474  23.026  72.183  0.00  0.00           H  
ATOM   4241  N   ASN   269       7.162  25.588  69.132  0.00  0.00           N  
ATOM   4242  CA  ASN   269       5.913  26.169  68.629  0.00  0.00           C  
ATOM   4243  C   ASN   269       6.084  27.172  67.473  0.00  0.00           C  
ATOM   4244  O   ASN   269       5.515  26.974  66.396  0.00  0.00           O  
ATOM   4245  CB  ASN   269       5.170  26.814  69.813  0.00  0.00           C  
ATOM   4246  CG  ASN   269       3.729  27.144  69.456  0.00  0.00           C  
ATOM   4247  ND2 ASN   269       3.405  28.402  69.246  0.00  0.00           N  
ATOM   4248  OD1 ASN   269       2.893  26.256  69.341  0.00  0.00           O  
ATOM   4249  H   ASN   269       7.998  26.157  69.146  0.00  0.00           H  
ATOM   4250  HA  ASN   269       5.292  25.359  68.241  0.00  0.00           H  
ATOM   4251  HB2 ASN   269       5.154  26.121  70.652  0.00  0.00           H  
ATOM   4252  HB3 ASN   269       5.691  27.713  70.144  0.00  0.00           H  
ATOM   4253 HD21 ASN   269       2.459  28.633  68.963  0.00  0.00           H  
ATOM   4254 HD22 ASN   269       4.066  29.144  69.426  0.00  0.00           H  
ATOM   4255  N   PHE   270       6.805  28.276  67.698  0.00  0.00           N  
ATOM   4256  CA  PHE   270       6.701  29.489  66.876  0.00  0.00           C  
ATOM   4257  C   PHE   270       7.524  29.491  65.573  0.00  0.00           C  
ATOM   4258  O   PHE   270       7.273  30.349  64.730  0.00  0.00           O  
ATOM   4259  CB  PHE   270       7.017  30.707  67.758  0.00  0.00           C  
ATOM   4260  CG  PHE   270       6.052  30.881  68.918  0.00  0.00           C  
ATOM   4261  CD1 PHE   270       6.453  30.621  70.243  0.00  0.00           C  
ATOM   4262  CD2 PHE   270       4.728  31.280  68.661  0.00  0.00           C  
ATOM   4263  CE1 PHE   270       5.534  30.766  71.298  0.00  0.00           C  
ATOM   4264  CE2 PHE   270       3.811  31.431  69.716  0.00  0.00           C  
ATOM   4265  CZ  PHE   270       4.216  31.175  71.036  0.00  0.00           C  
ATOM   4266  H   PHE   270       7.298  28.351  68.578  0.00  0.00           H  
ATOM   4267  HA  PHE   270       5.661  29.587  66.556  0.00  0.00           H  
ATOM   4268  HB2 PHE   270       8.036  30.630  68.133  0.00  0.00           H  
ATOM   4269  HB3 PHE   270       6.968  31.608  67.144  0.00  0.00           H  
ATOM   4270  HD1 PHE   270       7.464  30.308  70.457  0.00  0.00           H  
ATOM   4271  HD2 PHE   270       4.412  31.459  67.644  0.00  0.00           H  
ATOM   4272  HE1 PHE   270       5.836  30.568  72.316  0.00  0.00           H  
ATOM   4273  HE2 PHE   270       2.788  31.727  69.515  0.00  0.00           H  
ATOM   4274  HZ  PHE   270       3.513  31.287  71.851  0.00  0.00           H  
ATOM   4275  N   GLU   271       8.446  28.541  65.379  0.00  0.00           N  
ATOM   4276  CA  GLU   271       9.173  28.318  64.120  0.00  0.00           C  
ATOM   4277  C   GLU   271       9.079  26.839  63.698  0.00  0.00           C  
ATOM   4278  O   GLU   271       9.010  25.931  64.537  0.00  0.00           O  
ATOM   4279  CB  GLU   271      10.629  28.810  64.266  0.00  0.00           C  
ATOM   4280  CG  GLU   271      11.529  28.655  63.026  0.00  0.00           C  
ATOM   4281  CD  GLU   271      10.937  29.268  61.755  0.00  0.00           C  
ATOM   4282  OE1 GLU   271      10.394  28.508  60.927  0.00  0.00           O  
ATOM   4283  OE2 GLU   271      10.995  30.502  61.560  0.00  0.00           O1-
ATOM   4284  H   GLU   271       8.625  27.890  66.134  0.00  0.00           H  
ATOM   4285  HA  GLU   271       8.702  28.912  63.334  0.00  0.00           H  
ATOM   4286  HB2 GLU   271      10.605  29.867  64.533  0.00  0.00           H  
ATOM   4287  HB3 GLU   271      11.097  28.270  65.090  0.00  0.00           H  
ATOM   4288  HG2 GLU   271      12.488  29.131  63.233  0.00  0.00           H  
ATOM   4289  HG3 GLU   271      11.723  27.595  62.856  0.00  0.00           H  
ATOM   4290  N   THR   272       9.057  26.614  62.380  0.00  0.00           N  
ATOM   4291  CA  THR   272       8.761  25.349  61.691  0.00  0.00           C  
ATOM   4292  C   THR   272       9.861  24.881  60.741  0.00  0.00           C  
ATOM   4293  O   THR   272       9.854  23.702  60.394  0.00  0.00           O  
ATOM   4294  CB  THR   272       7.424  25.449  60.935  0.00  0.00           C  
ATOM   4295  CG2 THR   272       6.262  25.145  61.883  0.00  0.00           C  
ATOM   4296  OG1 THR   272       7.209  26.750  60.427  0.00  0.00           O  
ATOM   4297  H   THR   272       9.193  27.424  61.779  0.00  0.00           H  
ATOM   4298  HA  THR   272       8.659  24.556  62.426  0.00  0.00           H  
ATOM   4299  HB  THR   272       7.397  24.725  60.118  0.00  0.00           H  
ATOM   4300  HG1 THR   272       7.907  26.979  59.784  0.00  0.00           H  
ATOM   4301 HG21 THR   272       5.318  25.243  61.347  0.00  0.00           H  
ATOM   4302 HG22 THR   272       6.346  24.121  62.249  0.00  0.00           H  
ATOM   4303 HG23 THR   272       6.271  25.831  62.729  0.00  0.00           H  
ATOM   4304  N   ASP   273      10.804  25.725  60.314  0.00  0.00           N  
ATOM   4305  CA  ASP   273      11.949  25.296  59.491  0.00  0.00           C  
ATOM   4306  C   ASP   273      12.906  24.421  60.333  0.00  0.00           C  
ATOM   4307  O   ASP   273      13.431  24.910  61.343  0.00  0.00           O  
ATOM   4308  CB  ASP   273      12.679  26.514  58.892  0.00  0.00           C  
ATOM   4309  CG  ASP   273      13.693  26.128  57.801  0.00  0.00           C  
ATOM   4310  OD1 ASP   273      14.537  25.229  58.020  0.00  0.00           O  
ATOM   4311  OD2 ASP   273      13.638  26.719  56.698  0.00  0.00           O1-
ATOM   4312  H   ASP   273      10.757  26.704  60.589  0.00  0.00           H  
ATOM   4313  HA  ASP   273      11.557  24.722  58.654  0.00  0.00           H  
ATOM   4314  HB2 ASP   273      11.935  27.181  58.453  0.00  0.00           H  
ATOM   4315  HB3 ASP   273      13.192  27.062  59.684  0.00  0.00           H  
ATOM   4316  N   PRO   274      13.148  23.147  59.956  0.00  0.00           N  
ATOM   4317  CA  PRO   274      13.897  22.212  60.790  0.00  0.00           C  
ATOM   4318  C   PRO   274      15.366  22.619  60.960  0.00  0.00           C  
ATOM   4319  O   PRO   274      15.953  22.308  61.995  0.00  0.00           O  
ATOM   4320  CB  PRO   274      13.749  20.842  60.120  0.00  0.00           C  
ATOM   4321  CG  PRO   274      13.510  21.189  58.656  0.00  0.00           C  
ATOM   4322  CD  PRO   274      12.701  22.482  58.740  0.00  0.00           C  
ATOM   4323  HA  PRO   274      13.434  22.163  61.774  0.00  0.00           H  
ATOM   4324  HB2 PRO   274      14.633  20.216  60.248  0.00  0.00           H  
ATOM   4325  HB3 PRO   274      12.868  20.337  60.519  0.00  0.00           H  
ATOM   4326  HG2 PRO   274      14.466  21.382  58.168  0.00  0.00           H  
ATOM   4327  HG3 PRO   274      12.963  20.400  58.140  0.00  0.00           H  
ATOM   4328  HD2 PRO   274      12.885  23.093  57.856  0.00  0.00           H  
ATOM   4329  HD3 PRO   274      11.640  22.245  58.825  0.00  0.00           H  
ATOM   4330  N   LYS   275      15.946  23.368  60.012  0.00  0.00           N  
ATOM   4331  CA  LYS   275      17.323  23.861  60.110  0.00  0.00           C  
ATOM   4332  C   LYS   275      17.445  24.906  61.230  0.00  0.00           C  
ATOM   4333  O   LYS   275      18.311  24.796  62.107  0.00  0.00           O  
ATOM   4334  CB  LYS   275      17.733  24.413  58.729  0.00  0.00           C  
ATOM   4335  CG  LYS   275      19.253  24.529  58.532  0.00  0.00           C  
ATOM   4336  CD  LYS   275      19.866  25.825  59.087  0.00  0.00           C  
ATOM   4337  CE  LYS   275      21.380  25.837  58.857  0.00  0.00           C  
ATOM   4338  NZ  LYS   275      21.734  26.204  57.468  0.00  0.00           N1+
ATOM   4339  H   LYS   275      15.405  23.642  59.196  0.00  0.00           H  
ATOM   4340  HA  LYS   275      17.971  23.019  60.362  0.00  0.00           H  
ATOM   4341  HB2 LYS   275      17.366  23.723  57.970  0.00  0.00           H  
ATOM   4342  HB3 LYS   275      17.257  25.377  58.541  0.00  0.00           H  
ATOM   4343  HG2 LYS   275      19.743  23.668  58.989  0.00  0.00           H  
ATOM   4344  HG3 LYS   275      19.452  24.485  57.463  0.00  0.00           H  
ATOM   4345  HD2 LYS   275      19.406  26.695  58.616  0.00  0.00           H  
ATOM   4346  HD3 LYS   275      19.691  25.892  60.157  0.00  0.00           H  
ATOM   4347  HE2 LYS   275      21.836  26.560  59.540  0.00  0.00           H  
ATOM   4348  HE3 LYS   275      21.784  24.850  59.096  0.00  0.00           H  
ATOM   4349  HZ1 LYS   275      22.736  26.100  57.319  0.00  0.00           H  
ATOM   4350  HZ2 LYS   275      21.251  25.638  56.773  0.00  0.00           H  
ATOM   4351  HZ3 LYS   275      21.500  27.172  57.294  0.00  0.00           H  
ATOM   4352  N   ARG   276      16.528  25.883  61.246  0.00  0.00           N  
ATOM   4353  CA  ARG   276      16.468  26.920  62.283  0.00  0.00           C  
ATOM   4354  C   ARG   276      15.999  26.348  63.631  0.00  0.00           C  
ATOM   4355  O   ARG   276      16.524  26.756  64.662  0.00  0.00           O  
ATOM   4356  CB  ARG   276      15.597  28.093  61.797  0.00  0.00           C  
ATOM   4357  CG  ARG   276      15.618  29.332  62.713  0.00  0.00           C  
ATOM   4358  CD  ARG   276      17.000  29.995  62.863  0.00  0.00           C  
ATOM   4359  NE  ARG   276      16.887  31.242  63.636  0.00  0.00           N  
ATOM   4360  CZ  ARG   276      17.847  31.924  64.246  0.00  0.00           C  
ATOM   4361  NH1 ARG   276      19.111  31.564  64.264  0.00  0.00           N1+
ATOM   4362  NH2 ARG   276      17.534  33.036  64.872  0.00  0.00           N  
ATOM   4363  H   ARG   276      15.836  25.888  60.507  0.00  0.00           H  
ATOM   4364  HA  ARG   276      17.483  27.293  62.424  0.00  0.00           H  
ATOM   4365  HB2 ARG   276      15.941  28.399  60.807  0.00  0.00           H  
ATOM   4366  HB3 ARG   276      14.565  27.752  61.700  0.00  0.00           H  
ATOM   4367  HG2 ARG   276      14.931  30.067  62.291  0.00  0.00           H  
ATOM   4368  HG3 ARG   276      15.245  29.059  63.700  0.00  0.00           H  
ATOM   4369  HD2 ARG   276      17.683  29.309  63.365  0.00  0.00           H  
ATOM   4370  HD3 ARG   276      17.392  30.227  61.871  0.00  0.00           H  
ATOM   4371  HE  ARG   276      15.956  31.647  63.708  0.00  0.00           H  
ATOM   4372 HH11 ARG   276      19.454  30.732  63.781  0.00  0.00           H  
ATOM   4373 HH12 ARG   276      19.767  32.155  64.755  0.00  0.00           H  
ATOM   4374 HH21 ARG   276      16.581  33.377  64.857  0.00  0.00           H  
ATOM   4375 HH22 ARG   276      18.259  33.563  65.343  0.00  0.00           H  
ATOM   4376  N   GLN   277      15.094  25.360  63.649  0.00  0.00           N  
ATOM   4377  CA  GLN   277      14.753  24.620  64.874  0.00  0.00           C  
ATOM   4378  C   GLN   277      15.977  23.922  65.476  0.00  0.00           C  
ATOM   4379  O   GLN   277      16.210  24.064  66.672  0.00  0.00           O  
ATOM   4380  CB  GLN   277      13.682  23.554  64.609  0.00  0.00           C  
ATOM   4381  CG  GLN   277      12.251  24.076  64.411  0.00  0.00           C  
ATOM   4382  CD  GLN   277      11.252  22.933  64.206  0.00  0.00           C  
ATOM   4383  NE2 GLN   277       9.974  23.227  64.180  0.00  0.00           N  
ATOM   4384  OE1 GLN   277      11.598  21.761  64.091  0.00  0.00           O  
ATOM   4385  H   GLN   277      14.652  25.089  62.776  0.00  0.00           H  
ATOM   4386  HA  GLN   277      14.386  25.312  65.633  0.00  0.00           H  
ATOM   4387  HB2 GLN   277      13.977  22.958  63.748  0.00  0.00           H  
ATOM   4388  HB3 GLN   277      13.663  22.895  65.477  0.00  0.00           H  
ATOM   4389  HG2 GLN   277      11.953  24.641  65.293  0.00  0.00           H  
ATOM   4390  HG3 GLN   277      12.205  24.742  63.552  0.00  0.00           H  
ATOM   4391 HE21 GLN   277       9.313  22.461  64.084  0.00  0.00           H  
ATOM   4392 HE22 GLN   277       9.661  24.181  64.315  0.00  0.00           H  
ATOM   4393  N   ALA   278      16.774  23.206  64.672  0.00  0.00           N  
ATOM   4394  CA  ALA   278      17.955  22.493  65.162  0.00  0.00           C  
ATOM   4395  C   ALA   278      18.995  23.450  65.762  0.00  0.00           C  
ATOM   4396  O   ALA   278      19.585  23.142  66.797  0.00  0.00           O  
ATOM   4397  CB  ALA   278      18.535  21.654  64.016  0.00  0.00           C  
ATOM   4398  H   ALA   278      16.510  23.065  63.704  0.00  0.00           H  
ATOM   4399  HA  ALA   278      17.645  21.819  65.963  0.00  0.00           H  
ATOM   4400  HB1 ALA   278      19.406  21.103  64.373  0.00  0.00           H  
ATOM   4401  HB2 ALA   278      17.786  20.942  63.668  0.00  0.00           H  
ATOM   4402  HB3 ALA   278      18.836  22.296  63.187  0.00  0.00           H  
ATOM   4403  N   GLU   279      19.162  24.628  65.157  0.00  0.00           N  
ATOM   4404  CA  GLU   279      20.009  25.703  65.673  0.00  0.00           C  
ATOM   4405  C   GLU   279      19.482  26.247  67.017  0.00  0.00           C  
ATOM   4406  O   GLU   279      20.246  26.357  67.978  0.00  0.00           O  
ATOM   4407  CB  GLU   279      20.116  26.785  64.585  0.00  0.00           C  
ATOM   4408  CG  GLU   279      21.117  27.883  64.942  0.00  0.00           C  
ATOM   4409  CD  GLU   279      21.505  28.701  63.712  0.00  0.00           C  
ATOM   4410  OE1 GLU   279      22.642  28.537  63.208  0.00  0.00           O  
ATOM   4411  OE2 GLU   279      20.677  29.503  63.224  0.00  0.00           O1-
ATOM   4412  H   GLU   279      18.655  24.786  64.297  0.00  0.00           H  
ATOM   4413  HA  GLU   279      21.007  25.297  65.846  0.00  0.00           H  
ATOM   4414  HB2 GLU   279      20.442  26.307  63.661  0.00  0.00           H  
ATOM   4415  HB3 GLU   279      19.140  27.236  64.406  0.00  0.00           H  
ATOM   4416  HG2 GLU   279      20.677  28.539  65.694  0.00  0.00           H  
ATOM   4417  HG3 GLU   279      22.015  27.425  65.360  0.00  0.00           H  
ATOM   4418  N   LEU   280      18.171  26.510  67.123  0.00  0.00           N  
ATOM   4419  CA  LEU   280      17.509  26.951  68.361  0.00  0.00           C  
ATOM   4420  C   LEU   280      17.601  25.906  69.487  0.00  0.00           C  
ATOM   4421  O   LEU   280      17.823  26.268  70.642  0.00  0.00           O  
ATOM   4422  CB  LEU   280      16.042  27.306  68.057  0.00  0.00           C  
ATOM   4423  CG  LEU   280      15.847  28.624  67.279  0.00  0.00           C  
ATOM   4424  CD1 LEU   280      14.405  28.680  66.756  0.00  0.00           C  
ATOM   4425  CD2 LEU   280      16.121  29.856  68.156  0.00  0.00           C  
ATOM   4426  H   LEU   280      17.590  26.386  66.300  0.00  0.00           H  
ATOM   4427  HA  LEU   280      18.011  27.844  68.724  0.00  0.00           H  
ATOM   4428  HB2 LEU   280      15.601  26.486  67.491  0.00  0.00           H  
ATOM   4429  HB3 LEU   280      15.496  27.383  68.999  0.00  0.00           H  
ATOM   4430  HG  LEU   280      16.524  28.653  66.425  0.00  0.00           H  
ATOM   4431 HD11 LEU   280      13.710  28.603  67.591  0.00  0.00           H  
ATOM   4432 HD12 LEU   280      14.237  29.619  66.227  0.00  0.00           H  
ATOM   4433 HD13 LEU   280      14.227  27.855  66.066  0.00  0.00           H  
ATOM   4434 HD21 LEU   280      17.156  29.858  68.497  0.00  0.00           H  
ATOM   4435 HD22 LEU   280      15.951  30.764  67.577  0.00  0.00           H  
ATOM   4436 HD23 LEU   280      15.458  29.857  69.021  0.00  0.00           H  
ATOM   4437  N   LEU   281      17.472  24.613  69.174  0.00  0.00           N  
ATOM   4438  CA  LEU   281      17.637  23.530  70.150  0.00  0.00           C  
ATOM   4439  C   LEU   281      19.106  23.264  70.514  0.00  0.00           C  
ATOM   4440  O   LEU   281      19.365  22.808  71.630  0.00  0.00           O  
ATOM   4441  CB  LEU   281      16.928  22.260  69.642  0.00  0.00           C  
ATOM   4442  CG  LEU   281      15.385  22.323  69.648  0.00  0.00           C  
ATOM   4443  CD1 LEU   281      14.813  20.954  69.258  0.00  0.00           C  
ATOM   4444  CD2 LEU   281      14.795  22.720  71.012  0.00  0.00           C  
ATOM   4445  H   LEU   281      17.230  24.375  68.216  0.00  0.00           H  
ATOM   4446  HA  LEU   281      17.176  23.837  71.087  0.00  0.00           H  
ATOM   4447  HB2 LEU   281      17.272  22.041  68.629  0.00  0.00           H  
ATOM   4448  HB3 LEU   281      17.229  21.427  70.273  0.00  0.00           H  
ATOM   4449  HG  LEU   281      15.064  23.052  68.906  0.00  0.00           H  
ATOM   4450 HD11 LEU   281      15.075  20.206  70.007  0.00  0.00           H  
ATOM   4451 HD12 LEU   281      13.728  21.014  69.174  0.00  0.00           H  
ATOM   4452 HD13 LEU   281      15.217  20.648  68.297  0.00  0.00           H  
ATOM   4453 HD21 LEU   281      15.200  22.080  71.796  0.00  0.00           H  
ATOM   4454 HD22 LEU   281      15.024  23.761  71.235  0.00  0.00           H  
ATOM   4455 HD23 LEU   281      13.709  22.612  70.993  0.00  0.00           H  
ATOM   4456  N   GLU   282      20.054  23.587  69.628  0.00  0.00           N  
ATOM   4457  CA  GLU   282      21.493  23.521  69.901  0.00  0.00           C  
ATOM   4458  C   GLU   282      21.939  24.648  70.850  0.00  0.00           C  
ATOM   4459  O   GLU   282      22.677  24.377  71.801  0.00  0.00           O  
ATOM   4460  CB  GLU   282      22.270  23.506  68.567  0.00  0.00           C  
ATOM   4461  CG  GLU   282      23.794  23.561  68.744  0.00  0.00           C  
ATOM   4462  CD  GLU   282      24.540  22.898  67.585  0.00  0.00           C  
ATOM   4463  OE1 GLU   282      25.229  21.876  67.820  0.00  0.00           O  
ATOM   4464  OE2 GLU   282      24.477  23.396  66.436  0.00  0.00           O1-
ATOM   4465  H   GLU   282      19.763  23.902  68.709  0.00  0.00           H  
ATOM   4466  HA  GLU   282      21.697  22.576  70.406  0.00  0.00           H  
ATOM   4467  HB2 GLU   282      22.013  22.584  68.045  0.00  0.00           H  
ATOM   4468  HB3 GLU   282      21.965  24.347  67.945  0.00  0.00           H  
ATOM   4469  HG2 GLU   282      24.112  24.600  68.835  0.00  0.00           H  
ATOM   4470  HG3 GLU   282      24.061  23.047  69.663  0.00  0.00           H  
ATOM   4471  N   ILE   283      21.464  25.890  70.662  0.00  0.00           N  
ATOM   4472  CA  ILE   283      21.730  26.985  71.619  0.00  0.00           C  
ATOM   4473  C   ILE   283      20.982  26.801  72.950  0.00  0.00           C  
ATOM   4474  O   ILE   283      21.548  27.110  73.999  0.00  0.00           O  
ATOM   4475  CB  ILE   283      21.506  28.377  70.971  0.00  0.00           C  
ATOM   4476  CG1 ILE   283      21.986  29.566  71.830  0.00  0.00           C  
ATOM   4477  CG2 ILE   283      20.038  28.634  70.619  0.00  0.00           C  
ATOM   4478  CD1 ILE   283      23.484  29.544  72.139  0.00  0.00           C  
ATOM   4479  H   ILE   283      20.900  26.077  69.832  0.00  0.00           H  
ATOM   4480  HA  ILE   283      22.785  26.922  71.881  0.00  0.00           H  
ATOM   4481  HB  ILE   283      22.071  28.402  70.039  0.00  0.00           H  
ATOM   4482 HG12 ILE   283      21.779  30.491  71.288  0.00  0.00           H  
ATOM   4483 HG13 ILE   283      21.430  29.599  72.767  0.00  0.00           H  
ATOM   4484 HG21 ILE   283      19.422  28.654  71.518  0.00  0.00           H  
ATOM   4485 HG22 ILE   283      19.937  29.585  70.094  0.00  0.00           H  
ATOM   4486 HG23 ILE   283      19.698  27.845  69.963  0.00  0.00           H  
ATOM   4487 HD11 ILE   283      24.056  29.435  71.219  0.00  0.00           H  
ATOM   4488 HD12 ILE   283      23.746  30.490  72.605  0.00  0.00           H  
ATOM   4489 HD13 ILE   283      23.723  28.735  72.826  0.00  0.00           H  
ATOM   4490  N   ALA   284      19.769  26.235  72.948  0.00  0.00           N  
ATOM   4491  CA  ALA   284      19.043  25.893  74.177  0.00  0.00           C  
ATOM   4492  C   ALA   284      19.791  24.850  75.030  0.00  0.00           C  
ATOM   4493  O   ALA   284      19.861  25.003  76.251  0.00  0.00           O  
ATOM   4494  CB  ALA   284      17.632  25.414  73.814  0.00  0.00           C  
ATOM   4495  H   ALA   284      19.317  26.058  72.057  0.00  0.00           H  
ATOM   4496  HA  ALA   284      18.951  26.795  74.783  0.00  0.00           H  
ATOM   4497  HB1 ALA   284      17.069  25.219  74.728  0.00  0.00           H  
ATOM   4498  HB2 ALA   284      17.112  26.181  73.240  0.00  0.00           H  
ATOM   4499  HB3 ALA   284      17.687  24.495  73.230  0.00  0.00           H  
ATOM   4500  N   ASP   285      20.392  23.835  74.400  0.00  0.00           N  
ATOM   4501  CA  ASP   285      21.253  22.840  75.053  0.00  0.00           C  
ATOM   4502  C   ASP   285      22.524  23.472  75.647  0.00  0.00           C  
ATOM   4503  O   ASP   285      22.912  23.138  76.767  0.00  0.00           O  
ATOM   4504  CB  ASP   285      21.612  21.758  74.026  0.00  0.00           C  
ATOM   4505  CG  ASP   285      22.669  20.783  74.547  0.00  0.00           C  
ATOM   4506  OD1 ASP   285      23.881  21.035  74.334  0.00  0.00           O  
ATOM   4507  OD2 ASP   285      22.286  19.748  75.133  0.00  0.00           O1-
ATOM   4508  H   ASP   285      20.248  23.744  73.400  0.00  0.00           H  
ATOM   4509  HA  ASP   285      20.702  22.369  75.869  0.00  0.00           H  
ATOM   4510  HB2 ASP   285      20.709  21.205  73.761  0.00  0.00           H  
ATOM   4511  HB3 ASP   285      21.987  22.232  73.120  0.00  0.00           H  
ATOM   4512  N   ILE   286      23.149  24.419  74.937  0.00  0.00           N  
ATOM   4513  CA  ILE   286      24.257  25.225  75.484  0.00  0.00           C  
ATOM   4514  C   ILE   286      23.779  25.998  76.720  0.00  0.00           C  
ATOM   4515  O   ILE   286      24.433  25.936  77.760  0.00  0.00           O  
ATOM   4516  CB  ILE   286      24.872  26.125  74.381  0.00  0.00           C  
ATOM   4517  CG1 ILE   286      25.598  25.253  73.327  0.00  0.00           C  
ATOM   4518  CG2 ILE   286      25.849  27.165  74.968  0.00  0.00           C  
ATOM   4519  CD1 ILE   286      25.979  25.997  72.040  0.00  0.00           C  
ATOM   4520  H   ILE   286      22.791  24.625  74.006  0.00  0.00           H  
ATOM   4521  HA  ILE   286      25.036  24.560  75.851  0.00  0.00           H  
ATOM   4522  HB  ILE   286      24.065  26.664  73.889  0.00  0.00           H  
ATOM   4523 HG12 ILE   286      26.503  24.837  73.768  0.00  0.00           H  
ATOM   4524 HG13 ILE   286      24.963  24.417  73.041  0.00  0.00           H  
ATOM   4525 HG21 ILE   286      25.331  27.824  75.666  0.00  0.00           H  
ATOM   4526 HG22 ILE   286      26.667  26.662  75.484  0.00  0.00           H  
ATOM   4527 HG23 ILE   286      26.257  27.794  74.178  0.00  0.00           H  
ATOM   4528 HD11 ILE   286      25.095  26.460  71.601  0.00  0.00           H  
ATOM   4529 HD12 ILE   286      26.731  26.758  72.242  0.00  0.00           H  
ATOM   4530 HD13 ILE   286      26.392  25.282  71.327  0.00  0.00           H  
ATOM   4531  N   CYS   287      22.609  26.640  76.659  0.00  0.00           N  
ATOM   4532  CA  CYS   287      22.022  27.415  77.762  0.00  0.00           C  
ATOM   4533  C   CYS   287      21.444  26.569  78.920  0.00  0.00           C  
ATOM   4534  O   CYS   287      21.022  27.134  79.933  0.00  0.00           O  
ATOM   4535  CB  CYS   287      20.970  28.371  77.181  0.00  0.00           C  
ATOM   4536  SG  CYS   287      21.743  29.551  76.034  0.00  0.00           S  
ATOM   4537  H   CYS   287      22.125  26.646  75.764  0.00  0.00           H  
ATOM   4538  HA  CYS   287      22.815  28.020  78.208  0.00  0.00           H  
ATOM   4539  HB2 CYS   287      20.203  27.799  76.657  0.00  0.00           H  
ATOM   4540  HB3 CYS   287      20.503  28.930  77.995  0.00  0.00           H  
ATOM   4541  HG  CYS   287      21.907  28.686  75.017  0.00  0.00           H  
ATOM   4542  N   GLN   288      21.444  25.235  78.832  0.00  0.00           N  
ATOM   4543  CA  GLN   288      21.246  24.350  79.994  0.00  0.00           C  
ATOM   4544  C   GLN   288      22.539  24.155  80.800  0.00  0.00           C  
ATOM   4545  O   GLN   288      22.478  23.776  81.972  0.00  0.00           O  
ATOM   4546  CB  GLN   288      20.709  22.985  79.531  0.00  0.00           C  
ATOM   4547  CG  GLN   288      19.204  23.049  79.240  0.00  0.00           C  
ATOM   4548  CD  GLN   288      18.684  21.842  78.466  0.00  0.00           C  
ATOM   4549  NE2 GLN   288      19.036  20.625  78.812  0.00  0.00           N  
ATOM   4550  OE1 GLN   288      17.913  21.977  77.522  0.00  0.00           O  
ATOM   4551  H   GLN   288      21.718  24.819  77.948  0.00  0.00           H  
ATOM   4552  HA  GLN   288      20.523  24.792  80.682  0.00  0.00           H  
ATOM   4553  HB2 GLN   288      21.246  22.658  78.642  0.00  0.00           H  
ATOM   4554  HB3 GLN   288      20.872  22.245  80.317  0.00  0.00           H  
ATOM   4555  HG2 GLN   288      18.661  23.122  80.183  0.00  0.00           H  
ATOM   4556  HG3 GLN   288      18.995  23.937  78.650  0.00  0.00           H  
ATOM   4557 HE21 GLN   288      18.739  19.859  78.216  0.00  0.00           H  
ATOM   4558 HE22 GLN   288      19.656  20.452  79.590  0.00  0.00           H  
ATOM   4559  N   ARG   289      23.702  24.416  80.194  0.00  0.00           N  
ATOM   4560  CA  ARG   289      25.021  24.133  80.763  0.00  0.00           C  
ATOM   4561  C   ARG   289      25.774  25.442  81.040  0.00  0.00           C  
ATOM   4562  O   ARG   289      26.045  25.784  82.188  0.00  0.00           O  
ATOM   4563  CB  ARG   289      25.775  23.205  79.787  0.00  0.00           C  
ATOM   4564  CG  ARG   289      25.072  21.841  79.616  0.00  0.00           C  
ATOM   4565  CD  ARG   289      25.727  20.913  78.582  0.00  0.00           C  
ATOM   4566  NE  ARG   289      25.572  21.398  77.195  0.00  0.00           N  
ATOM   4567  CZ  ARG   289      26.482  22.021  76.456  0.00  0.00           C  
ATOM   4568  NH1 ARG   289      26.231  22.326  75.207  0.00  0.00           N1+
ATOM   4569  NH2 ARG   289      27.662  22.372  76.903  0.00  0.00           N  
ATOM   4570  H   ARG   289      23.679  24.756  79.239  0.00  0.00           H  
ATOM   4571  HA  ARG   289      24.918  23.608  81.714  0.00  0.00           H  
ATOM   4572  HB2 ARG   289      25.850  23.692  78.815  0.00  0.00           H  
ATOM   4573  HB3 ARG   289      26.781  23.037  80.173  0.00  0.00           H  
ATOM   4574  HG2 ARG   289      25.076  21.332  80.580  0.00  0.00           H  
ATOM   4575  HG3 ARG   289      24.033  21.987  79.318  0.00  0.00           H  
ATOM   4576  HD2 ARG   289      26.775  20.765  78.833  0.00  0.00           H  
ATOM   4577  HD3 ARG   289      25.240  19.938  78.653  0.00  0.00           H  
ATOM   4578  HE  ARG   289      24.674  21.238  76.757  0.00  0.00           H  
ATOM   4579 HH11 ARG   289      25.362  22.016  74.778  0.00  0.00           H  
ATOM   4580 HH12 ARG   289      26.949  22.810  74.676  0.00  0.00           H  
ATOM   4581 HH21 ARG   289      27.970  22.148  77.847  0.00  0.00           H  
ATOM   4582 HH22 ARG   289      28.261  22.912  76.284  0.00  0.00           H  
ATOM   4583  N   ILE   290      26.066  26.222  80.003  0.00  0.00           N  
ATOM   4584  CA  ILE   290      26.783  27.506  80.071  0.00  0.00           C  
ATOM   4585  C   ILE   290      25.814  28.576  80.616  0.00  0.00           C  
ATOM   4586  O   ILE   290      24.642  28.563  80.221  0.00  0.00           O  
ATOM   4587  CB  ILE   290      27.313  27.859  78.652  0.00  0.00           C  
ATOM   4588  CG1 ILE   290      28.518  26.991  78.207  0.00  0.00           C  
ATOM   4589  CG2 ILE   290      27.741  29.333  78.507  0.00  0.00           C  
ATOM   4590  CD1 ILE   290      28.241  25.488  78.074  0.00  0.00           C  
ATOM   4591  H   ILE   290      25.661  25.961  79.107  0.00  0.00           H  
ATOM   4592  HA  ILE   290      27.632  27.402  80.751  0.00  0.00           H  
ATOM   4593  HB  ILE   290      26.501  27.703  77.939  0.00  0.00           H  
ATOM   4594 HG12 ILE   290      28.849  27.343  77.229  0.00  0.00           H  
ATOM   4595 HG13 ILE   290      29.343  27.131  78.908  0.00  0.00           H  
ATOM   4596 HG21 ILE   290      28.569  29.558  79.178  0.00  0.00           H  
ATOM   4597 HG22 ILE   290      28.060  29.523  77.481  0.00  0.00           H  
ATOM   4598 HG23 ILE   290      26.906  30.003  78.714  0.00  0.00           H  
ATOM   4599 HD11 ILE   290      29.051  25.010  77.531  0.00  0.00           H  
ATOM   4600 HD12 ILE   290      28.186  25.026  79.059  0.00  0.00           H  
ATOM   4601 HD13 ILE   290      27.313  25.324  77.526  0.00  0.00           H  
ATOM   4602  N   PRO   291      26.235  29.519  81.485  0.00  0.00           N  
ATOM   4603  CA  PRO   291      27.570  29.711  82.056  0.00  0.00           C  
ATOM   4604  C   PRO   291      27.779  29.012  83.415  0.00  0.00           C  
ATOM   4605  O   PRO   291      28.831  29.195  84.020  0.00  0.00           O  
ATOM   4606  CB  PRO   291      27.678  31.233  82.205  0.00  0.00           C  
ATOM   4607  CG  PRO   291      26.261  31.632  82.614  0.00  0.00           C  
ATOM   4608  CD  PRO   291      25.397  30.668  81.808  0.00  0.00           C  
ATOM   4609  HA  PRO   291      28.348  29.366  81.377  0.00  0.00           H  
ATOM   4610  HB2 PRO   291      28.416  31.538  82.946  0.00  0.00           H  
ATOM   4611  HB3 PRO   291      27.917  31.678  81.236  0.00  0.00           H  
ATOM   4612  HG2 PRO   291      26.115  31.452  83.679  0.00  0.00           H  
ATOM   4613  HG3 PRO   291      26.043  32.670  82.362  0.00  0.00           H  
ATOM   4614  HD2 PRO   291      24.519  30.366  82.381  0.00  0.00           H  
ATOM   4615  HD3 PRO   291      25.089  31.152  80.881  0.00  0.00           H  
ATOM   4616  N   ALA   292      26.808  28.243  83.930  0.00  0.00           N  
ATOM   4617  CA  ALA   292      26.931  27.561  85.225  0.00  0.00           C  
ATOM   4618  C   ALA   292      28.017  26.467  85.211  0.00  0.00           C  
ATOM   4619  O   ALA   292      28.787  26.340  86.165  0.00  0.00           O  
ATOM   4620  CB  ALA   292      25.557  26.979  85.585  0.00  0.00           C  
ATOM   4621  H   ALA   292      25.972  28.064  83.391  0.00  0.00           H  
ATOM   4622  HA  ALA   292      27.212  28.289  85.986  0.00  0.00           H  
ATOM   4623  HB1 ALA   292      25.604  26.502  86.565  0.00  0.00           H  
ATOM   4624  HB2 ALA   292      24.806  27.768  85.618  0.00  0.00           H  
ATOM   4625  HB3 ALA   292      25.256  26.233  84.848  0.00  0.00           H  
ATOM   4626  N   GLU   293      28.086  25.713  84.117  0.00  0.00           N  
ATOM   4627  CA  GLU   293      29.030  24.637  83.820  0.00  0.00           C  
ATOM   4628  C   GLU   293      29.936  25.031  82.633  0.00  0.00           C  
ATOM   4629  O   GLU   293      29.542  25.885  81.830  0.00  0.00           O  
ATOM   4630  CB  GLU   293      28.232  23.361  83.493  0.00  0.00           C  
ATOM   4631  CG  GLU   293      27.579  22.777  84.749  0.00  0.00           C  
ATOM   4632  CD  GLU   293      26.692  21.593  84.394  0.00  0.00           C  
ATOM   4633  OE1 GLU   293      25.460  21.787  84.286  0.00  0.00           O  
ATOM   4634  OE2 GLU   293      27.219  20.467  84.223  0.00  0.00           O1-
ATOM   4635  H   GLU   293      27.420  25.924  83.381  0.00  0.00           H  
ATOM   4636  HA  GLU   293      29.652  24.450  84.695  0.00  0.00           H  
ATOM   4637  HB2 GLU   293      27.465  23.589  82.753  0.00  0.00           H  
ATOM   4638  HB3 GLU   293      28.889  22.608  83.062  0.00  0.00           H  
ATOM   4639  HG2 GLU   293      28.356  22.455  85.443  0.00  0.00           H  
ATOM   4640  HG3 GLU   293      26.970  23.536  85.243  0.00  0.00           H  
ATOM   4641  N   PRO   294      31.141  24.430  82.520  0.00  0.00           N  
ATOM   4642  CA  PRO   294      32.159  24.828  81.552  0.00  0.00           C  
ATOM   4643  C   PRO   294      31.831  24.378  80.124  0.00  0.00           C  
ATOM   4644  O   PRO   294      30.954  23.549  79.889  0.00  0.00           O  
ATOM   4645  CB  PRO   294      33.466  24.221  82.068  0.00  0.00           C  
ATOM   4646  CG  PRO   294      33.017  22.979  82.822  0.00  0.00           C  
ATOM   4647  CD  PRO   294      31.667  23.392  83.399  0.00  0.00           C  
ATOM   4648  HA  PRO   294      32.253  25.914  81.555  0.00  0.00           H  
ATOM   4649  HB2 PRO   294      34.157  23.959  81.269  0.00  0.00           H  
ATOM   4650  HB3 PRO   294      33.930  24.920  82.763  0.00  0.00           H  
ATOM   4651  HG2 PRO   294      32.883  22.150  82.125  0.00  0.00           H  
ATOM   4652  HG3 PRO   294      33.728  22.719  83.604  0.00  0.00           H  
ATOM   4653  HD2 PRO   294      31.012  22.523  83.439  0.00  0.00           H  
ATOM   4654  HD3 PRO   294      31.806  23.799  84.398  0.00  0.00           H  
ATOM   4655  N   CYS   295      32.558  24.942  79.156  0.00  0.00           N  
ATOM   4656  CA  CYS   295      32.268  24.820  77.723  0.00  0.00           C  
ATOM   4657  C   CYS   295      32.646  23.447  77.134  0.00  0.00           C  
ATOM   4658  O   CYS   295      33.713  22.920  77.455  0.00  0.00           O  
ATOM   4659  CB  CYS   295      32.997  25.974  77.016  0.00  0.00           C  
ATOM   4660  SG  CYS   295      32.258  27.543  77.556  0.00  0.00           S  
ATOM   4661  H   CYS   295      33.323  25.546  79.433  0.00  0.00           H  
ATOM   4662  HA  CYS   295      31.197  24.949  77.577  0.00  0.00           H  
ATOM   4663  HB2 CYS   295      34.060  25.953  77.268  0.00  0.00           H  
ATOM   4664  HB3 CYS   295      32.901  25.884  75.932  0.00  0.00           H  
ATOM   4665  HG  CYS   295      32.109  27.235  78.852  0.00  0.00           H  
ATOM   4666  N   LYS   296      31.820  22.903  76.224  0.00  0.00           N  
ATOM   4667  CA  LYS   296      32.161  21.715  75.416  0.00  0.00           C  
ATOM   4668  C   LYS   296      32.933  22.078  74.129  0.00  0.00           C  
ATOM   4669  O   LYS   296      34.060  21.617  73.942  0.00  0.00           O  
ATOM   4670  CB  LYS   296      30.893  20.908  75.054  0.00  0.00           C  
ATOM   4671  CG  LYS   296      30.326  20.015  76.172  0.00  0.00           C  
ATOM   4672  CD  LYS   296      29.176  19.152  75.615  0.00  0.00           C  
ATOM   4673  CE  LYS   296      28.605  18.166  76.645  0.00  0.00           C  
ATOM   4674  NZ  LYS   296      27.567  17.293  76.036  0.00  0.00           N1+
ATOM   4675  H   LYS   296      30.943  23.367  76.034  0.00  0.00           H  
ATOM   4676  HA  LYS   296      32.826  21.063  75.989  0.00  0.00           H  
ATOM   4677  HB2 LYS   296      30.115  21.586  74.701  0.00  0.00           H  
ATOM   4678  HB3 LYS   296      31.157  20.248  74.226  0.00  0.00           H  
ATOM   4679  HG2 LYS   296      31.115  19.360  76.545  0.00  0.00           H  
ATOM   4680  HG3 LYS   296      29.962  20.635  76.991  0.00  0.00           H  
ATOM   4681  HD2 LYS   296      28.375  19.808  75.268  0.00  0.00           H  
ATOM   4682  HD3 LYS   296      29.548  18.582  74.761  0.00  0.00           H  
ATOM   4683  HE2 LYS   296      29.418  17.546  77.033  0.00  0.00           H  
ATOM   4684  HE3 LYS   296      28.176  18.728  77.479  0.00  0.00           H  
ATOM   4685  HZ1 LYS   296      26.796  17.837  75.654  0.00  0.00           H  
ATOM   4686  HZ2 LYS   296      27.961  16.725  75.292  0.00  0.00           H  
ATOM   4687  HZ3 LYS   296      27.180  16.638  76.712  0.00  0.00           H  
ATOM   4688  N   GLY   297      32.323  22.856  73.223  0.00  0.00           N  
ATOM   4689  CA  GLY   297      32.850  23.178  71.888  0.00  0.00           C  
ATOM   4690  C   GLY   297      33.017  24.674  71.618  0.00  0.00           C  
ATOM   4691  O   GLY   297      32.929  25.507  72.522  0.00  0.00           O  
ATOM   4692  H   GLY   297      31.383  23.181  73.420  0.00  0.00           H  
ATOM   4693  HA2 GLY   297      33.808  22.686  71.712  0.00  0.00           H  
ATOM   4694  HA3 GLY   297      32.139  22.806  71.150  0.00  0.00           H  
ATOM   4695  N   LEU   298      33.278  25.010  70.351  0.00  0.00           N  
ATOM   4696  CA  LEU   298      33.467  26.382  69.869  0.00  0.00           C  
ATOM   4697  C   LEU   298      32.231  27.263  70.095  0.00  0.00           C  
ATOM   4698  O   LEU   298      32.376  28.391  70.566  0.00  0.00           O  
ATOM   4699  CB  LEU   298      33.856  26.323  68.377  0.00  0.00           C  
ATOM   4700  CG  LEU   298      34.180  27.693  67.740  0.00  0.00           C  
ATOM   4701  CD1 LEU   298      35.382  28.382  68.409  0.00  0.00           C  
ATOM   4702  CD2 LEU   298      34.459  27.504  66.242  0.00  0.00           C  
ATOM   4703  H   LEU   298      33.351  24.259  69.675  0.00  0.00           H  
ATOM   4704  HA  LEU   298      34.284  26.831  70.435  0.00  0.00           H  
ATOM   4705  HB2 LEU   298      34.724  25.673  68.267  0.00  0.00           H  
ATOM   4706  HB3 LEU   298      33.032  25.870  67.823  0.00  0.00           H  
ATOM   4707  HG  LEU   298      33.312  28.346  67.835  0.00  0.00           H  
ATOM   4708 HD11 LEU   298      35.623  29.303  67.877  0.00  0.00           H  
ATOM   4709 HD12 LEU   298      35.145  28.639  69.440  0.00  0.00           H  
ATOM   4710 HD13 LEU   298      36.250  27.725  68.393  0.00  0.00           H  
ATOM   4711 HD21 LEU   298      35.317  26.847  66.095  0.00  0.00           H  
ATOM   4712 HD22 LEU   298      33.588  27.067  65.755  0.00  0.00           H  
ATOM   4713 HD23 LEU   298      34.666  28.471  65.782  0.00  0.00           H  
ATOM   4714  N   LYS   299      31.022  26.767  69.804  0.00  0.00           N  
ATOM   4715  CA  LYS   299      29.788  27.544  70.006  0.00  0.00           C  
ATOM   4716  C   LYS   299      29.567  27.878  71.490  0.00  0.00           C  
ATOM   4717  O   LYS   299      29.208  29.010  71.814  0.00  0.00           O  
ATOM   4718  CB  LYS   299      28.567  26.803  69.430  0.00  0.00           C  
ATOM   4719  CG  LYS   299      28.656  26.543  67.918  0.00  0.00           C  
ATOM   4720  CD  LYS   299      27.357  25.930  67.374  0.00  0.00           C  
ATOM   4721  CE  LYS   299      27.530  25.593  65.891  0.00  0.00           C  
ATOM   4722  NZ  LYS   299      26.257  25.191  65.252  0.00  0.00           N1+
ATOM   4723  H   LYS   299      30.954  25.815  69.453  0.00  0.00           H  
ATOM   4724  HA  LYS   299      29.890  28.498  69.488  0.00  0.00           H  
ATOM   4725  HB2 LYS   299      28.442  25.855  69.952  0.00  0.00           H  
ATOM   4726  HB3 LYS   299      27.683  27.410  69.624  0.00  0.00           H  
ATOM   4727  HG2 LYS   299      28.843  27.485  67.404  0.00  0.00           H  
ATOM   4728  HG3 LYS   299      29.484  25.864  67.716  0.00  0.00           H  
ATOM   4729  HD2 LYS   299      27.115  25.021  67.929  0.00  0.00           H  
ATOM   4730  HD3 LYS   299      26.545  26.648  67.490  0.00  0.00           H  
ATOM   4731  HE2 LYS   299      27.926  26.466  65.366  0.00  0.00           H  
ATOM   4732  HE3 LYS   299      28.261  24.786  65.791  0.00  0.00           H  
ATOM   4733  HZ1 LYS   299      25.778  24.450  65.759  0.00  0.00           H  
ATOM   4734  HZ2 LYS   299      25.618  25.980  65.159  0.00  0.00           H  
ATOM   4735  HZ3 LYS   299      26.454  24.863  64.311  0.00  0.00           H  
ATOM   4736  N   ASP   300      29.832  26.919  72.383  0.00  0.00           N  
ATOM   4737  CA  ASP   300      29.783  27.086  73.837  0.00  0.00           C  
ATOM   4738  C   ASP   300      30.742  28.200  74.281  0.00  0.00           C  
ATOM   4739  O   ASP   300      30.320  29.156  74.930  0.00  0.00           O  
ATOM   4740  CB  ASP   300      30.163  25.770  74.546  0.00  0.00           C  
ATOM   4741  CG  ASP   300      29.442  24.518  74.049  0.00  0.00           C  
ATOM   4742  OD1 ASP   300      28.733  23.883  74.861  0.00  0.00           O  
ATOM   4743  OD2 ASP   300      29.698  24.117  72.892  0.00  0.00           O1-
ATOM   4744  H   ASP   300      30.097  26.004  72.034  0.00  0.00           H  
ATOM   4745  HA  ASP   300      28.770  27.364  74.131  0.00  0.00           H  
ATOM   4746  HB2 ASP   300      31.230  25.591  74.432  0.00  0.00           H  
ATOM   4747  HB3 ASP   300      29.979  25.895  75.612  0.00  0.00           H  
ATOM   4748  N   ALA   301      32.016  28.102  73.878  0.00  0.00           N  
ATOM   4749  CA  ALA   301      33.071  29.040  74.256  0.00  0.00           C  
ATOM   4750  C   ALA   301      32.815  30.462  73.731  0.00  0.00           C  
ATOM   4751  O   ALA   301      32.960  31.423  74.485  0.00  0.00           O  
ATOM   4752  CB  ALA   301      34.411  28.472  73.768  0.00  0.00           C  
ATOM   4753  H   ALA   301      32.277  27.291  73.326  0.00  0.00           H  
ATOM   4754  HA  ALA   301      33.102  29.111  75.344  0.00  0.00           H  
ATOM   4755  HB1 ALA   301      35.223  29.130  74.081  0.00  0.00           H  
ATOM   4756  HB2 ALA   301      34.574  27.485  74.203  0.00  0.00           H  
ATOM   4757  HB3 ALA   301      34.414  28.389  72.680  0.00  0.00           H  
ATOM   4758  N   MET   302      32.384  30.612  72.473  0.00  0.00           N  
ATOM   4759  CA  MET   302      32.064  31.926  71.896  0.00  0.00           C  
ATOM   4760  C   MET   302      30.783  32.540  72.477  0.00  0.00           C  
ATOM   4761  O   MET   302      30.714  33.758  72.621  0.00  0.00           O  
ATOM   4762  CB  MET   302      31.996  31.844  70.364  0.00  0.00           C  
ATOM   4763  CG  MET   302      33.391  31.608  69.767  0.00  0.00           C  
ATOM   4764  SD  MET   302      33.485  31.687  67.959  0.00  0.00           S  
ATOM   4765  CE  MET   302      33.271  33.470  67.700  0.00  0.00           C  
ATOM   4766  H   MET   302      32.302  29.784  71.888  0.00  0.00           H  
ATOM   4767  HA  MET   302      32.866  32.620  72.153  0.00  0.00           H  
ATOM   4768  HB2 MET   302      31.321  31.044  70.058  0.00  0.00           H  
ATOM   4769  HB3 MET   302      31.608  32.790  69.984  0.00  0.00           H  
ATOM   4770  HG2 MET   302      34.083  32.346  70.173  0.00  0.00           H  
ATOM   4771  HG3 MET   302      33.737  30.621  70.077  0.00  0.00           H  
ATOM   4772  HE1 MET   302      32.309  33.801  68.089  0.00  0.00           H  
ATOM   4773  HE2 MET   302      34.071  34.019  68.200  0.00  0.00           H  
ATOM   4774  HE3 MET   302      33.307  33.688  66.634  0.00  0.00           H  
ATOM   4775  N   GLN   303      29.785  31.738  72.862  0.00  0.00           N  
ATOM   4776  CA  GLN   303      28.595  32.255  73.546  0.00  0.00           C  
ATOM   4777  C   GLN   303      28.897  32.635  75.005  0.00  0.00           C  
ATOM   4778  O   GLN   303      28.372  33.640  75.485  0.00  0.00           O  
ATOM   4779  CB  GLN   303      27.457  31.227  73.436  0.00  0.00           C  
ATOM   4780  CG  GLN   303      26.143  31.691  74.087  0.00  0.00           C  
ATOM   4781  CD  GLN   303      25.567  32.969  73.470  0.00  0.00           C  
ATOM   4782  NE2 GLN   303      25.829  34.119  74.048  0.00  0.00           N  
ATOM   4783  OE1 GLN   303      24.894  32.958  72.447  0.00  0.00           O  
ATOM   4784  H   GLN   303      29.860  30.738  72.703  0.00  0.00           H  
ATOM   4785  HA  GLN   303      28.282  33.174  73.044  0.00  0.00           H  
ATOM   4786  HB2 GLN   303      27.265  31.020  72.382  0.00  0.00           H  
ATOM   4787  HB3 GLN   303      27.769  30.297  73.915  0.00  0.00           H  
ATOM   4788  HG2 GLN   303      25.410  30.894  73.998  0.00  0.00           H  
ATOM   4789  HG3 GLN   303      26.307  31.847  75.152  0.00  0.00           H  
ATOM   4790 HE21 GLN   303      25.321  34.934  73.730  0.00  0.00           H  
ATOM   4791 HE22 GLN   303      26.410  34.144  74.878  0.00  0.00           H  
ATOM   4792  N   ALA   304      29.757  31.879  75.700  0.00  0.00           N  
ATOM   4793  CA  ALA   304      30.245  32.222  77.036  0.00  0.00           C  
ATOM   4794  C   ALA   304      31.084  33.510  77.022  0.00  0.00           C  
ATOM   4795  O   ALA   304      30.882  34.377  77.875  0.00  0.00           O  
ATOM   4796  CB  ALA   304      31.047  31.032  77.579  0.00  0.00           C  
ATOM   4797  H   ALA   304      30.111  31.024  75.279  0.00  0.00           H  
ATOM   4798  HA  ALA   304      29.390  32.399  77.689  0.00  0.00           H  
ATOM   4799  HB1 ALA   304      31.914  30.842  76.946  0.00  0.00           H  
ATOM   4800  HB2 ALA   304      31.386  31.250  78.592  0.00  0.00           H  
ATOM   4801  HB3 ALA   304      30.427  30.137  77.596  0.00  0.00           H  
ATOM   4802  N   LYN   305      31.975  33.666  76.036  0.00  0.00           N  
ATOM   4803  CA  LYN   305      32.702  34.913  75.771  0.00  0.00           C  
ATOM   4804  C   LYN   305      31.739  36.085  75.553  0.00  0.00           C  
ATOM   4805  O   LYN   305      31.862  37.090  76.250  0.00  0.00           O  
ATOM   4806  CB  LYN   305      33.655  34.722  74.577  0.00  0.00           C  
ATOM   4807  CG  LYN   305      34.275  36.046  74.088  0.00  0.00           C  
ATOM   4808  CD  LYN   305      35.400  35.847  73.067  0.00  0.00           C  
ATOM   4809  CE  LYN   305      36.671  35.316  73.734  0.00  0.00           C  
ATOM   4810  NZ  LYN   305      37.710  35.012  72.738  0.00  0.00           N  
ATOM   4811  H   LYN   305      32.136  32.882  75.410  0.00  0.00           H  
ATOM   4812  HA  LYN   305      33.307  35.158  76.645  0.00  0.00           H  
ATOM   4813  HB2 LYN   305      34.444  34.034  74.881  0.00  0.00           H  
ATOM   4814  HB3 LYN   305      33.112  34.274  73.747  0.00  0.00           H  
ATOM   4815  HG2 LYN   305      33.497  36.645  73.614  0.00  0.00           H  
ATOM   4816  HG3 LYN   305      34.664  36.605  74.935  0.00  0.00           H  
ATOM   4817  HD2 LYN   305      35.070  35.156  72.290  0.00  0.00           H  
ATOM   4818  HD3 LYN   305      35.630  36.809  72.608  0.00  0.00           H  
ATOM   4819  HE2 LYN   305      37.047  36.068  74.429  0.00  0.00           H  
ATOM   4820  HE3 LYN   305      36.439  34.408  74.290  0.00  0.00           H  
ATOM   4821  HZ2 LYN   305      37.384  34.271  72.137  0.00  0.00           H  
ATOM   4822  HZ3 LYN   305      37.832  35.824  72.126  0.00  0.00           H  
ATOM   4823  N   PHE   306      30.759  35.956  74.649  0.00  0.00           N  
ATOM   4824  CA  PHE   306      29.821  37.038  74.346  0.00  0.00           C  
ATOM   4825  C   PHE   306      28.971  37.436  75.563  0.00  0.00           C  
ATOM   4826  O   PHE   306      28.829  38.628  75.830  0.00  0.00           O  
ATOM   4827  CB  PHE   306      28.952  36.653  73.142  0.00  0.00           C  
ATOM   4828  CG  PHE   306      28.101  37.804  72.637  0.00  0.00           C  
ATOM   4829  CD1 PHE   306      28.639  38.732  71.723  0.00  0.00           C  
ATOM   4830  CD2 PHE   306      26.776  37.962  73.090  0.00  0.00           C  
ATOM   4831  CE1 PHE   306      27.859  39.811  71.267  0.00  0.00           C  
ATOM   4832  CE2 PHE   306      25.998  39.040  72.634  0.00  0.00           C  
ATOM   4833  CZ  PHE   306      26.541  39.971  71.731  0.00  0.00           C  
ATOM   4834  H   PHE   306      30.716  35.111  74.091  0.00  0.00           H  
ATOM   4835  HA  PHE   306      30.405  37.918  74.066  0.00  0.00           H  
ATOM   4836  HB2 PHE   306      29.601  36.325  72.329  0.00  0.00           H  
ATOM   4837  HB3 PHE   306      28.309  35.814  73.411  0.00  0.00           H  
ATOM   4838  HD1 PHE   306      29.658  38.626  71.375  0.00  0.00           H  
ATOM   4839  HD2 PHE   306      26.355  37.260  73.794  0.00  0.00           H  
ATOM   4840  HE1 PHE   306      28.282  40.519  70.568  0.00  0.00           H  
ATOM   4841  HE2 PHE   306      24.985  39.159  72.989  0.00  0.00           H  
ATOM   4842  HZ  PHE   306      25.948  40.812  71.402  0.00  0.00           H  
ATOM   4843  N   PHE   307      28.468  36.471  76.350  0.00  0.00           N  
ATOM   4844  CA  PHE   307      27.787  36.762  77.618  0.00  0.00           C  
ATOM   4845  C   PHE   307      28.708  37.535  78.577  0.00  0.00           C  
ATOM   4846  O   PHE   307      28.318  38.590  79.077  0.00  0.00           O  
ATOM   4847  CB  PHE   307      27.309  35.461  78.297  0.00  0.00           C  
ATOM   4848  CG  PHE   307      26.102  34.733  77.721  0.00  0.00           C  
ATOM   4849  CD1 PHE   307      24.990  35.432  77.206  0.00  0.00           C  
ATOM   4850  CD2 PHE   307      26.046  33.327  77.814  0.00  0.00           C  
ATOM   4851  CE1 PHE   307      23.847  34.731  76.779  0.00  0.00           C  
ATOM   4852  CE2 PHE   307      24.899  32.628  77.398  0.00  0.00           C  
ATOM   4853  CZ  PHE   307      23.799  33.330  76.879  0.00  0.00           C  
ATOM   4854  H   PHE   307      28.604  35.501  76.082  0.00  0.00           H  
ATOM   4855  HA  PHE   307      26.933  37.409  77.422  0.00  0.00           H  
ATOM   4856  HB2 PHE   307      28.150  34.767  78.337  0.00  0.00           H  
ATOM   4857  HB3 PHE   307      27.051  35.702  79.330  0.00  0.00           H  
ATOM   4858  HD1 PHE   307      24.994  36.510  77.147  0.00  0.00           H  
ATOM   4859  HD2 PHE   307      26.883  32.779  78.222  0.00  0.00           H  
ATOM   4860  HE1 PHE   307      23.003  35.273  76.377  0.00  0.00           H  
ATOM   4861  HE2 PHE   307      24.861  31.550  77.478  0.00  0.00           H  
ATOM   4862  HZ  PHE   307      22.919  32.791  76.556  0.00  0.00           H  
ATOM   4863  N   THR   308      29.925  37.027  78.817  0.00  0.00           N  
ATOM   4864  CA  THR   308      30.900  37.600  79.763  0.00  0.00           C  
ATOM   4865  C   THR   308      31.263  39.025  79.362  0.00  0.00           C  
ATOM   4866  O   THR   308      31.154  39.933  80.184  0.00  0.00           O  
ATOM   4867  CB  THR   308      32.145  36.708  79.842  0.00  0.00           C  
ATOM   4868  CG2 THR   308      33.151  37.166  80.897  0.00  0.00           C  
ATOM   4869  OG1 THR   308      31.746  35.408  80.202  0.00  0.00           O  
ATOM   4870  H   THR   308      30.183  36.176  78.328  0.00  0.00           H  
ATOM   4871  HA  THR   308      30.451  37.645  80.754  0.00  0.00           H  
ATOM   4872  HB  THR   308      32.634  36.680  78.867  0.00  0.00           H  
ATOM   4873  HG1 THR   308      31.444  34.957  79.395  0.00  0.00           H  
ATOM   4874 HG21 THR   308      32.690  37.166  81.882  0.00  0.00           H  
ATOM   4875 HG22 THR   308      33.994  36.477  80.914  0.00  0.00           H  
ATOM   4876 HG23 THR   308      33.526  38.163  80.664  0.00  0.00           H  
ATOM   4877  N   PHE   309      31.655  39.225  78.103  0.00  0.00           N  
ATOM   4878  CA  PHE   309      31.945  40.520  77.496  0.00  0.00           C  
ATOM   4879  C   PHE   309      30.767  41.493  77.637  0.00  0.00           C  
ATOM   4880  O   PHE   309      30.961  42.603  78.127  0.00  0.00           O  
ATOM   4881  CB  PHE   309      32.354  40.321  76.030  0.00  0.00           C  
ATOM   4882  CG  PHE   309      32.742  41.612  75.336  0.00  0.00           C  
ATOM   4883  CD1 PHE   309      34.019  42.166  75.545  0.00  0.00           C  
ATOM   4884  CD2 PHE   309      31.819  42.280  74.507  0.00  0.00           C  
ATOM   4885  CE1 PHE   309      34.373  43.375  74.922  0.00  0.00           C  
ATOM   4886  CE2 PHE   309      32.176  43.489  73.882  0.00  0.00           C  
ATOM   4887  CZ  PHE   309      33.455  44.035  74.088  0.00  0.00           C  
ATOM   4888  H   PHE   309      31.714  38.414  77.497  0.00  0.00           H  
ATOM   4889  HA  PHE   309      32.793  40.961  78.022  0.00  0.00           H  
ATOM   4890  HB2 PHE   309      33.207  39.640  75.986  0.00  0.00           H  
ATOM   4891  HB3 PHE   309      31.535  39.851  75.482  0.00  0.00           H  
ATOM   4892  HD1 PHE   309      34.733  41.668  76.185  0.00  0.00           H  
ATOM   4893  HD2 PHE   309      30.835  41.867  74.342  0.00  0.00           H  
ATOM   4894  HE1 PHE   309      35.351  43.802  75.092  0.00  0.00           H  
ATOM   4895  HE2 PHE   309      31.469  43.996  73.240  0.00  0.00           H  
ATOM   4896  HZ  PHE   309      33.733  44.963  73.610  0.00  0.00           H  
ATOM   4897  N   LEU   310      29.546  41.099  77.247  0.00  0.00           N  
ATOM   4898  CA  LEU   310      28.373  41.981  77.288  0.00  0.00           C  
ATOM   4899  C   LEU   310      27.941  42.332  78.723  0.00  0.00           C  
ATOM   4900  O   LEU   310      27.349  43.388  78.939  0.00  0.00           O  
ATOM   4901  CB  LEU   310      27.240  41.371  76.436  0.00  0.00           C  
ATOM   4902  CG  LEU   310      26.091  42.348  76.099  0.00  0.00           C  
ATOM   4903  CD1 LEU   310      26.563  43.536  75.242  0.00  0.00           C  
ATOM   4904  CD2 LEU   310      24.982  41.614  75.333  0.00  0.00           C  
ATOM   4905  H   LEU   310      29.430  40.161  76.876  0.00  0.00           H  
ATOM   4906  HA  LEU   310      28.679  42.922  76.832  0.00  0.00           H  
ATOM   4907  HB2 LEU   310      27.661  41.016  75.493  0.00  0.00           H  
ATOM   4908  HB3 LEU   310      26.835  40.507  76.965  0.00  0.00           H  
ATOM   4909  HG  LEU   310      25.661  42.731  77.023  0.00  0.00           H  
ATOM   4910 HD11 LEU   310      27.301  44.131  75.775  0.00  0.00           H  
ATOM   4911 HD12 LEU   310      26.999  43.178  74.309  0.00  0.00           H  
ATOM   4912 HD13 LEU   310      25.718  44.184  75.013  0.00  0.00           H  
ATOM   4913 HD21 LEU   310      24.618  40.766  75.910  0.00  0.00           H  
ATOM   4914 HD22 LEU   310      24.151  42.295  75.157  0.00  0.00           H  
ATOM   4915 HD23 LEU   310      25.359  41.259  74.374  0.00  0.00           H  
ATOM   4916  N   ILE   311      28.302  41.534  79.736  0.00  0.00           N  
ATOM   4917  CA  ILE   311      28.296  42.024  81.124  0.00  0.00           C  
ATOM   4918  C   ILE   311      29.427  43.044  81.328  0.00  0.00           C  
ATOM   4919  O   ILE   311      29.133  44.213  81.581  0.00  0.00           O  
ATOM   4920  CB  ILE   311      28.299  40.880  82.168  0.00  0.00           C  
ATOM   4921  CG1 ILE   311      27.110  39.896  82.033  0.00  0.00           C  
ATOM   4922  CG2 ILE   311      28.295  41.485  83.585  0.00  0.00           C  
ATOM   4923  CD1 ILE   311      25.708  40.485  82.245  0.00  0.00           C  
ATOM   4924  H   ILE   311      28.717  40.632  79.518  0.00  0.00           H  
ATOM   4925  HA  ILE   311      27.383  42.587  81.281  0.00  0.00           H  
ATOM   4926  HB  ILE   311      29.215  40.299  82.050  0.00  0.00           H  
ATOM   4927 HG12 ILE   311      27.128  39.444  81.047  0.00  0.00           H  
ATOM   4928 HG13 ILE   311      27.250  39.088  82.753  0.00  0.00           H  
ATOM   4929 HG21 ILE   311      27.509  42.235  83.679  0.00  0.00           H  
ATOM   4930 HG22 ILE   311      28.120  40.704  84.324  0.00  0.00           H  
ATOM   4931 HG23 ILE   311      29.257  41.951  83.797  0.00  0.00           H  
ATOM   4932 HD11 ILE   311      24.968  39.693  82.132  0.00  0.00           H  
ATOM   4933 HD12 ILE   311      25.611  40.908  83.244  0.00  0.00           H  
ATOM   4934 HD13 ILE   311      25.508  41.249  81.498  0.00  0.00           H  
ATOM   4935  N   CYS   312      30.692  42.631  81.192  0.00  0.00           N  
ATOM   4936  CA  CYS   312      31.878  43.401  81.605  0.00  0.00           C  
ATOM   4937  C   CYS   312      32.063  44.753  80.890  0.00  0.00           C  
ATOM   4938  O   CYS   312      32.537  45.699  81.506  0.00  0.00           O
[truncated: 734,255 more chars]
