# Supplementary material for: Modeling the Initiation Phase of the Catalytic Cycle in the Glycyl-Radical Enzyme Benzylsuccinate Synthase
Source: J Phys Chem B. 2024 Jun 7;128(24):5823–39. doi: 10.1021/acs.jpcb.4c01237 (PMC11194802; doi:10.1021/acs.jpcb.4c01237)
Supplement: Supplementary file 2 — jp4c01237_si_002.zip [file jp4c01237_si_002.zip › EP_proR.pdb]

CRYST1  112.573   82.798   91.931  90.00  90.00  90.00 P1            1
ATOM      1  N   VAL     1     -34.818  18.990  -2.368  1.00  0.00           N1+
ATOM      2  CA  VAL     1     -35.200  20.110  -1.421  1.00  0.00           C  
ATOM      3  C   VAL     1     -34.063  21.094  -1.035  1.00  0.00           C  
ATOM      4  O   VAL     1     -34.299  22.300  -1.007  1.00  0.00           O  
ATOM      5  CB  VAL     1     -35.921  19.583  -0.159  1.00  0.00           C  
ATOM      6  CG1 VAL     1     -36.043  20.601   0.987  1.00  0.00           C  
ATOM      7  CG2 VAL     1     -37.341  19.177  -0.577  1.00  0.00           C  
ATOM      8  HA  VAL     1     -35.933  20.718  -1.950  1.00  0.00           H  
ATOM      9  HB  VAL     1     -35.390  18.707   0.217  1.00  0.00           H  
ATOM     10 1HG1 VAL     1     -36.536  21.508   0.635  1.00  0.00           H  
ATOM     11 2HG1 VAL     1     -36.631  20.171   1.799  1.00  0.00           H  
ATOM     12 3HG1 VAL     1     -35.062  20.850   1.391  1.00  0.00           H  
ATOM     13 1HG2 VAL     1     -37.312  18.338  -1.269  1.00  0.00           H  
ATOM     14 2HG2 VAL     1     -37.914  18.884   0.300  1.00  0.00           H  
ATOM     15 3HG2 VAL     1     -37.848  20.019  -1.051  1.00  0.00           H  
ATOM     16  H1  VAL     1     -35.556  18.297  -2.536  1.00  0.00           H  
ATOM     17  H2  VAL     1     -34.035  18.426  -2.035  1.00  0.00           H  
ATOM     18  H3  VAL     1     -34.560  19.319  -3.301  1.00  0.00           H  
ATOM     19  N   SER     2     -32.862  20.605  -0.727  1.00  0.00           N  
ATOM     20  CA  SER     2     -31.710  21.423  -0.295  1.00  0.00           C  
ATOM     21  C   SER     2     -31.353  22.601  -1.226  1.00  0.00           C  
ATOM     22  O   SER     2     -31.473  22.489  -2.452  1.00  0.00           O  
ATOM     23  CB  SER     2     -30.471  20.529  -0.171  1.00  0.00           C  
ATOM     24  OG  SER     2     -30.761  19.370   0.591  1.00  0.00           O  
ATOM     25  H   SER     2     -32.731  19.602  -0.733  1.00  0.00           H  
ATOM     26  HA  SER     2     -31.923  21.830   0.693  1.00  0.00           H  
ATOM     27  HB2 SER     2     -30.149  20.227  -1.170  1.00  0.00           H  
ATOM     28  HB3 SER     2     -29.661  21.086   0.301  1.00  0.00           H  
ATOM     29  HG  SER     2     -30.453  18.595   0.067  1.00  0.00           H  
ATOM     30  N   ALA     3     -30.858  23.697  -0.638  1.00  0.00           N  
ATOM     31  CA  ALA     3     -30.390  24.909  -1.317  1.00  0.00           C  
ATOM     32  C   ALA     3     -29.127  25.508  -0.651  1.00  0.00           C  
ATOM     33  O   ALA     3     -28.716  25.070   0.424  1.00  0.00           O  
ATOM     34  CB  ALA     3     -31.551  25.915  -1.310  1.00  0.00           C  
ATOM     35  H   ALA     3     -30.830  23.719   0.376  1.00  0.00           H  
ATOM     36  HA  ALA     3     -30.138  24.664  -2.349  1.00  0.00           H  
ATOM     37  HB1 ALA     3     -31.284  26.805  -1.880  1.00  0.00           H  
ATOM     38  HB2 ALA     3     -32.437  25.465  -1.760  1.00  0.00           H  
ATOM     39  HB3 ALA     3     -31.775  26.213  -0.286  1.00  0.00           H  
ATOM     40  N   LYS     4     -28.529  26.540  -1.264  1.00  0.00           N  
ATOM     41  CA  LYS     4     -27.325  27.227  -0.748  1.00  0.00           C  
ATOM     42  C   LYS     4     -27.528  27.866   0.646  1.00  0.00           C  
ATOM     43  O   LYS     4     -26.583  27.899   1.434  1.00  0.00           O  
ATOM     44  CB  LYS     4     -26.848  28.241  -1.812  1.00  0.00           C  
ATOM     45  CG  LYS     4     -25.599  29.048  -1.406  1.00  0.00           C  
ATOM     46  CD  LYS     4     -25.139  29.970  -2.550  1.00  0.00           C  
ATOM     47  CE  LYS     4     -23.922  30.839  -2.186  1.00  0.00           C  
ATOM     48  NZ  LYS     4     -24.250  31.878  -1.178  1.00  0.00           N1+
ATOM     49  H   LYS     4     -28.891  26.828  -2.164  1.00  0.00           H  
ATOM     50  HA  LYS     4     -26.541  26.477  -0.623  1.00  0.00           H  
ATOM     51  HB2 LYS     4     -26.622  27.691  -2.729  1.00  0.00           H  
ATOM     52  HB3 LYS     4     -27.653  28.941  -2.031  1.00  0.00           H  
ATOM     53  HG2 LYS     4     -25.837  29.658  -0.535  1.00  0.00           H  
ATOM     54  HG3 LYS     4     -24.790  28.362  -1.149  1.00  0.00           H  
ATOM     55  HD2 LYS     4     -24.870  29.347  -3.406  1.00  0.00           H  
ATOM     56  HD3 LYS     4     -25.967  30.616  -2.851  1.00  0.00           H  
ATOM     57  HE2 LYS     4     -23.123  30.193  -1.814  1.00  0.00           H  
ATOM     58  HE3 LYS     4     -23.563  31.329  -3.098  1.00  0.00           H  
ATOM     59  HZ1 LYS     4     -23.486  32.525  -1.014  1.00  0.00           H  
ATOM     60  HZ2 LYS     4     -25.043  32.445  -1.463  1.00  0.00           H  
ATOM     61  HZ3 LYS     4     -24.499  31.464  -0.284  1.00  0.00           H  
ATOM     62  N   VAL     5     -28.732  28.347   0.960  1.00  0.00           N  
ATOM     63  CA  VAL     5     -29.176  28.706   2.319  1.00  0.00           C  
ATOM     64  C   VAL     5     -29.882  27.505   2.963  1.00  0.00           C  
ATOM     65  O   VAL     5     -30.743  26.876   2.346  1.00  0.00           O  
ATOM     66  CB  VAL     5     -30.097  29.951   2.314  1.00  0.00           C  
ATOM     67  CG1 VAL     5     -30.688  30.265   3.703  1.00  0.00           C  
ATOM     68  CG2 VAL     5     -29.309  31.188   1.844  1.00  0.00           C  
ATOM     69  H   VAL     5     -29.413  28.406   0.202  1.00  0.00           H  
ATOM     70  HA  VAL     5     -28.297  28.951   2.917  1.00  0.00           H  
ATOM     71  HB  VAL     5     -30.921  29.780   1.620  1.00  0.00           H  
ATOM     72 1HG1 VAL     5     -31.263  31.190   3.663  1.00  0.00           H  
ATOM     73 2HG1 VAL     5     -31.359  29.466   4.020  1.00  0.00           H  
ATOM     74 3HG1 VAL     5     -29.887  30.373   4.437  1.00  0.00           H  
ATOM     75 1HG2 VAL     5     -28.494  31.395   2.539  1.00  0.00           H  
ATOM     76 2HG2 VAL     5     -28.893  31.024   0.850  1.00  0.00           H  
ATOM     77 3HG2 VAL     5     -29.971  32.055   1.801  1.00  0.00           H  
ATOM     78  N   LEU     6     -29.518  27.218   4.215  1.00  0.00           N  
ATOM     79  CA  LEU     6     -30.042  26.141   5.061  1.00  0.00           C  
ATOM     80  C   LEU     6     -30.627  26.727   6.361  1.00  0.00           C  
ATOM     81  O   LEU     6     -30.247  27.817   6.791  1.00  0.00           O  
ATOM     82  CB  LEU     6     -28.865  25.170   5.318  1.00  0.00           C  
ATOM     83  CG  LEU     6     -29.123  23.960   6.241  1.00  0.00           C  
ATOM     84  CD1 LEU     6     -30.243  23.052   5.722  1.00  0.00           C  
ATOM     85  CD2 LEU     6     -27.842  23.126   6.382  1.00  0.00           C  
ATOM     86  H   LEU     6     -28.805  27.808   4.635  1.00  0.00           H  
ATOM     87  HA  LEU     6     -30.841  25.618   4.531  1.00  0.00           H  
ATOM     88  HB2 LEU     6     -28.526  24.794   4.350  1.00  0.00           H  
ATOM     89  HB3 LEU     6     -28.041  25.746   5.745  1.00  0.00           H  
ATOM     90  HG  LEU     6     -29.395  24.319   7.234  1.00  0.00           H  
ATOM     91 1HD1 LEU     6     -30.387  22.217   6.408  1.00  0.00           H  
ATOM     92 2HD1 LEU     6     -31.172  23.611   5.657  1.00  0.00           H  
ATOM     93 3HD1 LEU     6     -29.989  22.662   4.736  1.00  0.00           H  
ATOM     94 1HD2 LEU     6     -27.552  22.717   5.413  1.00  0.00           H  
ATOM     95 2HD2 LEU     6     -27.033  23.747   6.767  1.00  0.00           H  
ATOM     96 3HD2 LEU     6     -28.016  22.303   7.076  1.00  0.00           H  
ATOM     97  N   GLU     7     -31.523  25.989   7.019  1.00  0.00           N  
ATOM     98  CA  GLU     7     -32.024  26.280   8.366  1.00  0.00           C  
ATOM     99  C   GLU     7     -31.832  25.072   9.299  1.00  0.00           C  
ATOM    100  O   GLU     7     -32.007  23.924   8.883  1.00  0.00           O  
ATOM    101  CB  GLU     7     -33.489  26.755   8.299  1.00  0.00           C  
ATOM    102  CG  GLU     7     -34.497  25.638   7.998  1.00  0.00           C  
ATOM    103  CD  GLU     7     -35.797  26.191   7.427  1.00  0.00           C  
ATOM    104  OE1 GLU     7     -35.965  26.160   6.184  1.00  0.00           O  
ATOM    105  OE2 GLU     7     -36.657  26.665   8.210  1.00  0.00           O1-
ATOM    106  H   GLU     7     -31.825  25.121   6.601  1.00  0.00           H  
ATOM    107  HA  GLU     7     -31.443  27.098   8.785  1.00  0.00           H  
ATOM    108  HB2 GLU     7     -33.756  27.214   9.252  1.00  0.00           H  
ATOM    109  HB3 GLU     7     -33.564  27.524   7.528  1.00  0.00           H  
ATOM    110  HG2 GLU     7     -34.074  24.936   7.282  1.00  0.00           H  
ATOM    111  HG3 GLU     7     -34.707  25.093   8.917  1.00  0.00           H  
ATOM    112  N   TYR     8     -31.466  25.342  10.555  1.00  0.00           N  
ATOM    113  CA  TYR     8     -31.099  24.342  11.565  1.00  0.00           C  
ATOM    114  C   TYR     8     -31.235  24.914  12.991  1.00  0.00           C  
ATOM    115  O   TYR     8     -30.678  25.970  13.307  1.00  0.00           O  
ATOM    116  CB  TYR     8     -29.661  23.863  11.285  1.00  0.00           C  
ATOM    117  CG  TYR     8     -29.068  22.946  12.340  1.00  0.00           C  
ATOM    118  CD1 TYR     8     -29.636  21.680  12.578  1.00  0.00           C  
ATOM    119  CD2 TYR     8     -27.942  23.355  13.081  1.00  0.00           C  
ATOM    120  CE1 TYR     8     -29.083  20.822  13.546  1.00  0.00           C  
ATOM    121  CE2 TYR     8     -27.387  22.506  14.058  1.00  0.00           C  
ATOM    122  CZ  TYR     8     -27.956  21.234  14.292  1.00  0.00           C  
ATOM    123  OH  TYR     8     -27.425  20.411  15.235  1.00  0.00           O  
ATOM    124  H   TYR     8     -31.311  26.313  10.806  1.00  0.00           H  
ATOM    125  HA  TYR     8     -31.769  23.486  11.475  1.00  0.00           H  
ATOM    126  HB2 TYR     8     -29.647  23.335  10.331  1.00  0.00           H  
ATOM    127  HB3 TYR     8     -29.018  24.737  11.180  1.00  0.00           H  
ATOM    128  HD1 TYR     8     -30.506  21.368  12.020  1.00  0.00           H  
ATOM    129  HD2 TYR     8     -27.496  24.322  12.899  1.00  0.00           H  
ATOM    130  HE1 TYR     8     -29.519  19.849  13.719  1.00  0.00           H  
ATOM    131  HE2 TYR     8     -26.526  22.832  14.624  1.00  0.00           H  
ATOM    132  HH  TYR     8     -26.639  20.794  15.643  1.00  0.00           H  
ATOM    133  N   LYS     9     -31.995  24.228  13.853  1.00  0.00           N  
ATOM    134  CA  LYS     9     -32.268  24.592  15.256  1.00  0.00           C  
ATOM    135  C   LYS     9     -32.780  26.044  15.448  1.00  0.00           C  
ATOM    136  O   LYS     9     -32.451  26.715  16.433  1.00  0.00           O  
ATOM    137  CB  LYS     9     -31.060  24.192  16.138  1.00  0.00           C  
ATOM    138  CG  LYS     9     -30.946  22.662  16.263  1.00  0.00           C  
ATOM    139  CD  LYS     9     -29.918  22.235  17.320  1.00  0.00           C  
ATOM    140  CE  LYS     9     -29.932  20.706  17.478  1.00  0.00           C  
ATOM    141  NZ  LYS     9     -29.184  20.269  18.681  1.00  0.00           N1+
ATOM    142  H   LYS     9     -32.373  23.338  13.535  1.00  0.00           H  
ATOM    143  HA  LYS     9     -33.111  23.977  15.577  1.00  0.00           H  
ATOM    144  HB2 LYS     9     -30.138  24.603  15.727  1.00  0.00           H  
ATOM    145  HB3 LYS     9     -31.194  24.598  17.139  1.00  0.00           H  
ATOM    146  HG2 LYS     9     -31.918  22.262  16.555  1.00  0.00           H  
ATOM    147  HG3 LYS     9     -30.672  22.237  15.299  1.00  0.00           H  
ATOM    148  HD2 LYS     9     -28.921  22.570  17.025  1.00  0.00           H  
ATOM    149  HD3 LYS     9     -30.178  22.703  18.270  1.00  0.00           H  
ATOM    150  HE2 LYS     9     -30.966  20.364  17.563  1.00  0.00           H  
ATOM    151  HE3 LYS     9     -29.497  20.251  16.584  1.00  0.00           H  
ATOM    152  HZ1 LYS     9     -29.162  19.254  18.753  1.00  0.00           H  
ATOM    153  HZ2 LYS     9     -28.221  20.592  18.655  1.00  0.00           H  
ATOM    154  HZ3 LYS     9     -29.610  20.646  19.525  1.00  0.00           H  
ATOM    155  N   GLY    10     -33.585  26.540  14.498  1.00  0.00           N  
ATOM    156  CA  GLY    10     -34.219  27.869  14.511  1.00  0.00           C  
ATOM    157  C   GLY    10     -33.400  28.991  13.864  1.00  0.00           C  
ATOM    158  O   GLY    10     -33.935  30.081  13.662  1.00  0.00           O  
ATOM    159  H   GLY    10     -33.858  25.912  13.748  1.00  0.00           H  
ATOM    160  HA2 GLY    10     -35.162  27.810  13.964  1.00  0.00           H  
ATOM    161  HA3 GLY    10     -34.419  28.173  15.540  1.00  0.00           H  
ATOM    162  N   LYS    11     -32.131  28.734  13.523  1.00  0.00           N  
ATOM    163  CA  LYS    11     -31.222  29.696  12.886  1.00  0.00           C  
ATOM    164  C   LYS    11     -30.856  29.273  11.447  1.00  0.00           C  
ATOM    165  O   LYS    11     -30.555  28.107  11.178  1.00  0.00           O  
ATOM    166  CB  LYS    11     -29.980  29.875  13.789  1.00  0.00           C  
ATOM    167  CG  LYS    11     -28.903  30.738  13.115  1.00  0.00           C  
ATOM    168  CD  LYS    11     -27.666  31.011  13.977  1.00  0.00           C  
ATOM    169  CE  LYS    11     -26.605  31.809  13.198  1.00  0.00           C  
ATOM    170  NZ  LYS    11     -26.132  31.105  11.977  1.00  0.00           N1+
ATOM    171  H   LYS    11     -31.772  27.801  13.683  1.00  0.00           H  
ATOM    172  HA  LYS    11     -31.722  30.661  12.821  1.00  0.00           H  
ATOM    173  HB2 LYS    11     -30.286  30.348  14.722  1.00  0.00           H  
ATOM    174  HB3 LYS    11     -29.556  28.899  14.028  1.00  0.00           H  
ATOM    175  HG2 LYS    11     -28.567  30.196  12.238  1.00  0.00           H  
ATOM    176  HG3 LYS    11     -29.338  31.690  12.806  1.00  0.00           H  
ATOM    177  HD2 LYS    11     -27.962  31.583  14.857  1.00  0.00           H  
ATOM    178  HD3 LYS    11     -27.237  30.066  14.312  1.00  0.00           H  
ATOM    179  HE2 LYS    11     -27.029  32.777  12.917  1.00  0.00           H  
ATOM    180  HE3 LYS    11     -25.758  31.996  13.864  1.00  0.00           H  
ATOM    181  HZ1 LYS    11     -25.823  30.164  12.205  1.00  0.00           H  
ATOM    182  HZ2 LYS    11     -26.880  31.026  11.293  1.00  0.00           H  
ATOM    183  HZ3 LYS    11     -25.363  31.596  11.532  1.00  0.00           H  
ATOM    184  N   LYS    12     -30.804  30.229  10.520  1.00  0.00           N  
ATOM    185  CA  LYS    12     -30.302  30.035   9.151  1.00  0.00           C  
ATOM    186  C   LYS    12     -28.761  30.077   9.059  1.00  0.00           C  
ATOM    187  O   LYS    12     -28.084  30.685   9.894  1.00  0.00           O  
ATOM    188  CB  LYS    12     -30.946  31.074   8.218  1.00  0.00           C  
ATOM    189  CG  LYS    12     -32.464  30.872   8.079  1.00  0.00           C  
ATOM    190  CD  LYS    12     -33.074  31.962   7.186  1.00  0.00           C  
ATOM    191  CE  LYS    12     -34.590  31.803   7.005  1.00  0.00           C  
ATOM    192  NZ  LYS    12     -35.339  31.895   8.281  1.00  0.00           N1+
ATOM    193  H   LYS    12     -31.069  31.169  10.794  1.00  0.00           H  
ATOM    194  HA  LYS    12     -30.606  29.049   8.809  1.00  0.00           H  
ATOM    195  HB2 LYS    12     -30.742  32.076   8.600  1.00  0.00           H  
ATOM    196  HB3 LYS    12     -30.497  30.989   7.226  1.00  0.00           H  
ATOM    197  HG2 LYS    12     -32.658  29.893   7.637  1.00  0.00           H  
ATOM    198  HG3 LYS    12     -32.929  30.913   9.063  1.00  0.00           H  
ATOM    199  HD2 LYS    12     -32.866  32.943   7.616  1.00  0.00           H  
ATOM    200  HD3 LYS    12     -32.604  31.919   6.202  1.00  0.00           H  
ATOM    201  HE2 LYS    12     -34.933  32.595   6.334  1.00  0.00           H  
ATOM    202  HE3 LYS    12     -34.803  30.848   6.518  1.00  0.00           H  
ATOM    203  HZ1 LYS    12     -36.319  32.101   8.109  1.00  0.00           H  
ATOM    204  HZ2 LYS    12     -35.313  31.005   8.771  1.00  0.00           H  
ATOM    205  HZ3 LYS    12     -34.956  32.623   8.880  1.00  0.00           H  
ATOM    206  N   LEU    13     -28.202  29.463   8.016  1.00  0.00           N  
ATOM    207  CA  LEU    13     -26.783  29.521   7.657  1.00  0.00           C  
ATOM    208  C   LEU    13     -26.619  29.403   6.138  1.00  0.00           C  
ATOM    209  O   LEU    13     -27.424  28.750   5.478  1.00  0.00           O  
ATOM    210  CB  LEU    13     -25.940  28.487   8.441  1.00  0.00           C  
ATOM    211  CG  LEU    13     -26.163  26.985   8.132  1.00  0.00           C  
ATOM    212  CD1 LEU    13     -24.977  26.179   8.688  1.00  0.00           C  
ATOM    213  CD2 LEU    13     -27.456  26.426   8.749  1.00  0.00           C  
ATOM    214  H   LEU    13     -28.814  28.961   7.376  1.00  0.00           H  
ATOM    215  HA  LEU    13     -26.411  30.511   7.927  1.00  0.00           H  
ATOM    216  HB2 LEU    13     -24.898  28.716   8.222  1.00  0.00           H  
ATOM    217  HB3 LEU    13     -26.079  28.651   9.510  1.00  0.00           H  
ATOM    218  HG  LEU    13     -26.188  26.833   7.054  1.00  0.00           H  
ATOM    219 1HD1 LEU    13     -25.111  25.120   8.467  1.00  0.00           H  
ATOM    220 2HD1 LEU    13     -24.050  26.512   8.221  1.00  0.00           H  
ATOM    221 3HD1 LEU    13     -24.904  26.313   9.768  1.00  0.00           H  
ATOM    222 1HD2 LEU    13     -28.326  26.865   8.271  1.00  0.00           H  
ATOM    223 2HD2 LEU    13     -27.500  25.347   8.604  1.00  0.00           H  
ATOM    224 3HD2 LEU    13     -27.483  26.639   9.817  1.00  0.00           H  
ATOM    225  N   ASN    14     -25.598  30.056   5.585  1.00  0.00           N  
ATOM    226  CA  ASN    14     -25.384  30.165   4.139  1.00  0.00           C  
ATOM    227  C   ASN    14     -24.054  29.508   3.733  1.00  0.00           C  
ATOM    228  O   ASN    14     -22.994  29.857   4.260  1.00  0.00           O  
ATOM    229  CB  ASN    14     -25.433  31.658   3.759  1.00  0.00           C  
ATOM    230  CG  ASN    14     -25.459  31.926   2.254  1.00  0.00           C  
ATOM    231  ND2 ASN    14     -26.124  32.985   1.830  1.00  0.00           N  
ATOM    232  OD1 ASN    14     -24.884  31.200   1.452  1.00  0.00           O  
ATOM    233  H   ASN    14     -24.957  30.551   6.199  1.00  0.00           H  
ATOM    234  HA  ASN    14     -26.189  29.659   3.606  1.00  0.00           H  
ATOM    235  HB2 ASN    14     -26.337  32.089   4.193  1.00  0.00           H  
ATOM    236  HB3 ASN    14     -24.578  32.181   4.191  1.00  0.00           H  
ATOM    237 1HD2 ASN    14     -26.213  33.159   0.835  1.00  0.00           H  
ATOM    238 2HD2 ASN    14     -26.586  33.583   2.496  1.00  0.00           H  
ATOM    239  N   PHE    15     -24.085  28.599   2.752  1.00  0.00           N  
ATOM    240  CA  PHE    15     -22.900  27.981   2.149  1.00  0.00           C  
ATOM    241  C   PHE    15     -22.190  28.929   1.161  1.00  0.00           C  
ATOM    242  O   PHE    15     -21.954  28.599  -0.004  1.00  0.00           O  
ATOM    243  CB  PHE    15     -23.277  26.614   1.549  1.00  0.00           C  
ATOM    244  CG  PHE    15     -23.781  25.610   2.572  1.00  0.00           C  
ATOM    245  CD1 PHE    15     -25.071  25.054   2.455  1.00  0.00           C  
ATOM    246  CD2 PHE    15     -22.954  25.223   3.648  1.00  0.00           C  
ATOM    247  CE1 PHE    15     -25.529  24.124   3.405  1.00  0.00           C  
ATOM    248  CE2 PHE    15     -23.417  24.300   4.603  1.00  0.00           C  
ATOM    249  CZ  PHE    15     -24.704  23.749   4.480  1.00  0.00           C  
ATOM    250  H   PHE    15     -24.990  28.348   2.365  1.00  0.00           H  
ATOM    251  HA  PHE    15     -22.182  27.795   2.949  1.00  0.00           H  
ATOM    252  HB2 PHE    15     -24.033  26.759   0.776  1.00  0.00           H  
ATOM    253  HB3 PHE    15     -22.398  26.183   1.069  1.00  0.00           H  
ATOM    254  HD1 PHE    15     -25.714  25.334   1.632  1.00  0.00           H  
ATOM    255  HD2 PHE    15     -21.961  25.632   3.747  1.00  0.00           H  
ATOM    256  HE1 PHE    15     -26.516  23.696   3.301  1.00  0.00           H  
ATOM    257  HE2 PHE    15     -22.782  24.010   5.428  1.00  0.00           H  
ATOM    258  HZ  PHE    15     -25.057  23.033   5.207  1.00  0.00           H  
ATOM    259  N   THR    16     -21.823  30.121   1.644  1.00  0.00           N  
ATOM    260  CA  THR    16     -20.900  31.059   0.994  1.00  0.00           C  
ATOM    261  C   THR    16     -19.533  30.383   0.823  1.00  0.00           C  
ATOM    262  O   THR    16     -19.069  29.785   1.798  1.00  0.00           O  
ATOM    263  CB  THR    16     -20.734  32.307   1.866  1.00  0.00           C  
ATOM    264  CG2 THR    16     -19.872  33.391   1.217  1.00  0.00           C  
ATOM    265  OG1 THR    16     -21.999  32.845   2.155  1.00  0.00           O  
ATOM    266  H   THR    16     -22.113  30.346   2.589  1.00  0.00           H  
ATOM    267  HA  THR    16     -21.308  31.355   0.032  1.00  0.00           H  
ATOM    268  HB  THR    16     -20.270  32.013   2.805  1.00  0.00           H  
ATOM    269  HG1 THR    16     -22.310  33.290   1.344  1.00  0.00           H  
ATOM    270 1HG2 THR    16     -18.823  33.188   1.414  1.00  0.00           H  
ATOM    271 2HG2 THR    16     -20.033  33.427   0.142  1.00  0.00           H  
ATOM    272 3HG2 THR    16     -20.109  34.367   1.637  1.00  0.00           H  
ATOM    273  N   PRO    17     -18.878  30.476  -0.353  1.00  0.00           N  
ATOM    274  CA  PRO    17     -17.483  30.081  -0.527  1.00  0.00           C  
ATOM    275  C   PRO    17     -16.564  30.777   0.487  1.00  0.00           C  
ATOM    276  O   PRO    17     -16.752  31.954   0.778  1.00  0.00           O  
ATOM    277  CB  PRO    17     -17.126  30.472  -1.960  1.00  0.00           C  
ATOM    278  CG  PRO    17     -18.463  30.473  -2.697  1.00  0.00           C  
ATOM    279  CD  PRO    17     -19.433  30.942  -1.618  1.00  0.00           C  
ATOM    280  HA  PRO    17     -17.408  28.998  -0.423  1.00  0.00           H  
ATOM    281  HB2 PRO    17     -16.723  31.487  -1.973  1.00  0.00           H  
ATOM    282  HB3 PRO    17     -16.425  29.763  -2.399  1.00  0.00           H  
ATOM    283  HG2 PRO    17     -18.453  31.148  -3.555  1.00  0.00           H  
ATOM    284  HG3 PRO    17     -18.716  29.461  -3.009  1.00  0.00           H  
ATOM    285  HD2 PRO    17     -19.482  32.030  -1.615  1.00  0.00           H  
ATOM    286  HD3 PRO    17     -20.421  30.517  -1.803  1.00  0.00           H  
ATOM    287  N   GLU    18     -15.585  30.052   1.032  1.00  0.00           N  
ATOM    288  CA  GLU    18     -14.778  30.486   2.182  1.00  0.00           C  
ATOM    289  C   GLU    18     -13.908  31.723   1.894  1.00  0.00           C  
ATOM    290  O   GLU    18     -13.929  32.676   2.675  1.00  0.00           O  
ATOM    291  CB  GLU    18     -13.896  29.311   2.612  1.00  0.00           C  
ATOM    292  CG  GLU    18     -13.148  29.524   3.929  1.00  0.00           C  
ATOM    293  CD  GLU    18     -12.077  28.449   4.034  1.00  0.00           C  
ATOM    294  OE1 GLU    18     -12.415  27.303   4.405  1.00  0.00           O  
ATOM    295  OE2 GLU    18     -10.916  28.696   3.626  1.00  0.00           O1-
ATOM    296  H   GLU    18     -15.483  29.088   0.733  1.00  0.00           H  
ATOM    297  HA  GLU    18     -15.454  30.731   3.003  1.00  0.00           H  
ATOM    298  HB2 GLU    18     -14.509  28.415   2.713  1.00  0.00           H  
ATOM    299  HB3 GLU    18     -13.164  29.135   1.825  1.00  0.00           H  
ATOM    300  HG2 GLU    18     -12.676  30.505   3.949  1.00  0.00           H  
ATOM    301  HG3 GLU    18     -13.842  29.449   4.767  1.00  0.00           H  
ATOM    302  N   ASP    19     -13.166  31.733   0.782  1.00  0.00           N  
ATOM    303  CA  ASP    19     -12.395  32.888   0.308  1.00  0.00           C  
ATOM    304  C   ASP    19     -13.323  33.810  -0.513  1.00  0.00           C  
ATOM    305  O   ASP    19     -13.932  33.326  -1.474  1.00  0.00           O  
ATOM    306  CB  ASP    19     -11.198  32.392  -0.534  1.00  0.00           C  
ATOM    307  CG  ASP    19     -10.207  33.480  -0.982  1.00  0.00           C  
ATOM    308  OD1 ASP    19      -9.019  33.145  -1.219  1.00  0.00           O  
ATOM    309  OD2 ASP    19     -10.590  34.663  -1.116  1.00  0.00           O1-
ATOM    310  H   ASP    19     -13.231  30.940   0.161  1.00  0.00           H  
ATOM    311  HA  ASP    19     -11.990  33.416   1.169  1.00  0.00           H  
ATOM    312  HB2 ASP    19     -10.649  31.663   0.063  1.00  0.00           H  
ATOM    313  HB3 ASP    19     -11.575  31.880  -1.420  1.00  0.00           H  
ATOM    314  N   PRO    20     -13.422  35.121  -0.197  1.00  0.00           N  
ATOM    315  CA  PRO    20     -14.213  36.084  -0.965  1.00  0.00           C  
ATOM    316  C   PRO    20     -13.946  36.074  -2.477  1.00  0.00           C  
ATOM    317  O   PRO    20     -14.860  36.358  -3.252  1.00  0.00           O  
ATOM    318  CB  PRO    20     -13.878  37.451  -0.363  1.00  0.00           C  
ATOM    319  CG  PRO    20     -13.571  37.119   1.093  1.00  0.00           C  
ATOM    320  CD  PRO    20     -12.864  35.770   0.986  1.00  0.00           C  
ATOM    321  HA  PRO    20     -15.269  35.868  -0.792  1.00  0.00           H  
ATOM    322  HB2 PRO    20     -12.985  37.866  -0.835  1.00  0.00           H  
ATOM    323  HB3 PRO    20     -14.714  38.144  -0.452  1.00  0.00           H  
ATOM    324  HG2 PRO    20     -12.937  37.874   1.559  1.00  0.00           H  
ATOM    325  HG3 PRO    20     -14.503  37.003   1.648  1.00  0.00           H  
ATOM    326  HD2 PRO    20     -11.795  35.924   0.848  1.00  0.00           H  
ATOM    327  HD3 PRO    20     -13.049  35.186   1.887  1.00  0.00           H  
ATOM    328  N   ALA    21     -12.732  35.704  -2.910  1.00  0.00           N  
ATOM    329  CA  ALA    21     -12.383  35.589  -4.326  1.00  0.00           C  
ATOM    330  C   ALA    21     -13.180  34.497  -5.065  1.00  0.00           C  
ATOM    331  O   ALA    21     -13.381  34.612  -6.272  1.00  0.00           O  
ATOM    332  CB  ALA    21     -10.872  35.345  -4.427  1.00  0.00           C  
ATOM    333  H   ALA    21     -12.014  35.459  -2.229  1.00  0.00           H  
ATOM    334  HA  ALA    21     -12.611  36.537  -4.816  1.00  0.00           H  
ATOM    335  HB1 ALA    21     -10.332  36.150  -3.929  1.00  0.00           H  
ATOM    336  HB2 ALA    21     -10.611  34.394  -3.963  1.00  0.00           H  
ATOM    337  HB3 ALA    21     -10.574  35.321  -5.477  1.00  0.00           H  
ATOM    338  N   GLU    22     -13.704  33.475  -4.379  1.00  0.00           N  
ATOM    339  CA  GLU    22     -14.530  32.427  -5.000  1.00  0.00           C  
ATOM    340  C   GLU    22     -15.961  32.895  -5.337  1.00  0.00           C  
ATOM    341  O   GLU    22     -16.632  32.268  -6.163  1.00  0.00           O  
ATOM    342  CB  GLU    22     -14.573  31.183  -4.101  1.00  0.00           C  
ATOM    343  CG  GLU    22     -13.258  30.400  -4.099  1.00  0.00           C  
ATOM    344  CD  GLU    22     -13.394  29.089  -3.328  1.00  0.00           C  
ATOM    345  OE1 GLU    22     -12.598  28.851  -2.391  1.00  0.00           O  
ATOM    346  OE2 GLU    22     -14.240  28.242  -3.701  1.00  0.00           O1-
ATOM    347  H   GLU    22     -13.557  33.444  -3.373  1.00  0.00           H  
ATOM    348  HA  GLU    22     -14.069  32.137  -5.945  1.00  0.00           H  
ATOM    349  HB2 GLU    22     -14.803  31.482  -3.083  1.00  0.00           H  
ATOM    350  HB3 GLU    22     -15.365  30.525  -4.461  1.00  0.00           H  
ATOM    351  HG2 GLU    22     -12.975  30.172  -5.128  1.00  0.00           H  
ATOM    352  HG3 GLU    22     -12.472  31.010  -3.652  1.00  0.00           H  
ATOM    353  N   GLU    23     -16.422  34.019  -4.769  1.00  0.00           N  
ATOM    354  CA  GLU    23     -17.624  34.713  -5.257  1.00  0.00           C  
ATOM    355  C   GLU    23     -17.329  35.598  -6.490  1.00  0.00           C  
ATOM    356  O   GLU    23     -18.273  36.078  -7.125  1.00  0.00           O  
ATOM    357  CB  GLU    23     -18.298  35.535  -4.141  1.00  0.00           C  
ATOM    358  CG  GLU    23     -18.795  34.694  -2.953  1.00  0.00           C  
ATOM    359  CD  GLU    23     -20.014  35.334  -2.274  1.00  0.00           C  
ATOM    360  OE1 GLU    23     -21.120  34.745  -2.355  1.00  0.00           O  
ATOM    361  OE2 GLU    23     -19.899  36.442  -1.692  1.00  0.00           O1-
ATOM    362  H   GLU    23     -15.844  34.488  -4.081  1.00  0.00           H  
ATOM    363  HA  GLU    23     -18.348  33.962  -5.580  1.00  0.00           H  
ATOM    364  HB2 GLU    23     -17.608  36.290  -3.775  1.00  0.00           H  
ATOM    365  HB3 GLU    23     -19.158  36.045  -4.576  1.00  0.00           H  
ATOM    366  HG2 GLU    23     -19.078  33.704  -3.311  1.00  0.00           H  
ATOM    367  HG3 GLU    23     -17.990  34.575  -2.227  1.00  0.00           H  
ATOM    368  N   THR    24     -16.053  35.792  -6.859  1.00  0.00           N  
ATOM    369  CA  THR    24     -15.603  36.558  -8.039  1.00  0.00           C  
ATOM    370  C   THR    24     -15.197  35.628  -9.183  1.00  0.00           C  
ATOM    371  O   THR    24     -15.611  35.846 -10.322  1.00  0.00           O  
ATOM    372  CB  THR    24     -14.431  37.476  -7.646  1.00  0.00           C  
ATOM    373  CG2 THR    24     -14.033  38.440  -8.762  1.00  0.00           C  
ATOM    374  OG1 THR    24     -14.819  38.260  -6.541  1.00  0.00           O  
ATOM    375  H   THR    24     -15.330  35.382  -6.282  1.00  0.00           H  
ATOM    376  HA  THR    24     -16.417  37.187  -8.400  1.00  0.00           H  
ATOM    377  HB  THR    24     -13.563  36.878  -7.369  1.00  0.00           H  
ATOM    378  HG1 THR    24     -14.007  38.631  -6.130  1.00  0.00           H  
ATOM    379 1HG2 THR    24     -13.649  37.883  -9.616  1.00  0.00           H  
ATOM    380 2HG2 THR    24     -14.894  39.031  -9.074  1.00  0.00           H  
ATOM    381 3HG2 THR    24     -13.248  39.107  -8.407  1.00  0.00           H  
ATOM    382  N   ILE    25     -14.413  34.587  -8.889  1.00  0.00           N  
ATOM    383  CA  ILE    25     -13.786  33.656  -9.847  1.00  0.00           C  
ATOM    384  C   ILE    25     -14.459  32.269  -9.758  1.00  0.00           C  
ATOM    385  O   ILE    25     -14.549  31.731  -8.648  1.00  0.00           O  
ATOM    386  CB  ILE    25     -12.272  33.501  -9.527  1.00  0.00           C  
ATOM    387  CG1 ILE    25     -11.532  34.843  -9.321  1.00  0.00           C  
ATOM    388  CG2 ILE    25     -11.574  32.698 -10.645  1.00  0.00           C  
ATOM    389  CD1 ILE    25     -10.115  34.668  -8.759  1.00  0.00           C  
ATOM    390  H   ILE    25     -14.135  34.483  -7.916  1.00  0.00           H  
ATOM    391  HA  ILE    25     -13.887  34.062 -10.854  1.00  0.00           H  
ATOM    392  HB  ILE    25     -12.185  32.936  -8.596  1.00  0.00           H  
ATOM    393 2HG1 ILE    25     -11.482  35.381 -10.268  1.00  0.00           H  
ATOM    394 3HG1 ILE    25     -12.071  35.464  -8.608  1.00  0.00           H  
ATOM    395 1HG2 ILE    25     -10.533  32.502 -10.389  1.00  0.00           H  
ATOM    396 2HG2 ILE    25     -12.054  31.733 -10.777  1.00  0.00           H  
ATOM    397 3HG2 ILE    25     -11.613  33.248 -11.586  1.00  0.00           H  
ATOM    398 1HD1 ILE    25      -9.731  35.638  -8.454  1.00  0.00           H  
ATOM    399 2HD1 ILE    25     -10.136  34.015  -7.885  1.00  0.00           H  
ATOM    400 3HD1 ILE    25      -9.450  34.252  -9.514  1.00  0.00           H  
ATOM    401  N   PRO    26     -14.889  31.641 -10.872  1.00  0.00           N  
ATOM    402  CA  PRO    26     -15.393  30.270 -10.860  1.00  0.00           C  
ATOM    403  C   PRO    26     -14.242  29.261 -10.727  1.00  0.00           C  
ATOM    404  O   PRO    26     -13.141  29.501 -11.221  1.00  0.00           O  
ATOM    405  CB  PRO    26     -16.144  30.111 -12.182  1.00  0.00           C  
ATOM    406  CG  PRO    26     -15.379  31.031 -13.132  1.00  0.00           C  
ATOM    407  CD  PRO    26     -14.929  32.179 -12.226  1.00  0.00           C  
ATOM    408  HA  PRO    26     -16.093  30.132 -10.034  1.00  0.00           H  
ATOM    409  HB2 PRO    26     -16.146  29.077 -12.528  1.00  0.00           H  
ATOM    410  HB3 PRO    26     -17.165  30.476 -12.069  1.00  0.00           H  
ATOM    411  HG2 PRO    26     -14.509  30.508 -13.527  1.00  0.00           H  
ATOM    412  HG3 PRO    26     -16.014  31.384 -13.946  1.00  0.00           H  
ATOM    413  HD2 PRO    26     -13.948  32.537 -12.541  1.00  0.00           H  
ATOM    414  HD3 PRO    26     -15.658  32.988 -12.268  1.00  0.00           H  
ATOM    415  N   ALA    27     -14.508  28.112 -10.092  1.00  0.00           N  
ATOM    416  CA  ALA    27     -13.516  27.072  -9.769  1.00  0.00           C  
ATOM    417  C   ALA    27     -12.621  26.655 -10.954  1.00  0.00           C  
ATOM    418  O   ALA    27     -11.414  26.464 -10.807  1.00  0.00           O  
ATOM    419  CB  ALA    27     -14.292  25.859  -9.235  1.00  0.00           C  
ATOM    420  H   ALA    27     -15.433  27.988  -9.704  1.00  0.00           H  
ATOM    421  HA  ALA    27     -12.860  27.439  -8.979  1.00  0.00           H  
ATOM    422  HB1 ALA    27     -14.981  25.482  -9.992  1.00  0.00           H  
ATOM    423  HB2 ALA    27     -13.592  25.063  -8.976  1.00  0.00           H  
ATOM    424  HB3 ALA    27     -14.855  26.133  -8.343  1.00  0.00           H  
ATOM    425  N   ASP    28     -13.205  26.559 -12.148  1.00  0.00           N  
ATOM    426  CA  ASP    28     -12.522  26.112 -13.362  1.00  0.00           C  
ATOM    427  C   ASP    28     -11.470  27.124 -13.865  1.00  0.00           C  
ATOM    428  O   ASP    28     -10.445  26.727 -14.423  1.00  0.00           O  
ATOM    429  CB  ASP    28     -13.593  25.812 -14.422  1.00  0.00           C  
ATOM    430  CG  ASP    28     -13.152  24.694 -15.361  1.00  0.00           C  
ATOM    431  OD1 ASP    28     -13.405  23.515 -15.013  1.00  0.00           O  
ATOM    432  OD2 ASP    28     -12.520  24.985 -16.399  1.00  0.00           O1-
ATOM    433  H   ASP    28     -14.195  26.740 -12.194  1.00  0.00           H  
ATOM    434  HA  ASP    28     -12.002  25.184 -13.121  1.00  0.00           H  
ATOM    435  HB2 ASP    28     -14.513  25.488 -13.929  1.00  0.00           H  
ATOM    436  HB3 ASP    28     -13.820  26.716 -14.986  1.00  0.00           H  
ATOM    437  N   GLU    29     -11.691  28.417 -13.603  1.00  0.00           N  
ATOM    438  CA  GLU    29     -10.740  29.505 -13.865  1.00  0.00           C  
ATOM    439  C   GLU    29      -9.752  29.683 -12.694  1.00  0.00           C  
ATOM    440  O   GLU    29      -8.580  29.992 -12.915  1.00  0.00           O  
ATOM    441  CB  GLU    29     -11.526  30.796 -14.155  1.00  0.00           C  
ATOM    442  CG  GLU    29     -10.642  31.930 -14.694  1.00  0.00           C  
ATOM    443  CD  GLU    29     -11.483  33.127 -15.130  1.00  0.00           C  
ATOM    444  OE1 GLU    29     -11.598  34.110 -14.366  1.00  0.00           O  
ATOM    445  OE2 GLU    29     -12.054  33.109 -16.248  1.00  0.00           O1-
ATOM    446  H   GLU    29     -12.535  28.645 -13.090  1.00  0.00           H  
ATOM    447  HA  GLU    29     -10.163  29.256 -14.756  1.00  0.00           H  
ATOM    448  HB2 GLU    29     -12.287  30.574 -14.903  1.00  0.00           H  
ATOM    449  HB3 GLU    29     -12.026  31.132 -13.247  1.00  0.00           H  
ATOM    450  HG2 GLU    29      -9.943  32.242 -13.918  1.00  0.00           H  
ATOM    451  HG3 GLU    29     -10.071  31.567 -15.551  1.00  0.00           H  
ATOM    452  N   LEU    30     -10.166  29.402 -11.450  1.00  0.00           N  
ATOM    453  CA  LEU    30      -9.254  29.361 -10.301  1.00  0.00           C  
ATOM    454  C   LEU    30      -8.173  28.286 -10.501  1.00  0.00           C  
ATOM    455  O   LEU    30      -6.991  28.574 -10.331  1.00  0.00           O  
ATOM    456  CB  LEU    30     -10.072  29.173  -9.007  1.00  0.00           C  
ATOM    457  CG  LEU    30      -9.236  29.171  -7.708  1.00  0.00           C  
ATOM    458  CD1 LEU    30      -8.420  30.459  -7.525  1.00  0.00           C  
ATOM    459  CD2 LEU    30     -10.170  28.985  -6.503  1.00  0.00           C  
ATOM    460  H   LEU    30     -11.141  29.163 -11.301  1.00  0.00           H  
ATOM    461  HA  LEU    30      -8.741  30.322 -10.253  1.00  0.00           H  
ATOM    462  HB2 LEU    30     -10.813  29.973  -8.945  1.00  0.00           H  
ATOM    463  HB3 LEU    30     -10.609  28.226  -9.065  1.00  0.00           H  
ATOM    464  HG  LEU    30      -8.548  28.325  -7.732  1.00  0.00           H  
ATOM    465 1HD1 LEU    30      -7.660  30.542  -8.300  1.00  0.00           H  
ATOM    466 2HD1 LEU    30      -9.078  31.330  -7.566  1.00  0.00           H  
ATOM    467 3HD1 LEU    30      -7.913  30.441  -6.558  1.00  0.00           H  
ATOM    468 1HD2 LEU    30     -10.737  28.061  -6.611  1.00  0.00           H  
ATOM    469 2HD2 LEU    30      -9.584  28.929  -5.585  1.00  0.00           H  
ATOM    470 3HD2 LEU    30     -10.864  29.822  -6.434  1.00  0.00           H  
HETATM  471  N   HIP    31      -8.546  27.099 -10.984  1.00  0.00           N  
HETATM  472  CA  HIP    31      -7.585  26.081 -11.398  1.00  0.00           C  
HETATM  473  C   HIP    31      -6.582  26.593 -12.477  1.00  0.00           C  
HETATM  474  O   HIP    31      -5.403  26.235 -12.445  1.00  0.00           O  
HETATM  475  CB  HIP    31      -8.365  24.861 -11.916  1.00  0.00           C  
HETATM  476  CG  HIP    31      -9.163  24.097 -10.891  1.00  0.00           C  
HETATM  477  CD2 HIP    31      -8.863  23.941  -9.568  1.00  0.00           C  
HETATM  478  ND1 HIP    31     -10.254  23.298 -11.165  1.00  0.00           N  
HETATM  479  CE1 HIP    31     -10.605  22.657 -10.035  1.00  0.00           C  
HETATM  480  NE2 HIP    31      -9.775  23.039  -9.046  1.00  0.00           N  
HETATM  481  H   HIP    31      -9.537  26.889 -11.055  1.00  0.00           H  
HETATM  482  HA  HIP    31      -7.010  25.777 -10.524  1.00  0.00           H  
HETATM  483  HB2 HIP    31      -9.033  25.180 -12.715  1.00  0.00           H  
HETATM  484  HB3 HIP    31      -7.646  24.161 -12.345  1.00  0.00           H  
HETATM  485  HD1 HIP    31     -10.657  23.151 -12.088  1.00  0.00           H  
HETATM  486  HD2 HIP    31      -8.026  24.376  -9.040  1.00  0.00           H  
HETATM  487  HE1 HIP    31     -11.371  21.895  -9.951  1.00  0.00           H  
HETATM  488  HE2 HIP    31      -9.743  22.617  -8.108  1.00  0.00           H  
ATOM    489  N   GLU    32      -7.010  27.461 -13.410  1.00  0.00           N  
ATOM    490  CA  GLU    32      -6.131  28.061 -14.427  1.00  0.00           C  
ATOM    491  C   GLU    32      -5.165  29.098 -13.820  1.00  0.00           C  
ATOM    492  O   GLU    32      -4.031  29.244 -14.283  1.00  0.00           O  
ATOM    493  CB  GLU    32      -7.006  28.685 -15.531  1.00  0.00           C  
ATOM    494  CG  GLU    32      -6.213  29.188 -16.744  1.00  0.00           C  
ATOM    495  CD  GLU    32      -6.277  30.706 -16.918  1.00  0.00           C  
ATOM    496  OE1 GLU    32      -6.853  31.154 -17.941  1.00  0.00           O  
ATOM    497  OE2 GLU    32      -5.706  31.448 -16.089  1.00  0.00           O1-
ATOM    498  H   GLU    32      -7.975  27.767 -13.387  1.00  0.00           H  
ATOM    499  HA  GLU    32      -5.530  27.268 -14.875  1.00  0.00           H  
ATOM    500  HB2 GLU    32      -7.706  27.925 -15.879  1.00  0.00           H  
ATOM    501  HB3 GLU    32      -7.594  29.507 -15.127  1.00  0.00           H  
ATOM    502  HG2 GLU    32      -5.175  28.877 -16.680  1.00  0.00           H  
ATOM    503  HG3 GLU    32      -6.628  28.721 -17.634  1.00  0.00           H  
HETATM  504  N   HIP    33      -5.593  29.802 -12.771  1.00  0.00           N  
HETATM  505  CA  HIP    33      -4.776  30.772 -12.057  1.00  0.00           C  
HETATM  506  C   HIP    33      -3.754  30.128 -11.080  1.00  0.00           C  
HETATM  507  O   HIP    33      -2.668  30.679 -10.873  1.00  0.00           O  
HETATM  508  CB  HIP    33      -5.719  31.755 -11.354  1.00  0.00           C  
HETATM  509  CG  HIP    33      -6.542  32.634 -12.268  1.00  0.00           C  
HETATM  510  CD2 HIP    33      -7.330  33.662 -11.833  1.00  0.00           C  
HETATM  511  ND1 HIP    33      -6.602  32.622 -13.656  1.00  0.00           N  
HETATM  512  CE1 HIP    33      -7.405  33.627 -14.045  1.00  0.00           C  
HETATM  513  NE2 HIP    33      -7.868  34.264 -12.955  1.00  0.00           N  
HETATM  514  H   HIP    33      -6.553  29.683 -12.467  1.00  0.00           H  
HETATM  515  HA  HIP    33      -4.207  31.349 -12.780  1.00  0.00           H  
HETATM  516  HB2 HIP    33      -6.387  31.206 -10.690  1.00  0.00           H  
HETATM  517  HB3 HIP    33      -5.108  32.416 -10.735  1.00  0.00           H  
HETATM  518  HD1 HIP    33      -6.101  32.007 -14.294  1.00  0.00           H  
HETATM  519  HD2 HIP    33      -7.465  33.973 -10.806  1.00  0.00           H  
HETATM  520  HE1 HIP    33      -7.596  33.917 -15.071  1.00  0.00           H  
HETATM  521  HE2 HIP    33      -8.470  35.096 -12.981  1.00  0.00           H  
ATOM    522  N   LEU    34      -4.054  28.960 -10.492  1.00  0.00           N  
ATOM    523  CA  LEU    34      -3.149  28.205  -9.608  1.00  0.00           C  
ATOM    524  C   LEU    34      -2.096  27.429 -10.426  1.00  0.00           C  
ATOM    525  O   LEU    34      -2.105  26.200 -10.475  1.00  0.00           O  
ATOM    526  CB  LEU    34      -3.996  27.296  -8.690  1.00  0.00           C  
ATOM    527  CG  LEU    34      -4.856  28.052  -7.653  1.00  0.00           C  
ATOM    528  CD1 LEU    34      -5.829  27.066  -6.991  1.00  0.00           C  
ATOM    529  CD2 LEU    34      -3.995  28.725  -6.572  1.00  0.00           C  
ATOM    530  H   LEU    34      -4.976  28.566 -10.653  1.00  0.00           H  
ATOM    531  HA  LEU    34      -2.592  28.905  -8.984  1.00  0.00           H  
ATOM    532  HB2 LEU    34      -4.646  26.685  -9.318  1.00  0.00           H  
ATOM    533  HB3 LEU    34      -3.329  26.621  -8.151  1.00  0.00           H  
ATOM    534  HG  LEU    34      -5.445  28.822  -8.153  1.00  0.00           H  
ATOM    535 1HD1 LEU    34      -6.488  26.635  -7.746  1.00  0.00           H  
ATOM    536 2HD1 LEU    34      -5.272  26.267  -6.505  1.00  0.00           H  
ATOM    537 3HD1 LEU    34      -6.440  27.586  -6.251  1.00  0.00           H  
ATOM    538 1HD2 LEU    34      -4.639  29.193  -5.825  1.00  0.00           H  
ATOM    539 2HD2 LEU    34      -3.361  27.986  -6.080  1.00  0.00           H  
ATOM    540 3HD2 LEU    34      -3.370  29.501  -7.013  1.00  0.00           H  
ATOM    541  N   GLN    35      -1.230  28.155 -11.135  1.00  0.00           N  
ATOM    542  CA  GLN    35      -0.441  27.626 -12.253  1.00  0.00           C  
ATOM    543  C   GLN    35       0.933  27.026 -11.901  1.00  0.00           C  
ATOM    544  O   GLN    35       1.592  26.515 -12.809  1.00  0.00           O  
ATOM    545  CB  GLN    35      -0.280  28.728 -13.319  1.00  0.00           C  
ATOM    546  CG  GLN    35       0.613  29.909 -12.882  1.00  0.00           C  
ATOM    547  CD  GLN    35       1.047  30.770 -14.067  1.00  0.00           C  
ATOM    548  NE2 GLN    35       2.268  31.256 -14.091  1.00  0.00           N  
ATOM    549  OE1 GLN    35       0.300  30.991 -15.014  1.00  0.00           O  
ATOM    550  H   GLN    35      -1.273  29.159 -11.014  1.00  0.00           H  
ATOM    551  HA  GLN    35      -1.008  26.813 -12.711  1.00  0.00           H  
ATOM    552  HB2 GLN    35       0.158  28.275 -14.211  1.00  0.00           H  
ATOM    553  HB3 GLN    35      -1.264  29.108 -13.596  1.00  0.00           H  
ATOM    554  HG2 GLN    35       0.076  30.533 -12.168  1.00  0.00           H  
ATOM    555  HG3 GLN    35       1.511  29.535 -12.391  1.00  0.00           H  
ATOM    556 1HE2 GLN    35       2.564  31.789 -14.899  1.00  0.00           H  
ATOM    557 2HE2 GLN    35       2.942  31.050 -13.360  1.00  0.00           H  
ATOM    558  N   LYS    36       1.417  27.104 -10.651  1.00  0.00           N  
ATOM    559  CA  LYS    36       2.821  26.783 -10.306  1.00  0.00           C  
ATOM    560  C   LYS    36       2.996  25.924  -9.025  1.00  0.00           C  
ATOM    561  O   LYS    36       2.159  26.012  -8.120  1.00  0.00           O  
ATOM    562  CB  LYS    36       3.635  28.093 -10.242  1.00  0.00           C  
ATOM    563  CG  LYS    36       3.238  29.017  -9.079  1.00  0.00           C  
ATOM    564  CD  LYS    36       3.976  30.358  -9.155  1.00  0.00           C  
ATOM    565  CE  LYS    36       3.695  31.254  -7.940  1.00  0.00           C  
ATOM    566  NZ  LYS    36       2.272  31.646  -7.834  1.00  0.00           N1+
ATOM    567  H   LYS    36       0.831  27.508  -9.927  1.00  0.00           H  
ATOM    568  HA  LYS    36       3.238  26.205 -11.127  1.00  0.00           H  
ATOM    569  HB2 LYS    36       4.694  27.850 -10.144  1.00  0.00           H  
ATOM    570  HB3 LYS    36       3.506  28.628 -11.184  1.00  0.00           H  
ATOM    571  HG2 LYS    36       2.166  29.205  -9.117  1.00  0.00           H  
ATOM    572  HG3 LYS    36       3.484  28.529  -8.137  1.00  0.00           H  
ATOM    573  HD2 LYS    36       5.050  30.170  -9.202  1.00  0.00           H  
ATOM    574  HD3 LYS    36       3.682  30.884 -10.065  1.00  0.00           H  
ATOM    575  HE2 LYS    36       4.016  30.742  -7.030  1.00  0.00           H  
ATOM    576  HE3 LYS    36       4.299  32.159  -8.042  1.00  0.00           H  
ATOM    577  HZ1 LYS    36       1.922  31.973  -8.732  1.00  0.00           H  
ATOM    578  HZ2 LYS    36       1.692  30.877  -7.524  1.00  0.00           H  
ATOM    579  HZ3 LYS    36       2.166  32.406  -7.167  1.00  0.00           H  
ATOM    580  N   PRO    37       4.072  25.114  -8.920  1.00  0.00           N  
ATOM    581  CA  PRO    37       4.403  24.324  -7.732  1.00  0.00           C  
ATOM    582  C   PRO    37       5.268  25.152  -6.755  1.00  0.00           C  
ATOM    583  O   PRO    37       5.121  26.373  -6.716  1.00  0.00           O  
ATOM    584  CB  PRO    37       5.089  23.094  -8.318  1.00  0.00           C  
ATOM    585  CG  PRO    37       5.925  23.693  -9.440  1.00  0.00           C  
ATOM    586  CD  PRO    37       5.020  24.797  -9.985  1.00  0.00           C  
ATOM    587  HA  PRO    37       3.501  24.004  -7.219  1.00  0.00           H  
ATOM    588  HB2 PRO    37       5.688  22.548  -7.599  1.00  0.00           H  
ATOM    589  HB3 PRO    37       4.335  22.437  -8.749  1.00  0.00           H  
ATOM    590  HG2 PRO    37       6.831  24.131  -9.027  1.00  0.00           H  
ATOM    591  HG3 PRO    37       6.154  22.946 -10.197  1.00  0.00           H  
ATOM    592  HD2 PRO    37       5.616  25.668 -10.257  1.00  0.00           H  
ATOM    593  HD3 PRO    37       4.486  24.415 -10.856  1.00  0.00           H  
ATOM    594  N   SER    38       6.162  24.547  -5.957  1.00  0.00           N  
ATOM    595  CA  SER    38       7.045  25.320  -5.057  1.00  0.00           C  
ATOM    596  C   SER    38       8.075  26.189  -5.796  1.00  0.00           C  
ATOM    597  O   SER    38       8.304  27.328  -5.373  1.00  0.00           O  
ATOM    598  CB  SER    38       7.770  24.418  -4.042  1.00  0.00           C  
ATOM    599  OG  SER    38       8.690  23.534  -4.655  1.00  0.00           O  
ATOM    600  H   SER    38       6.271  23.530  -5.967  1.00  0.00           H  
ATOM    601  HA  SER    38       6.429  26.006  -4.477  1.00  0.00           H  
ATOM    602  HB2 SER    38       8.312  25.050  -3.338  1.00  0.00           H  
ATOM    603  HB3 SER    38       7.037  23.837  -3.485  1.00  0.00           H  
ATOM    604  HG  SER    38       8.160  22.839  -5.119  1.00  0.00           H  
ATOM    605  N   THR    39       8.676  25.686  -6.889  1.00  0.00           N  
ATOM    606  CA  THR    39       9.717  26.384  -7.660  1.00  0.00           C  
ATOM    607  C   THR    39       9.657  26.056  -9.150  1.00  0.00           C  
ATOM    608  O   THR    39       9.167  25.004  -9.565  1.00  0.00           O  
ATOM    609  CB  THR    39      11.131  26.084  -7.125  1.00  0.00           C  
ATOM    610  CG2 THR    39      11.324  26.393  -5.641  1.00  0.00           C  
ATOM    611  OG1 THR    39      11.467  24.733  -7.339  1.00  0.00           O  
ATOM    612  H   THR    39       8.458  24.738  -7.166  1.00  0.00           H  
ATOM    613  HA  THR    39       9.544  27.454  -7.561  1.00  0.00           H  
ATOM    614  HB  THR    39      11.833  26.706  -7.676  1.00  0.00           H  
ATOM    615  HG1 THR    39      12.330  24.569  -6.908  1.00  0.00           H  
ATOM    616 1HG2 THR    39      10.748  25.698  -5.029  1.00  0.00           H  
ATOM    617 2HG2 THR    39      12.378  26.297  -5.389  1.00  0.00           H  
ATOM    618 3HG2 THR    39      11.007  27.413  -5.433  1.00  0.00           H  
ATOM    619  N   ALA    40      10.252  26.926  -9.970  1.00  0.00           N  
ATOM    620  CA  ALA    40      10.487  26.670 -11.393  1.00  0.00           C  
ATOM    621  C   ALA    40      11.278  25.369 -11.625  1.00  0.00           C  
ATOM    622  O   ALA    40      11.040  24.686 -12.622  1.00  0.00           O  
ATOM    623  CB  ALA    40      11.204  27.889 -11.993  1.00  0.00           C  
ATOM    624  H   ALA    40      10.568  27.806  -9.581  1.00  0.00           H  
ATOM    625  HA  ALA    40       9.524  26.556 -11.891  1.00  0.00           H  
ATOM    626  HB1 ALA    40      11.360  27.732 -13.061  1.00  0.00           H  
ATOM    627  HB2 ALA    40      10.595  28.781 -11.858  1.00  0.00           H  
ATOM    628  HB3 ALA    40      12.173  28.036 -11.512  1.00  0.00           H  
ATOM    629  N   ARG    41      12.152  24.976 -10.685  1.00  0.00           N  
ATOM    630  CA  ARG    41      12.828  23.675 -10.708  1.00  0.00           C  
ATOM    631  C   ARG    41      11.817  22.520 -10.707  1.00  0.00           C  
ATOM    632  O   ARG    41      11.895  21.687 -11.610  1.00  0.00           O  
ATOM    633  CB  ARG    41      13.808  23.534  -9.531  1.00  0.00           C  
ATOM    634  CG  ARG    41      14.669  22.259  -9.630  1.00  0.00           C  
ATOM    635  CD  ARG    41      15.026  21.690  -8.251  1.00  0.00           C  
ATOM    636  NE  ARG    41      15.982  22.534  -7.520  1.00  0.00           N  
ATOM    637  CZ  ARG    41      17.296  22.347  -7.445  1.00  0.00           C  
ATOM    638  NH1 ARG    41      18.021  23.147  -6.705  1.00  0.00           N1+
ATOM    639  NH2 ARG    41      17.920  21.370  -8.073  1.00  0.00           N  
ATOM    640  H   ARG    41      12.309  25.593  -9.896  1.00  0.00           H  
ATOM    641  HA  ARG    41      13.402  23.615 -11.633  1.00  0.00           H  
ATOM    642  HB2 ARG    41      14.467  24.403  -9.489  1.00  0.00           H  
ATOM    643  HB3 ARG    41      13.230  23.494  -8.614  1.00  0.00           H  
ATOM    644  HG2 ARG    41      14.127  21.477 -10.157  1.00  0.00           H  
ATOM    645  HG3 ARG    41      15.578  22.474 -10.194  1.00  0.00           H  
ATOM    646  HD2 ARG    41      14.114  21.590  -7.660  1.00  0.00           H  
ATOM    647  HD3 ARG    41      15.435  20.692  -8.386  1.00  0.00           H  
ATOM    648  HE  ARG    41      15.581  23.313  -7.004  1.00  0.00           H  
ATOM    649 1HH1 ARG    41      17.607  23.925  -6.199  1.00  0.00           H  
ATOM    650 2HH1 ARG    41      19.017  22.967  -6.610  1.00  0.00           H  
ATOM    651 1HH2 ARG    41      17.420  20.720  -8.665  1.00  0.00           H  
ATOM    652 2HH2 ARG    41      18.938  21.313  -8.031  1.00  0.00           H  
ATOM    653  N   THR    42      10.891  22.418  -9.737  1.00  0.00           N  
ATOM    654  CA  THR    42       9.972  21.259  -9.657  1.00  0.00           C  
ATOM    655  C   THR    42       8.986  21.240 -10.819  1.00  0.00           C  
ATOM    656  O   THR    42       8.697  20.165 -11.338  1.00  0.00           O  
ATOM    657  CB  THR    42       9.264  21.146  -8.300  1.00  0.00           C  
ATOM    658  CG2 THR    42      10.261  20.866  -7.176  1.00  0.00           C  
ATOM    659  OG1 THR    42       8.576  22.326  -7.992  1.00  0.00           O  
ATOM    660  H   THR    42      10.784  23.167  -9.058  1.00  0.00           H  
ATOM    661  HA  THR    42      10.561  20.350  -9.775  1.00  0.00           H  
ATOM    662  HB  THR    42       8.549  20.321  -8.342  1.00  0.00           H  
ATOM    663  HG1 THR    42       8.058  22.150  -7.175  1.00  0.00           H  
ATOM    664 1HG2 THR    42      10.976  21.683  -7.099  1.00  0.00           H  
ATOM    665 2HG2 THR    42       9.730  20.771  -6.228  1.00  0.00           H  
ATOM    666 3HG2 THR    42      10.791  19.933  -7.373  1.00  0.00           H  
ATOM    667  N   LYS    43       8.585  22.409 -11.327  1.00  0.00           N  
ATOM    668  CA  LYS    43       7.846  22.548 -12.592  1.00  0.00           C  
ATOM    669  C   LYS    43       8.635  21.917 -13.762  1.00  0.00           C  
ATOM    670  O   LYS    43       8.155  20.992 -14.422  1.00  0.00           O  
ATOM    671  CB  LYS    43       7.544  24.051 -12.802  1.00  0.00           C  
ATOM    672  CG  LYS    43       6.403  24.391 -13.781  1.00  0.00           C  
ATOM    673  CD  LYS    43       6.677  23.972 -15.229  1.00  0.00           C  
ATOM    674  CE  LYS    43       5.708  24.659 -16.198  1.00  0.00           C  
ATOM    675  NZ  LYS    43       5.987  24.289 -17.606  1.00  0.00           N1+
ATOM    676  H   LYS    43       8.816  23.251 -10.805  1.00  0.00           H  
ATOM    677  HA  LYS    43       6.905  22.003 -12.503  1.00  0.00           H  
ATOM    678  HB2 LYS    43       7.269  24.486 -11.841  1.00  0.00           H  
ATOM    679  HB3 LYS    43       8.446  24.569 -13.126  1.00  0.00           H  
ATOM    680  HG2 LYS    43       5.480  23.920 -13.439  1.00  0.00           H  
ATOM    681  HG3 LYS    43       6.259  25.472 -13.754  1.00  0.00           H  
ATOM    682  HD2 LYS    43       7.699  24.247 -15.500  1.00  0.00           H  
ATOM    683  HD3 LYS    43       6.552  22.895 -15.311  1.00  0.00           H  
ATOM    684  HE2 LYS    43       4.680  24.392 -15.941  1.00  0.00           H  
ATOM    685  HE3 LYS    43       5.821  25.741 -16.086  1.00  0.00           H  
ATOM    686  HZ1 LYS    43       5.476  24.898 -18.239  1.00  0.00           H  
ATOM    687  HZ2 LYS    43       6.980  24.376 -17.820  1.00  0.00           H  
ATOM    688  HZ3 LYS    43       5.706  23.336 -17.815  1.00  0.00           H  
ATOM    689  N   ARG    44       9.868  22.385 -13.991  1.00  0.00           N  
ATOM    690  CA  ARG    44      10.770  21.929 -15.058  1.00  0.00           C  
ATOM    691  C   ARG    44      11.122  20.435 -14.949  1.00  0.00           C  
ATOM    692  O   ARG    44      11.186  19.743 -15.965  1.00  0.00           O  
ATOM    693  CB  ARG    44      12.018  22.824 -15.010  1.00  0.00           C  
ATOM    694  CG  ARG    44      13.060  22.511 -16.091  1.00  0.00           C  
ATOM    695  CD  ARG    44      14.159  23.585 -16.151  1.00  0.00           C  
ATOM    696  NE  ARG    44      14.933  23.665 -14.898  1.00  0.00           N  
ATOM    697  CZ  ARG    44      14.894  24.624 -13.977  1.00  0.00           C  
ATOM    698  NH1 ARG    44      14.063  25.644 -14.006  1.00  0.00           N1+
ATOM    699  NH2 ARG    44      15.719  24.568 -12.961  1.00  0.00           N  
ATOM    700  H   ARG    44      10.196  23.143 -13.401  1.00  0.00           H  
ATOM    701  HA  ARG    44      10.276  22.086 -16.018  1.00  0.00           H  
ATOM    702  HB2 ARG    44      11.695  23.858 -15.136  1.00  0.00           H  
ATOM    703  HB3 ARG    44      12.489  22.731 -14.030  1.00  0.00           H  
ATOM    704  HG2 ARG    44      13.515  21.541 -15.889  1.00  0.00           H  
ATOM    705  HG3 ARG    44      12.565  22.469 -17.059  1.00  0.00           H  
ATOM    706  HD2 ARG    44      14.842  23.328 -16.963  1.00  0.00           H  
ATOM    707  HD3 ARG    44      13.714  24.548 -16.395  1.00  0.00           H  
ATOM    708  HE  ARG    44      15.608  22.921 -14.747  1.00  0.00           H  
ATOM    709 1HH1 ARG    44      13.378  25.748 -14.747  1.00  0.00           H  
ATOM    710 2HH1 ARG    44      14.136  26.359 -13.296  1.00  0.00           H  
ATOM    711 1HH2 ARG    44      16.382  23.800 -12.877  1.00  0.00           H  
ATOM    712 2HH2 ARG    44      15.713  25.312 -12.274  1.00  0.00           H  
ATOM    713  N   LEU    45      11.295  19.918 -13.729  1.00  0.00           N  
ATOM    714  CA  LEU    45      11.567  18.506 -13.442  1.00  0.00           C  
ATOM    715  C   LEU    45      10.349  17.640 -13.823  1.00  0.00           C  
ATOM    716  O   LEU    45      10.471  16.750 -14.662  1.00  0.00           O  
ATOM    717  CB  LEU    45      12.003  18.412 -11.962  1.00  0.00           C  
ATOM    718  CG  LEU    45      12.885  17.205 -11.586  1.00  0.00           C  
ATOM    719  CD1 LEU    45      13.328  17.341 -10.123  1.00  0.00           C  
ATOM    720  CD2 LEU    45      12.173  15.866 -11.786  1.00  0.00           C  
ATOM    721  H   LEU    45      11.276  20.559 -12.945  1.00  0.00           H  
ATOM    722  HA  LEU    45      12.400  18.183 -14.067  1.00  0.00           H  
ATOM    723  HB2 LEU    45      12.604  19.291 -11.734  1.00  0.00           H  
ATOM    724  HB3 LEU    45      11.123  18.442 -11.319  1.00  0.00           H  
ATOM    725  HG  LEU    45      13.779  17.220 -12.210  1.00  0.00           H  
ATOM    726 1HD1 LEU    45      12.457  17.340  -9.466  1.00  0.00           H  
ATOM    727 2HD1 LEU    45      13.982  16.510  -9.855  1.00  0.00           H  
ATOM    728 3HD1 LEU    45      13.879  18.273  -9.986  1.00  0.00           H  
ATOM    729 1HD2 LEU    45      12.081  15.663 -12.851  1.00  0.00           H  
ATOM    730 2HD2 LEU    45      12.756  15.063 -11.339  1.00  0.00           H  
ATOM    731 3HD2 LEU    45      11.186  15.887 -11.326  1.00  0.00           H  
ATOM    732  N   LYS    46       9.147  17.964 -13.326  1.00  0.00           N  
ATOM    733  CA  LYS    46       7.899  17.277 -13.708  1.00  0.00           C  
ATOM    734  C   LYS    46       7.682  17.246 -15.237  1.00  0.00           C  
ATOM    735  O   LYS    46       7.282  16.220 -15.789  1.00  0.00           O  
ATOM    736  CB  LYS    46       6.731  17.967 -12.973  1.00  0.00           C  
ATOM    737  CG  LYS    46       5.377  17.268 -13.183  1.00  0.00           C  
ATOM    738  CD  LYS    46       4.259  17.994 -12.421  1.00  0.00           C  
ATOM    739  CE  LYS    46       2.900  17.334 -12.689  1.00  0.00           C  
ATOM    740  NZ  LYS    46       1.813  18.052 -11.986  1.00  0.00           N1+
ATOM    741  H   LYS    46       9.086  18.724 -12.655  1.00  0.00           H  
ATOM    742  HA  LYS    46       7.961  16.238 -13.378  1.00  0.00           H  
ATOM    743  HB2 LYS    46       6.953  17.982 -11.905  1.00  0.00           H  
ATOM    744  HB3 LYS    46       6.655  19.000 -13.315  1.00  0.00           H  
ATOM    745  HG2 LYS    46       5.129  17.263 -14.246  1.00  0.00           H  
ATOM    746  HG3 LYS    46       5.443  16.239 -12.829  1.00  0.00           H  
ATOM    747  HD2 LYS    46       4.471  17.959 -11.351  1.00  0.00           H  
ATOM    748  HD3 LYS    46       4.222  19.038 -12.741  1.00  0.00           H  
ATOM    749  HE2 LYS    46       2.704  17.336 -13.766  1.00  0.00           H  
ATOM    750  HE3 LYS    46       2.937  16.295 -12.350  1.00  0.00           H  
ATOM    751  HZ1 LYS    46       1.997  18.120 -10.988  1.00  0.00           H  
ATOM    752  HZ2 LYS    46       1.723  19.006 -12.320  1.00  0.00           H  
ATOM    753  HZ3 LYS    46       0.918  17.594 -12.122  1.00  0.00           H  
ATOM    754  N   GLU    47       8.007  18.343 -15.927  1.00  0.00           N  
ATOM    755  CA  GLU    47       7.889  18.488 -17.385  1.00  0.00           C  
ATOM    756  C   GLU    47       8.910  17.679 -18.215  1.00  0.00           C  
ATOM    757  O   GLU    47       8.766  17.655 -19.442  1.00  0.00           O  
ATOM    758  CB  GLU    47       7.977  19.979 -17.747  1.00  0.00           C  
ATOM    759  CG  GLU    47       6.730  20.776 -17.349  1.00  0.00           C  
ATOM    760  CD  GLU    47       5.640  20.763 -18.420  1.00  0.00           C  
ATOM    761  OE1 GLU    47       5.156  21.862 -18.780  1.00  0.00           O  
ATOM    762  OE2 GLU    47       5.235  19.676 -18.897  1.00  0.00           O1-
ATOM    763  H   GLU    47       8.297  19.155 -15.395  1.00  0.00           H  
ATOM    764  HA  GLU    47       6.903  18.123 -17.680  1.00  0.00           H  
ATOM    765  HB2 GLU    47       8.846  20.410 -17.249  1.00  0.00           H  
ATOM    766  HB3 GLU    47       8.120  20.099 -18.819  1.00  0.00           H  
ATOM    767  HG2 GLU    47       6.320  20.411 -16.406  1.00  0.00           H  
ATOM    768  HG3 GLU    47       7.047  21.805 -17.204  1.00  0.00           H  
ATOM    769  N   ARG    48       9.900  17.016 -17.587  1.00  0.00           N  
ATOM    770  CA  ARG    48      10.788  16.040 -18.246  1.00  0.00           C  
ATOM    771  C   ARG    48      10.587  14.577 -17.798  1.00  0.00           C  
ATOM    772  O   ARG    48      10.994  13.670 -18.527  1.00  0.00           O  
ATOM    773  CB  ARG    48      12.266  16.459 -18.116  1.00  0.00           C  
ATOM    774  CG  ARG    48      12.836  16.456 -16.687  1.00  0.00           C  
ATOM    775  CD  ARG    48      14.373  16.333 -16.665  1.00  0.00           C  
ATOM    776  NE  ARG    48      14.902  16.041 -15.317  1.00  0.00           N  
ATOM    777  CZ  ARG    48      14.655  14.965 -14.579  1.00  0.00           C  
ATOM    778  NH1 ARG    48      15.093  14.949 -13.344  1.00  0.00           N1+
ATOM    779  NH2 ARG    48      13.997  13.925 -15.039  1.00  0.00           N  
ATOM    780  H   ARG    48      10.007  17.148 -16.588  1.00  0.00           H  
ATOM    781  HA  ARG    48      10.565  16.051 -19.313  1.00  0.00           H  
ATOM    782  HB2 ARG    48      12.851  15.772 -18.720  1.00  0.00           H  
ATOM    783  HB3 ARG    48      12.389  17.450 -18.548  1.00  0.00           H  
ATOM    784  HG2 ARG    48      12.547  17.377 -16.187  1.00  0.00           H  
ATOM    785  HG3 ARG    48      12.405  15.619 -16.143  1.00  0.00           H  
ATOM    786  HD2 ARG    48      14.691  15.545 -17.346  1.00  0.00           H  
ATOM    787  HD3 ARG    48      14.800  17.273 -17.016  1.00  0.00           H  
ATOM    788  HE  ARG    48      15.500  16.739 -14.889  1.00  0.00           H  
ATOM    789 1HH1 ARG    48      15.699  15.700 -13.035  1.00  0.00           H  
ATOM    790 2HH1 ARG    48      14.830  14.196 -12.711  1.00  0.00           H  
ATOM    791 1HH2 ARG    48      13.796  13.852 -16.029  1.00  0.00           H  
ATOM    792 2HH2 ARG    48      13.710  13.152 -14.440  1.00  0.00           H  
ATOM    793  N   CYS    49       9.987  14.316 -16.628  1.00  0.00           N  
ATOM    794  CA  CYS    49       9.763  12.959 -16.103  1.00  0.00           C  
ATOM    795  C   CYS    49       8.991  12.057 -17.086  1.00  0.00           C  
ATOM    796  O   CYS    49       7.827  12.331 -17.380  1.00  0.00           O  
ATOM    797  CB  CYS    49       9.018  13.048 -14.766  1.00  0.00           C  
ATOM    798  SG  CYS    49      10.103  13.697 -13.473  1.00  0.00           S  
ATOM    799  H   CYS    49       9.739  15.096 -16.033  1.00  0.00           H  
ATOM    800  HA  CYS    49      10.729  12.496 -15.914  1.00  0.00           H  
ATOM    801  HB2 CYS    49       8.136  13.684 -14.873  1.00  0.00           H  
ATOM    802  HB3 CYS    49       8.680  12.053 -14.470  1.00  0.00           H  
ATOM    803  HG  CYS    49      11.168  12.908 -13.718  1.00  0.00           H  
ATOM    804  N   ARG    50       9.618  10.971 -17.553  1.00  0.00           N  
ATOM    805  CA  ARG    50       9.017   9.977 -18.455  1.00  0.00           C  
ATOM    806  C   ARG    50       8.499   8.782 -17.641  1.00  0.00           C  
ATOM    807  O   ARG    50       9.258   7.899 -17.243  1.00  0.00           O  
ATOM    808  CB  ARG    50      10.051   9.598 -19.529  1.00  0.00           C  
ATOM    809  CG  ARG    50       9.480   8.700 -20.640  1.00  0.00           C  
ATOM    810  CD  ARG    50      10.455   8.561 -21.820  1.00  0.00           C  
ATOM    811  NE  ARG    50      10.563   9.805 -22.607  1.00  0.00           N  
ATOM    812  CZ  ARG    50      11.461  10.074 -23.548  1.00  0.00           C  
ATOM    813  NH1 ARG    50      12.330   9.183 -23.975  1.00  0.00           N1+
ATOM    814  NH2 ARG    50      11.502  11.261 -24.104  1.00  0.00           N  
ATOM    815  H   ARG    50      10.584  10.832 -17.277  1.00  0.00           H  
ATOM    816  HA  ARG    50       8.169  10.435 -18.967  1.00  0.00           H  
ATOM    817  HB2 ARG    50      10.406  10.522 -19.983  1.00  0.00           H  
ATOM    818  HB3 ARG    50      10.901   9.100 -19.063  1.00  0.00           H  
ATOM    819  HG2 ARG    50       9.285   7.711 -20.227  1.00  0.00           H  
ATOM    820  HG3 ARG    50       8.537   9.111 -21.003  1.00  0.00           H  
ATOM    821  HD2 ARG    50      11.437   8.276 -21.444  1.00  0.00           H  
ATOM    822  HD3 ARG    50      10.103   7.762 -22.468  1.00  0.00           H  
ATOM    823  HE  ARG    50       9.879  10.532 -22.408  1.00  0.00           H  
ATOM    824 1HH1 ARG    50      12.265   8.219 -23.675  1.00  0.00           H  
ATOM    825 2HH1 ARG    50      12.972   9.434 -24.711  1.00  0.00           H  
ATOM    826 1HH2 ARG    50      10.855  11.993 -23.837  1.00  0.00           H  
ATOM    827 2HH2 ARG    50      12.209  11.464 -24.803  1.00  0.00           H  
ATOM    828  N   TRP    51       7.200   8.796 -17.343  1.00  0.00           N  
ATOM    829  CA  TRP    51       6.544   7.899 -16.384  1.00  0.00           C  
ATOM    830  C   TRP    51       6.403   6.451 -16.902  1.00  0.00           C  
ATOM    831  O   TRP    51       6.018   6.223 -18.049  1.00  0.00           O  
ATOM    832  CB  TRP    51       5.172   8.496 -16.027  1.00  0.00           C  
ATOM    833  CG  TRP    51       5.122   9.991 -15.874  1.00  0.00           C  
ATOM    834  CD1 TRP    51       4.650  10.848 -16.808  1.00  0.00           C  
ATOM    835  CD2 TRP    51       5.576  10.836 -14.767  1.00  0.00           C  
ATOM    836  CE2 TRP    51       5.289  12.198 -15.084  1.00  0.00           C  
ATOM    837  CE3 TRP    51       6.209  10.594 -13.528  1.00  0.00           C  
ATOM    838  NE1 TRP    51       4.746  12.144 -16.348  1.00  0.00           N  
ATOM    839  CZ2 TRP    51       5.567  13.256 -14.207  1.00  0.00           C  
ATOM    840  CZ3 TRP    51       6.518  11.650 -12.648  1.00  0.00           C  
ATOM    841  CH2 TRP    51       6.181  12.976 -12.975  1.00  0.00           C  
ATOM    842  H   TRP    51       6.657   9.581 -17.676  1.00  0.00           H  
ATOM    843  HA  TRP    51       7.148   7.876 -15.476  1.00  0.00           H  
ATOM    844  HB2 TRP    51       4.467   8.224 -16.813  1.00  0.00           H  
ATOM    845  HB3 TRP    51       4.818   8.037 -15.103  1.00  0.00           H  
ATOM    846  HD1 TRP    51       4.251  10.565 -17.776  1.00  0.00           H  
ATOM    847  HE1 TRP    51       4.464  12.946 -16.902  1.00  0.00           H  
ATOM    848  HE3 TRP    51       6.460   9.581 -13.264  1.00  0.00           H  
ATOM    849  HZ2 TRP    51       5.320  14.270 -14.485  1.00  0.00           H  
ATOM    850  HZ3 TRP    51       7.022  11.444 -11.715  1.00  0.00           H  
ATOM    851  HH2 TRP    51       6.413  13.777 -12.290  1.00  0.00           H  
ATOM    852  N   LYS    52       6.667   5.459 -16.046  1.00  0.00           N  
ATOM    853  CA  LYS    52       6.710   4.026 -16.392  1.00  0.00           C  
ATOM    854  C   LYS    52       5.437   3.232 -16.023  1.00  0.00           C  
ATOM    855  O   LYS    52       5.418   2.002 -16.114  1.00  0.00           O  
ATOM    856  CB  LYS    52       7.971   3.383 -15.776  1.00  0.00           C  
ATOM    857  CG  LYS    52       9.287   3.954 -16.330  1.00  0.00           C  
ATOM    858  CD  LYS    52       9.957   4.969 -15.398  1.00  0.00           C  
ATOM    859  CE  LYS    52      11.146   5.585 -16.135  1.00  0.00           C  
ATOM    860  NZ  LYS    52      12.000   6.390 -15.240  1.00  0.00           N1+
ATOM    861  H   LYS    52       6.932   5.711 -15.096  1.00  0.00           H  
ATOM    862  HA  LYS    52       6.792   3.939 -17.474  1.00  0.00           H  
ATOM    863  HB2 LYS    52       7.946   3.465 -14.688  1.00  0.00           H  
ATOM    864  HB3 LYS    52       7.961   2.323 -16.029  1.00  0.00           H  
ATOM    865  HG2 LYS    52       9.985   3.128 -16.475  1.00  0.00           H  
ATOM    866  HG3 LYS    52       9.105   4.417 -17.300  1.00  0.00           H  
ATOM    867  HD2 LYS    52       9.255   5.760 -15.131  1.00  0.00           H  
ATOM    868  HD3 LYS    52      10.293   4.461 -14.493  1.00  0.00           H  
ATOM    869  HE2 LYS    52      11.740   4.787 -16.585  1.00  0.00           H  
ATOM    870  HE3 LYS    52      10.762   6.220 -16.939  1.00  0.00           H  
ATOM    871  HZ1 LYS    52      12.520   7.079 -15.782  1.00  0.00           H  
ATOM    872  HZ2 LYS    52      11.433   6.873 -14.549  1.00  0.00           H  
ATOM    873  HZ3 LYS    52      12.664   5.801 -14.755  1.00  0.00           H  
HETATM  874  N   HIE    53       4.359   3.899 -15.606  1.00  0.00           N  
HETATM  875  CA  HIE    53       3.072   3.253 -15.321  1.00  0.00           C  
HETATM  876  C   HIE    53       2.400   2.641 -16.577  1.00  0.00           C  
HETATM  877  O   HIE    53       2.661   3.060 -17.712  1.00  0.00           O  
HETATM  878  CB  HIE    53       2.147   4.272 -14.638  1.00  0.00           C  
HETATM  879  CG  HIE    53       1.653   5.337 -15.579  1.00  0.00           C  
HETATM  880  CD2 HIE    53       0.516   5.259 -16.329  1.00  0.00           C  
HETATM  881  ND1 HIE    53       2.359   6.485 -15.932  1.00  0.00           N  
HETATM  882  CE1 HIE    53       1.620   7.082 -16.882  1.00  0.00           C  
HETATM  883  NE2 HIE    53       0.513   6.365 -17.145  1.00  0.00           N  
HETATM  884  H   HIE    53       4.409   4.906 -15.545  1.00  0.00           H  
HETATM  885  HA  HIE    53       3.250   2.441 -14.614  1.00  0.00           H  
HETATM  886  HB2 HIE    53       1.284   3.747 -14.231  1.00  0.00           H  
HETATM  887  HB3 HIE    53       2.672   4.749 -13.809  1.00  0.00           H  
HETATM  888  HD2 HIE    53      -0.209   4.457 -16.328  1.00  0.00           H  
HETATM  889  HE1 HIE    53       1.891   7.999 -17.390  1.00  0.00           H  
HETATM  890  HE2 HIE    53      -0.148   6.550 -17.895  1.00  0.00           H  
ATOM    891  N   ALA    54       1.482   1.698 -16.360  1.00  0.00           N  
ATOM    892  CA  ALA    54       0.562   1.151 -17.358  1.00  0.00           C  
ATOM    893  C   ALA    54      -0.876   1.129 -16.806  1.00  0.00           C  
ATOM    894  O   ALA    54      -1.085   0.936 -15.607  1.00  0.00           O  
ATOM    895  CB  ALA    54       1.035  -0.252 -17.760  1.00  0.00           C  
ATOM    896  H   ALA    54       1.320   1.415 -15.397  1.00  0.00           H  
ATOM    897  HA  ALA    54       0.561   1.783 -18.246  1.00  0.00           H  
ATOM    898  HB1 ALA    54       2.042  -0.201 -18.175  1.00  0.00           H  
ATOM    899  HB2 ALA    54       1.036  -0.915 -16.893  1.00  0.00           H  
ATOM    900  HB3 ALA    54       0.366  -0.663 -18.519  1.00  0.00           H  
ATOM    901  N   SER    55      -1.853   1.320 -17.688  1.00  0.00           N  
ATOM    902  CA  SER    55      -3.280   1.423 -17.339  1.00  0.00           C  
ATOM    903  C   SER    55      -4.187   0.511 -18.181  1.00  0.00           C  
ATOM    904  O   SER    55      -5.193   0.019 -17.670  1.00  0.00           O  
ATOM    905  CB  SER    55      -3.755   2.865 -17.566  1.00  0.00           C  
ATOM    906  OG  SER    55      -3.128   3.799 -16.702  1.00  0.00           O  
ATOM    907  H   SER    55      -1.590   1.494 -18.655  1.00  0.00           H  
ATOM    908  HA  SER    55      -3.442   1.164 -16.292  1.00  0.00           H  
ATOM    909  HB2 SER    55      -3.564   3.153 -18.601  1.00  0.00           H  
ATOM    910  HB3 SER    55      -4.832   2.907 -17.397  1.00  0.00           H  
ATOM    911  HG  SER    55      -3.669   4.614 -16.764  1.00  0.00           H  
ATOM    912  N   ALA    56      -3.841   0.284 -19.454  1.00  0.00           N  
ATOM    913  CA  ALA    56      -4.635  -0.431 -20.457  1.00  0.00           C  
ATOM    914  C   ALA    56      -3.757  -0.779 -21.679  1.00  0.00           C  
ATOM    915  O   ALA    56      -3.985  -0.315 -22.805  1.00  0.00           O  
ATOM    916  CB  ALA    56      -5.888   0.394 -20.804  1.00  0.00           C  
ATOM    917  H   ALA    56      -2.980   0.710 -19.786  1.00  0.00           H  
ATOM    918  HA  ALA    56      -4.966  -1.375 -20.021  1.00  0.00           H  
ATOM    919  HB1 ALA    56      -6.513  -0.162 -21.503  1.00  0.00           H  
ATOM    920  HB2 ALA    56      -6.476   0.586 -19.907  1.00  0.00           H  
ATOM    921  HB3 ALA    56      -5.600   1.347 -21.253  1.00  0.00           H  
ATOM    922  N   GLY    57      -2.715  -1.580 -21.430  1.00  0.00           N  
ATOM    923  CA  GLY    57      -1.720  -2.032 -22.404  1.00  0.00           C  
ATOM    924  C   GLY    57      -0.392  -1.283 -22.289  1.00  0.00           C  
ATOM    925  O   GLY    57       0.380  -1.547 -21.363  1.00  0.00           O  
ATOM    926  H   GLY    57      -2.641  -1.951 -20.484  1.00  0.00           H  
ATOM    927  HA2 GLY    57      -1.501  -3.083 -22.216  1.00  0.00           H  
ATOM    928  HA3 GLY    57      -2.106  -1.943 -23.416  1.00  0.00           H  
ATOM    929  N   GLU    58      -0.094  -0.430 -23.271  1.00  0.00           N  
ATOM    930  CA  GLU    58       1.240   0.126 -23.534  1.00  0.00           C  
ATOM    931  C   GLU    58       1.778   1.122 -22.486  1.00  0.00           C  
ATOM    932  O   GLU    58       1.038   1.692 -21.676  1.00  0.00           O  
ATOM    933  CB  GLU    58       1.284   0.760 -24.941  1.00  0.00           C  
ATOM    934  CG  GLU    58       0.576   2.122 -25.043  1.00  0.00           C  
ATOM    935  CD  GLU    58       0.578   2.709 -26.456  1.00  0.00           C  
ATOM    936  OE1 GLU    58       1.451   2.379 -27.296  1.00  0.00           O  
ATOM    937  OE2 GLU    58      -0.349   3.496 -26.760  1.00  0.00           O1-
ATOM    938  H   GLU    58      -0.808  -0.276 -23.977  1.00  0.00           H  
ATOM    939  HA  GLU    58       1.932  -0.718 -23.553  1.00  0.00           H  
ATOM    940  HB2 GLU    58       2.330   0.899 -25.211  1.00  0.00           H  
ATOM    941  HB3 GLU    58       0.841   0.068 -25.658  1.00  0.00           H  
ATOM    942  HG2 GLU    58      -0.458   2.005 -24.713  1.00  0.00           H  
ATOM    943  HG3 GLU    58       1.057   2.841 -24.382  1.00  0.00           H  
ATOM    944  N   PHE    59       3.087   1.377 -22.581  1.00  0.00           N  
ATOM    945  CA  PHE    59       3.783   2.494 -21.944  1.00  0.00           C  
ATOM    946  C   PHE    59       3.733   3.754 -22.833  1.00  0.00           C  
ATOM    947  O   PHE    59       3.603   3.662 -24.057  1.00  0.00           O  
ATOM    948  CB  PHE    59       5.233   2.072 -21.648  1.00  0.00           C  
ATOM    949  CG  PHE    59       5.360   0.795 -20.832  1.00  0.00           C  
ATOM    950  CD1 PHE    59       4.962   0.775 -19.482  1.00  0.00           C  
ATOM    951  CD2 PHE    59       5.859  -0.381 -21.426  1.00  0.00           C  
ATOM    952  CE1 PHE    59       5.056  -0.412 -18.734  1.00  0.00           C  
ATOM    953  CE2 PHE    59       5.954  -1.569 -20.676  1.00  0.00           C  
ATOM    954  CZ  PHE    59       5.550  -1.585 -19.331  1.00  0.00           C  
ATOM    955  H   PHE    59       3.614   0.870 -23.277  1.00  0.00           H  
ATOM    956  HA  PHE    59       3.295   2.725 -20.997  1.00  0.00           H  
ATOM    957  HB2 PHE    59       5.768   1.949 -22.592  1.00  0.00           H  
ATOM    958  HB3 PHE    59       5.724   2.876 -21.101  1.00  0.00           H  
ATOM    959  HD1 PHE    59       4.585   1.673 -19.016  1.00  0.00           H  
ATOM    960  HD2 PHE    59       6.174  -0.375 -22.458  1.00  0.00           H  
ATOM    961  HE1 PHE    59       4.753  -0.421 -17.697  1.00  0.00           H  
ATOM    962  HE2 PHE    59       6.345  -2.466 -21.136  1.00  0.00           H  
ATOM    963  HZ  PHE    59       5.626  -2.498 -18.752  1.00  0.00           H  
ATOM    964  N   ILE    60       3.870   4.943 -22.231  1.00  0.00           N  
ATOM    965  CA  ILE    60       3.702   6.245 -22.923  1.00  0.00           C  
ATOM    966  C   ILE    60       4.774   6.554 -23.979  1.00  0.00           C  
ATOM    967  O   ILE    60       4.579   7.454 -24.800  1.00  0.00           O  
ATOM    968  CB  ILE    60       3.585   7.415 -21.912  1.00  0.00           C  
ATOM    969  CG1 ILE    60       4.903   7.671 -21.143  1.00  0.00           C  
ATOM    970  CG2 ILE    60       2.380   7.194 -20.981  1.00  0.00           C  
ATOM    971  CD1 ILE    60       4.836   8.851 -20.166  1.00  0.00           C  
ATOM    972  H   ILE    60       3.984   4.942 -21.217  1.00  0.00           H  
ATOM    973  HA  ILE    60       2.764   6.207 -23.480  1.00  0.00           H  
ATOM    974  HB  ILE    60       3.371   8.318 -22.490  1.00  0.00           H  
ATOM    975 2HG1 ILE    60       5.193   6.778 -20.592  1.00  0.00           H  
ATOM    976 3HG1 ILE    60       5.694   7.892 -21.860  1.00  0.00           H  
ATOM    977 1HG2 ILE    60       2.574   6.383 -20.279  1.00  0.00           H  
ATOM    978 2HG2 ILE    60       2.172   8.103 -20.417  1.00  0.00           H  
ATOM    979 3HG2 ILE    60       1.495   6.952 -21.572  1.00  0.00           H  
ATOM    980 1HD1 ILE    60       4.462   9.738 -20.679  1.00  0.00           H  
ATOM    981 2HD1 ILE    60       4.186   8.609 -19.327  1.00  0.00           H  
ATOM    982 3HD1 ILE    60       5.837   9.059 -19.786  1.00  0.00           H  
ATOM    983  N   GLU    61       5.891   5.822 -23.982  1.00  0.00           N  
ATOM    984  CA  GLU    61       7.025   6.020 -24.884  1.00  0.00           C  
ATOM    985  C   GLU    61       7.854   4.726 -24.971  1.00  0.00           C  
ATOM    986  O   GLU    61       8.192   4.134 -23.945  1.00  0.00           O  
ATOM    987  CB  GLU    61       7.880   7.206 -24.389  1.00  0.00           C  
ATOM    988  CG  GLU    61       8.474   8.042 -25.527  1.00  0.00           C  
ATOM    989  CD  GLU    61       9.238   7.174 -26.513  1.00  0.00           C  
ATOM    990  OE1 GLU    61      10.313   6.656 -26.133  1.00  0.00           O  
ATOM    991  OE2 GLU    61       8.709   6.934 -27.621  1.00  0.00           O1-
ATOM    992  H   GLU    61       5.975   5.081 -23.302  1.00  0.00           H  
ATOM    993  HA  GLU    61       6.641   6.254 -25.874  1.00  0.00           H  
ATOM    994  HB2 GLU    61       7.275   7.879 -23.780  1.00  0.00           H  
ATOM    995  HB3 GLU    61       8.682   6.825 -23.759  1.00  0.00           H  
ATOM    996  HG2 GLU    61       7.665   8.558 -26.044  1.00  0.00           H  
ATOM    997  HG3 GLU    61       9.145   8.793 -25.109  1.00  0.00           H  
ATOM    998  N   LYS    62       8.212   4.286 -26.183  1.00  0.00           N  
ATOM    999  CA  LYS    62       8.887   3.004 -26.439  1.00  0.00           C  
ATOM   1000  C   LYS    62      10.266   2.845 -25.766  1.00  0.00           C  
ATOM   1001  O   LYS    62      10.734   1.719 -25.583  1.00  0.00           O  
ATOM   1002  CB  LYS    62       8.937   2.752 -27.956  1.00  0.00           C  
ATOM   1003  CG  LYS    62       9.889   3.675 -28.741  1.00  0.00           C  
ATOM   1004  CD  LYS    62       9.765   3.420 -30.249  1.00  0.00           C  
ATOM   1005  CE  LYS    62      10.724   4.310 -31.043  1.00  0.00           C  
ATOM   1006  NZ  LYS    62      10.550   4.129 -32.503  1.00  0.00           N1+
ATOM   1007  H   LYS    62       7.977   4.854 -26.989  1.00  0.00           H  
ATOM   1008  HA  LYS    62       8.259   2.226 -26.006  1.00  0.00           H  
ATOM   1009  HB2 LYS    62       9.245   1.720 -28.114  1.00  0.00           H  
ATOM   1010  HB3 LYS    62       7.929   2.856 -28.358  1.00  0.00           H  
ATOM   1011  HG2 LYS    62       9.643   4.715 -28.539  1.00  0.00           H  
ATOM   1012  HG3 LYS    62      10.916   3.490 -28.427  1.00  0.00           H  
ATOM   1013  HD2 LYS    62      10.001   2.378 -30.457  1.00  0.00           H  
ATOM   1014  HD3 LYS    62       8.738   3.621 -30.563  1.00  0.00           H  
ATOM   1015  HE2 LYS    62      10.539   5.355 -30.779  1.00  0.00           H  
ATOM   1016  HE3 LYS    62      11.753   4.065 -30.761  1.00  0.00           H  
ATOM   1017  HZ1 LYS    62      10.689   3.166 -32.794  1.00  0.00           H  
ATOM   1018  HZ2 LYS    62       9.610   4.394 -32.790  1.00  0.00           H  
ATOM   1019  HZ3 LYS    62      11.206   4.701 -33.021  1.00  0.00           H  
ATOM   1020  N   SER    63      10.895   3.946 -25.347  1.00  0.00           N  
ATOM   1021  CA  SER    63      12.086   3.948 -24.480  1.00  0.00           C  
ATOM   1022  C   SER    63      11.823   3.448 -23.045  1.00  0.00           C  
ATOM   1023  O   SER    63      12.773   3.045 -22.372  1.00  0.00           O  
ATOM   1024  CB  SER    63      12.706   5.354 -24.430  1.00  0.00           C  
ATOM   1025  OG  SER    63      11.758   6.343 -24.049  1.00  0.00           O  
ATOM   1026  H   SER    63      10.499   4.842 -25.630  1.00  0.00           H  
ATOM   1027  HA  SER    63      12.834   3.277 -24.907  1.00  0.00           H  
ATOM   1028  HB2 SER    63      13.538   5.356 -23.724  1.00  0.00           H  
ATOM   1029  HB3 SER    63      13.095   5.602 -25.417  1.00  0.00           H  
ATOM   1030  HG  SER    63      11.186   6.506 -24.844  1.00  0.00           H  
ATOM   1031  N   VAL    64      10.569   3.420 -22.573  1.00  0.00           N  
ATOM   1032  CA  VAL    64      10.191   2.703 -21.344  1.00  0.00           C  
ATOM   1033  C   VAL    64      10.090   1.217 -21.685  1.00  0.00           C  
ATOM   1034  O   VAL    64       9.237   0.824 -22.481  1.00  0.00           O  
ATOM   1035  CB  VAL    64       8.856   3.212 -20.755  1.00  0.00           C  
ATOM   1036  CG1 VAL    64       8.432   2.379 -19.531  1.00  0.00           C  
ATOM   1037  CG2 VAL    64       8.959   4.696 -20.354  1.00  0.00           C  
ATOM   1038  H   VAL    64       9.809   3.746 -23.174  1.00  0.00           H  
ATOM   1039  HA  VAL    64      10.970   2.847 -20.595  1.00  0.00           H  
ATOM   1040  HB  VAL    64       8.073   3.121 -21.506  1.00  0.00           H  
ATOM   1041 1HG1 VAL    64       7.504   2.773 -19.122  1.00  0.00           H  
ATOM   1042 2HG1 VAL    64       8.249   1.343 -19.815  1.00  0.00           H  
ATOM   1043 3HG1 VAL    64       9.212   2.403 -18.769  1.00  0.00           H  
ATOM   1044 1HG2 VAL    64       8.020   5.026 -19.910  1.00  0.00           H  
ATOM   1045 2HG2 VAL    64       9.766   4.834 -19.634  1.00  0.00           H  
ATOM   1046 3HG2 VAL    64       9.158   5.308 -21.233  1.00  0.00           H  
ATOM   1047  N   THR    65      10.969   0.396 -21.098  1.00  0.00           N  
ATOM   1048  CA  THR    65      11.176  -1.008 -21.483  1.00  0.00           C  
ATOM   1049  C   THR    65      12.000  -1.759 -20.438  1.00  0.00           C  
ATOM   1050  O   THR    65      12.531  -1.159 -19.505  1.00  0.00           O  
ATOM   1051  CB  THR    65      11.775  -1.067 -22.899  1.00  0.00           C  
ATOM   1052  CG2 THR    65      13.254  -0.689 -22.975  1.00  0.00           C  
ATOM   1053  OG1 THR    65      11.601  -2.351 -23.444  1.00  0.00           O  
ATOM   1054  H   THR    65      11.627   0.797 -20.443  1.00  0.00           H  
ATOM   1055  HA  THR    65      10.204  -1.495 -21.525  1.00  0.00           H  
ATOM   1056  HB  THR    65      11.224  -0.371 -23.535  1.00  0.00           H  
ATOM   1057  HG1 THR    65      11.751  -2.248 -24.395  1.00  0.00           H  
ATOM   1058 1HG2 THR    65      13.585  -0.719 -24.014  1.00  0.00           H  
ATOM   1059 2HG2 THR    65      13.395   0.322 -22.596  1.00  0.00           H  
ATOM   1060 3HG2 THR    65      13.857  -1.385 -22.392  1.00  0.00           H  
ATOM   1061  N   ALA    66      12.105  -3.078 -20.579  1.00  0.00           N  
ATOM   1062  CA  ALA    66      12.830  -3.926 -19.636  1.00  0.00           C  
ATOM   1063  C   ALA    66      14.358  -3.810 -19.795  1.00  0.00           C  
ATOM   1064  O   ALA    66      14.889  -3.841 -20.910  1.00  0.00           O  
ATOM   1065  CB  ALA    66      12.346  -5.368 -19.812  1.00  0.00           C  
ATOM   1066  H   ALA    66      11.705  -3.495 -21.408  1.00  0.00           H  
ATOM   1067  HA  ALA    66      12.576  -3.608 -18.621  1.00  0.00           H  
ATOM   1068  HB1 ALA    66      11.286  -5.437 -19.560  1.00  0.00           H  
ATOM   1069  HB2 ALA    66      12.486  -5.675 -20.845  1.00  0.00           H  
ATOM   1070  HB3 ALA    66      12.918  -6.025 -19.155  1.00  0.00           H  
ATOM   1071  N   GLY    67      15.067  -3.737 -18.665  1.00  0.00           N  
ATOM   1072  CA  GLY    67      16.528  -3.801 -18.553  1.00  0.00           C  
ATOM   1073  C   GLY    67      17.015  -5.227 -18.286  1.00  0.00           C  
ATOM   1074  O   GLY    67      16.287  -6.052 -17.734  1.00  0.00           O  
ATOM   1075  H   GLY    67      14.545  -3.736 -17.796  1.00  0.00           H  
ATOM   1076  HA2 GLY    67      16.994  -3.436 -19.468  1.00  0.00           H  
ATOM   1077  HA3 GLY    67      16.859  -3.186 -17.717  1.00  0.00           H  
ATOM   1078  N   ILE    68      18.270  -5.517 -18.635  1.00  0.00           N  
ATOM   1079  CA  ILE    68      18.894  -6.853 -18.530  1.00  0.00           C  
ATOM   1080  C   ILE    68      20.201  -6.844 -17.714  1.00  0.00           C  
ATOM   1081  O   ILE    68      20.752  -7.904 -17.435  1.00  0.00           O  
ATOM   1082  CB  ILE    68      19.059  -7.448 -19.955  1.00  0.00           C  
ATOM   1083  CG1 ILE    68      19.236  -8.984 -19.936  1.00  0.00           C  
ATOM   1084  CG2 ILE    68      20.189  -6.749 -20.726  1.00  0.00           C  
ATOM   1085  CD1 ILE    68      19.223  -9.636 -21.322  1.00  0.00           C  
ATOM   1086  H   ILE    68      18.832  -4.752 -19.009  1.00  0.00           H  
ATOM   1087  HA  ILE    68      18.220  -7.513 -17.982  1.00  0.00           H  
ATOM   1088  HB  ILE    68      18.130  -7.254 -20.493  1.00  0.00           H  
ATOM   1089 2HG1 ILE    68      20.175  -9.249 -19.453  1.00  0.00           H  
ATOM   1090 3HG1 ILE    68      18.423  -9.420 -19.356  1.00  0.00           H  
ATOM   1091 1HG2 ILE    68      21.155  -6.981 -20.281  1.00  0.00           H  
ATOM   1092 2HG2 ILE    68      20.193  -7.069 -21.767  1.00  0.00           H  
ATOM   1093 3HG2 ILE    68      20.028  -5.675 -20.705  1.00  0.00           H  
ATOM   1094 1HD1 ILE    68      19.240 -10.718 -21.204  1.00  0.00           H  
ATOM   1095 2HD1 ILE    68      18.322  -9.351 -21.867  1.00  0.00           H  
ATOM   1096 3HD1 ILE    68      20.102  -9.340 -21.894  1.00  0.00           H  
ATOM   1097  N   GLU    69      20.703  -5.682 -17.294  1.00  0.00           N  
ATOM   1098  CA  GLU    69      21.959  -5.574 -16.542  1.00  0.00           C  
ATOM   1099  C   GLU    69      21.919  -6.301 -15.181  1.00  0.00           C  
ATOM   1100  O   GLU    69      22.845  -7.055 -14.867  1.00  0.00           O  
ATOM   1101  CB  GLU    69      22.331  -4.092 -16.397  1.00  0.00           C  
ATOM   1102  CG  GLU    69      23.731  -3.924 -15.812  1.00  0.00           C  
ATOM   1103  CD  GLU    69      24.233  -2.491 -15.944  1.00  0.00           C  
ATOM   1104  OE1 GLU    69      25.024  -2.208 -16.873  1.00  0.00           O  
ATOM   1105  OE2 GLU    69      23.895  -1.649 -15.086  1.00  0.00           O1-
ATOM   1106  H   GLU    69      20.232  -4.824 -17.563  1.00  0.00           H  
ATOM   1107  HA  GLU    69      22.737  -6.052 -17.137  1.00  0.00           H  
ATOM   1108  HB2 GLU    69      22.322  -3.643 -17.390  1.00  0.00           H  
ATOM   1109  HB3 GLU    69      21.604  -3.577 -15.769  1.00  0.00           H  
ATOM   1110  HG2 GLU    69      23.727  -4.208 -14.757  1.00  0.00           H  
ATOM   1111  HG3 GLU    69      24.408  -4.586 -16.349  1.00  0.00           H  
ATOM   1112  N   ARG    70      20.835  -6.150 -14.401  1.00  0.00           N  
ATOM   1113  CA  ARG    70      20.638  -6.915 -13.157  1.00  0.00           C  
ATOM   1114  C   ARG    70      20.579  -8.419 -13.453  1.00  0.00           C  
ATOM   1115  O   ARG    70      21.251  -9.206 -12.783  1.00  0.00           O  
ATOM   1116  CB  ARG    70      19.371  -6.441 -12.414  1.00  0.00           C  
ATOM   1117  CG  ARG    70      19.215  -7.108 -11.037  1.00  0.00           C  
ATOM   1118  CD  ARG    70      17.909  -6.695 -10.342  1.00  0.00           C  
ATOM   1119  NE  ARG    70      17.820  -7.280  -8.994  1.00  0.00           N  
ATOM   1120  CZ  ARG    70      17.427  -8.507  -8.675  1.00  0.00           C  
ATOM   1121  NH1 ARG    70      16.922  -9.366  -9.538  1.00  0.00           N1+
ATOM   1122  NH2 ARG    70      17.553  -8.876  -7.427  1.00  0.00           N  
ATOM   1123  H   ARG    70      20.109  -5.512 -14.703  1.00  0.00           H  
ATOM   1124  HA  ARG    70      21.499  -6.735 -12.512  1.00  0.00           H  
ATOM   1125  HB2 ARG    70      19.425  -5.362 -12.271  1.00  0.00           H  
ATOM   1126  HB3 ARG    70      18.489  -6.667 -13.011  1.00  0.00           H  
ATOM   1127  HG2 ARG    70      19.212  -8.193 -11.152  1.00  0.00           H  
ATOM   1128  HG3 ARG    70      20.061  -6.827 -10.409  1.00  0.00           H  
ATOM   1129  HD2 ARG    70      17.879  -5.607 -10.260  1.00  0.00           H  
ATOM   1130  HD3 ARG    70      17.057  -7.016 -10.945  1.00  0.00           H  
ATOM   1131  HE  ARG    70      18.164  -6.729  -8.217  1.00  0.00           H  
ATOM   1132 1HH1 ARG    70      16.683  -9.074 -10.476  1.00  0.00           H  
ATOM   1133 2HH1 ARG    70      16.645 -10.299  -9.214  1.00  0.00           H  
ATOM   1134 1HH2 ARG    70      17.884  -8.213  -6.731  1.00  0.00           H  
ATOM   1135 2HH2 ARG    70      17.277  -9.821  -7.163  1.00  0.00           H  
ATOM   1136  N   MET    71      19.809  -8.826 -14.472  1.00  0.00           N  
ATOM   1137  CA  MET    71      19.716 -10.224 -14.918  1.00  0.00           C  
ATOM   1138  C   MET    71      21.095 -10.811 -15.261  1.00  0.00           C  
ATOM   1139  O   MET    71      21.413 -11.903 -14.782  1.00  0.00           O  
ATOM   1140  CB  MET    71      18.777 -10.339 -16.131  1.00  0.00           C  
ATOM   1141  CG  MET    71      17.302 -10.069 -15.828  1.00  0.00           C  
ATOM   1142  SD  MET    71      16.263 -10.004 -17.314  1.00  0.00           S  
ATOM   1143  CE  MET    71      16.428 -11.698 -17.937  1.00  0.00           C  
ATOM   1144  H   MET    71      19.284  -8.117 -14.975  1.00  0.00           H  
ATOM   1145  HA  MET    71      19.309 -10.827 -14.106  1.00  0.00           H  
ATOM   1146  HB2 MET    71      19.103  -9.660 -16.915  1.00  0.00           H  
ATOM   1147  HB3 MET    71      18.849 -11.347 -16.522  1.00  0.00           H  
ATOM   1148  HG2 MET    71      16.919 -10.842 -15.163  1.00  0.00           H  
ATOM   1149  HG3 MET    71      17.209  -9.112 -15.314  1.00  0.00           H  
ATOM   1150  HE1 MET    71      17.456 -11.888 -18.243  1.00  0.00           H  
ATOM   1151  HE2 MET    71      16.134 -12.408 -17.164  1.00  0.00           H  
ATOM   1152  HE3 MET    71      15.776 -11.826 -18.802  1.00  0.00           H  
ATOM   1153  N   ARG    72      21.916 -10.093 -16.039  1.00  0.00           N  
ATOM   1154  CA  ARG    72      23.287 -10.474 -16.407  1.00  0.00           C  
ATOM   1155  C   ARG    72      24.159 -10.680 -15.160  1.00  0.00           C  
ATOM   1156  O   ARG    72      24.560 -11.807 -14.857  1.00  0.00           O  
ATOM   1157  CB  ARG    72      23.897  -9.405 -17.344  1.00  0.00           C  
ATOM   1158  CG  ARG    72      23.484  -9.564 -18.818  1.00  0.00           C  
ATOM   1159  CD  ARG    72      23.898  -8.337 -19.650  1.00  0.00           C  
ATOM   1160  NE  ARG    72      23.957  -8.639 -21.094  1.00  0.00           N  
ATOM   1161  CZ  ARG    72      24.003  -7.766 -22.098  1.00  0.00           C  
ATOM   1162  NH1 ARG    72      23.759  -6.478 -21.960  1.00  0.00           N1+
ATOM   1163  NH2 ARG    72      24.318  -8.190 -23.300  1.00  0.00           N  
ATOM   1164  H   ARG    72      21.568  -9.209 -16.398  1.00  0.00           H  
ATOM   1165  HA  ARG    72      23.260 -11.425 -16.940  1.00  0.00           H  
ATOM   1166  HB2 ARG    72      23.614  -8.411 -16.993  1.00  0.00           H  
ATOM   1167  HB3 ARG    72      24.985  -9.474 -17.300  1.00  0.00           H  
ATOM   1168  HG2 ARG    72      23.970 -10.456 -19.216  1.00  0.00           H  
ATOM   1169  HG3 ARG    72      22.405  -9.696 -18.892  1.00  0.00           H  
ATOM   1170  HD2 ARG    72      23.196  -7.525 -19.453  1.00  0.00           H  
ATOM   1171  HD3 ARG    72      24.889  -8.010 -19.330  1.00  0.00           H  
ATOM   1172  HE  ARG    72      24.128  -9.612 -21.348  1.00  0.00           H  
ATOM   1173 1HH1 ARG    72      23.549  -6.078 -21.058  1.00  0.00           H  
ATOM   1174 2HH1 ARG    72      23.823  -5.873 -22.773  1.00  0.00           H  
ATOM   1175 1HH2 ARG    72      24.556  -9.169 -23.471  1.00  0.00           H  
ATOM   1176 2HH2 ARG    72      24.484  -7.531 -24.045  1.00  0.00           H  
ATOM   1177  N   TYR    73      24.442  -9.618 -14.402  1.00  0.00           N  
ATOM   1178  CA  TYR    73      25.476  -9.661 -13.359  1.00  0.00           C  
ATOM   1179  C   TYR    73      25.085 -10.458 -12.099  1.00  0.00           C  
ATOM   1180  O   TYR    73      25.975 -10.977 -11.422  1.00  0.00           O  
ATOM   1181  CB  TYR    73      25.939  -8.234 -13.033  1.00  0.00           C  
ATOM   1182  CG  TYR    73      26.596  -7.487 -14.186  1.00  0.00           C  
ATOM   1183  CD1 TYR    73      27.573  -8.112 -14.990  1.00  0.00           C  
ATOM   1184  CD2 TYR    73      26.247  -6.147 -14.443  1.00  0.00           C  
ATOM   1185  CE1 TYR    73      28.174  -7.421 -16.056  1.00  0.00           C  
ATOM   1186  CE2 TYR    73      26.857  -5.444 -15.500  1.00  0.00           C  
ATOM   1187  CZ  TYR    73      27.814  -6.083 -16.320  1.00  0.00           C  
ATOM   1188  OH  TYR    73      28.410  -5.405 -17.340  1.00  0.00           O  
ATOM   1189  H   TYR    73      24.037  -8.718 -14.649  1.00  0.00           H  
ATOM   1190  HA  TYR    73      26.334 -10.192 -13.769  1.00  0.00           H  
ATOM   1191  HB2 TYR    73      25.077  -7.664 -12.691  1.00  0.00           H  
ATOM   1192  HB3 TYR    73      26.658  -8.278 -12.216  1.00  0.00           H  
ATOM   1193  HD1 TYR    73      27.876  -9.129 -14.796  1.00  0.00           H  
ATOM   1194  HD2 TYR    73      25.508  -5.657 -13.826  1.00  0.00           H  
ATOM   1195  HE1 TYR    73      28.915  -7.919 -16.664  1.00  0.00           H  
ATOM   1196  HE2 TYR    73      26.594  -4.416 -15.685  1.00  0.00           H  
ATOM   1197  HH  TYR    73      28.076  -4.499 -17.435  1.00  0.00           H  
ATOM   1198  N   LEU    74      23.787 -10.648 -11.813  1.00  0.00           N  
ATOM   1199  CA  LEU    74      23.336 -11.585 -10.772  1.00  0.00           C  
ATOM   1200  C   LEU    74      23.595 -13.044 -11.190  1.00  0.00           C  
ATOM   1201  O   LEU    74      24.166 -13.816 -10.416  1.00  0.00           O  
ATOM   1202  CB  LEU    74      21.847 -11.322 -10.465  1.00  0.00           C  
ATOM   1203  CG  LEU    74      21.253 -12.175  -9.320  1.00  0.00           C  
ATOM   1204  CD1 LEU    74      21.954 -11.913  -7.979  1.00  0.00           C  
ATOM   1205  CD2 LEU    74      19.752 -11.873  -9.185  1.00  0.00           C  
ATOM   1206  H   LEU    74      23.087 -10.152 -12.357  1.00  0.00           H  
ATOM   1207  HA  LEU    74      23.922 -11.400  -9.870  1.00  0.00           H  
ATOM   1208  HB2 LEU    74      21.724 -10.268 -10.209  1.00  0.00           H  
ATOM   1209  HB3 LEU    74      21.267 -11.512 -11.371  1.00  0.00           H  
ATOM   1210  HG  LEU    74      21.362 -13.231  -9.567  1.00  0.00           H  
ATOM   1211 1HD1 LEU    74      21.913 -10.851  -7.732  1.00  0.00           H  
ATOM   1212 2HD1 LEU    74      21.462 -12.481  -7.189  1.00  0.00           H  
ATOM   1213 3HD1 LEU    74      22.993 -12.234  -8.028  1.00  0.00           H  
ATOM   1214 1HD2 LEU    74      19.600 -10.824  -8.930  1.00  0.00           H  
ATOM   1215 2HD2 LEU    74      19.242 -12.091 -10.123  1.00  0.00           H  
ATOM   1216 3HD2 LEU    74      19.319 -12.497  -8.402  1.00  0.00           H  
ATOM   1217  N   THR    75      23.224 -13.405 -12.427  1.00  0.00           N  
ATOM   1218  CA  THR    75      23.402 -14.761 -12.980  1.00  0.00           C  
ATOM   1219  C   THR    75      24.880 -15.115 -13.086  1.00  0.00           C  
ATOM   1220  O   THR    75      25.270 -16.186 -12.635  1.00  0.00           O  
ATOM   1221  CB  THR    75      22.700 -14.901 -14.335  1.00  0.00           C  
ATOM   1222  CG2 THR    75      22.660 -16.352 -14.812  1.00  0.00           C  
ATOM   1223  OG1 THR    75      21.368 -14.474 -14.182  1.00  0.00           O  
ATOM   1224  H   THR    75      22.783 -12.710 -13.016  1.00  0.00           H  
ATOM   1225  HA  THR    75      22.954 -15.481 -12.296  1.00  0.00           H  
ATOM   1226  HB  THR    75      23.197 -14.284 -15.087  1.00  0.00           H  
ATOM   1227  HG1 THR    75      21.342 -13.531 -14.445  1.00  0.00           H  
ATOM   1228 1HG2 THR    75      22.080 -16.421 -15.732  1.00  0.00           H  
ATOM   1229 2HG2 THR    75      23.669 -16.711 -15.011  1.00  0.00           H  
ATOM   1230 3HG2 THR    75      22.200 -16.980 -14.051  1.00  0.00           H  
ATOM   1231  N   GLU    76      25.701 -14.193 -13.593  1.00  0.00           N  
ATOM   1232  CA  GLU    76      27.162 -14.314 -13.693  1.00  0.00           C  
ATOM   1233  C   GLU    76      27.839 -14.668 -12.352  1.00  0.00           C  
ATOM   1234  O   GLU    76      28.795 -15.449 -12.322  1.00  0.00           O  
ATOM   1235  CB  GLU    76      27.692 -12.973 -14.225  1.00  0.00           C  
ATOM   1236  CG  GLU    76      29.204 -12.951 -14.456  1.00  0.00           C  
ATOM   1237  CD  GLU    76      29.636 -11.580 -14.958  1.00  0.00           C  
ATOM   1238  OE1 GLU    76      29.836 -11.428 -16.186  1.00  0.00           O  
ATOM   1239  OE2 GLU    76      29.775 -10.657 -14.133  1.00  0.00           O1-
ATOM   1240  H   GLU    76      25.278 -13.355 -13.984  1.00  0.00           H  
ATOM   1241  HA  GLU    76      27.400 -15.099 -14.412  1.00  0.00           H  
ATOM   1242  HB2 GLU    76      27.198 -12.752 -15.173  1.00  0.00           H  
ATOM   1243  HB3 GLU    76      27.437 -12.187 -13.514  1.00  0.00           H  
ATOM   1244  HG2 GLU    76      29.727 -13.156 -13.524  1.00  0.00           H  
ATOM   1245  HG3 GLU    76      29.470 -13.716 -15.185  1.00  0.00           H  
ATOM   1246  N   ALA    77      27.345 -14.114 -11.240  1.00  0.00           N  
ATOM   1247  CA  ALA    77      27.849 -14.406  -9.902  1.00  0.00           C  
ATOM   1248  C   ALA    77      27.320 -15.740  -9.356  1.00  0.00           C  
ATOM   1249  O   ALA    77      28.093 -16.526  -8.806  1.00  0.00           O  
ATOM   1250  CB  ALA    77      27.467 -13.237  -8.995  1.00  0.00           C  
ATOM   1251  H   ALA    77      26.579 -13.460 -11.327  1.00  0.00           H  
ATOM   1252  HA  ALA    77      28.938 -14.474  -9.932  1.00  0.00           H  
ATOM   1253  HB1 ALA    77      26.382 -13.142  -8.951  1.00  0.00           H  
ATOM   1254  HB2 ALA    77      27.855 -13.409  -7.990  1.00  0.00           H  
ATOM   1255  HB3 ALA    77      27.896 -12.314  -9.385  1.00  0.00           H  
HETATM 1256  N   HID    78      26.029 -16.039  -9.517  1.00  0.00           N  
HETATM 1257  CA  HID    78      25.456 -17.331  -9.110  1.00  0.00           C  
HETATM 1258  C   HID    78      26.145 -18.514  -9.820  1.00  0.00           C  
HETATM 1259  O   HID    78      26.598 -19.451  -9.158  1.00  0.00           O  
HETATM 1260  CB  HID    78      23.937 -17.328  -9.345  1.00  0.00           C  
HETATM 1261  CG  HID    78      23.155 -16.905  -8.128  1.00  0.00           C  
HETATM 1262  CD2 HID    78      22.980 -15.632  -7.654  1.00  0.00           C  
HETATM 1263  ND1 HID    78      22.501 -17.753  -7.262  1.00  0.00           N  
HETATM 1264  CE1 HID    78      21.955 -17.009  -6.288  1.00  0.00           C  
HETATM 1265  NE2 HID    78      22.204 -15.704  -6.489  1.00  0.00           N  
HETATM 1266  H   HID    78      25.431 -15.359  -9.978  1.00  0.00           H  
HETATM 1267  HA  HID    78      25.628 -17.478  -8.043  1.00  0.00           H  
HETATM 1268  HB2 HID    78      23.679 -16.692 -10.193  1.00  0.00           H  
HETATM 1269  HB3 HID    78      23.620 -18.341  -9.592  1.00  0.00           H  
HETATM 1270  HD1 HID    78      22.391 -18.760  -7.370  1.00  0.00           H  
HETATM 1271  HD2 HID    78      23.377 -14.730  -8.097  1.00  0.00           H  
HETATM 1272  HE1 HID    78      21.368 -17.404  -5.471  1.00  0.00           H  
ATOM   1273  N   LYS    79      26.299 -18.441 -11.145  1.00  0.00           N  
ATOM   1274  CA  LYS    79      26.916 -19.475 -11.988  1.00  0.00           C  
ATOM   1275  C   LYS    79      28.377 -19.785 -11.601  1.00  0.00           C  
ATOM   1276  O   LYS    79      28.827 -20.927 -11.739  1.00  0.00           O  
ATOM   1277  CB  LYS    79      26.781 -18.980 -13.441  1.00  0.00           C  
ATOM   1278  CG  LYS    79      27.165 -20.007 -14.516  1.00  0.00           C  
ATOM   1279  CD  LYS    79      27.034 -19.361 -15.905  1.00  0.00           C  
ATOM   1280  CE  LYS    79      27.413 -20.318 -17.039  1.00  0.00           C  
ATOM   1281  NZ  LYS    79      26.355 -21.308 -17.339  1.00  0.00           N1+
ATOM   1282  H   LYS    79      25.921 -17.627 -11.623  1.00  0.00           H  
ATOM   1283  HA  LYS    79      26.351 -20.402 -11.874  1.00  0.00           H  
ATOM   1284  HB2 LYS    79      25.740 -18.698 -13.612  1.00  0.00           H  
ATOM   1285  HB3 LYS    79      27.395 -18.085 -13.563  1.00  0.00           H  
ATOM   1286  HG2 LYS    79      28.197 -20.328 -14.370  1.00  0.00           H  
ATOM   1287  HG3 LYS    79      26.505 -20.872 -14.445  1.00  0.00           H  
ATOM   1288  HD2 LYS    79      26.017 -18.993 -16.056  1.00  0.00           H  
ATOM   1289  HD3 LYS    79      27.713 -18.504 -15.951  1.00  0.00           H  
ATOM   1290  HE2 LYS    79      27.610 -19.726 -17.938  1.00  0.00           H  
ATOM   1291  HE3 LYS    79      28.337 -20.835 -16.769  1.00  0.00           H  
ATOM   1292  HZ1 LYS    79      26.651 -21.917 -18.096  1.00  0.00           H  
ATOM   1293  HZ2 LYS    79      26.138 -21.896 -16.540  1.00  0.00           H  
ATOM   1294  HZ3 LYS    79      25.500 -20.857 -17.653  1.00  0.00           H  
ATOM   1295  N   ALA    80      29.119 -18.797 -11.091  1.00  0.00           N  
ATOM   1296  CA  ALA    80      30.491 -18.953 -10.595  1.00  0.00           C  
ATOM   1297  C   ALA    80      30.551 -19.468  -9.141  1.00  0.00           C  
ATOM   1298  O   ALA    80      31.317 -20.377  -8.821  1.00  0.00           O  
ATOM   1299  CB  ALA    80      31.174 -17.588 -10.743  1.00  0.00           C  
ATOM   1300  H   ALA    80      28.703 -17.877 -11.060  1.00  0.00           H  
ATOM   1301  HA  ALA    80      31.034 -19.667 -11.214  1.00  0.00           H  
ATOM   1302  HB1 ALA    80      31.140 -17.264 -11.784  1.00  0.00           H  
ATOM   1303  HB2 ALA    80      30.680 -16.841 -10.118  1.00  0.00           H  
ATOM   1304  HB3 ALA    80      32.219 -17.663 -10.446  1.00  0.00           H  
ATOM   1305  N   SER    81      29.721 -18.914  -8.256  1.00  0.00           N  
ATOM   1306  CA  SER    81      29.791 -19.100  -6.794  1.00  0.00           C  
ATOM   1307  C   SER    81      29.146 -20.391  -6.248  1.00  0.00           C  
ATOM   1308  O   SER    81      29.110 -20.581  -5.032  1.00  0.00           O  
ATOM   1309  CB  SER    81      29.167 -17.879  -6.104  1.00  0.00           C  
ATOM   1310  OG  SER    81      27.798 -17.739  -6.455  1.00  0.00           O  
ATOM   1311  H   SER    81      29.098 -18.189  -8.597  1.00  0.00           H  
ATOM   1312  HA  SER    81      30.839 -19.135  -6.494  1.00  0.00           H  
ATOM   1313  HB2 SER    81      29.266 -17.984  -5.024  1.00  0.00           H  
ATOM   1314  HB3 SER    81      29.706 -16.980  -6.405  1.00  0.00           H  
ATOM   1315  HG  SER    81      27.789 -17.204  -7.274  1.00  0.00           H  
ATOM   1316  N   GLU    82      28.617 -21.273  -7.105  1.00  0.00           N  
ATOM   1317  CA  GLU    82      28.045 -22.564  -6.693  1.00  0.00           C  
ATOM   1318  C   GLU    82      29.060 -23.380  -5.873  1.00  0.00           C  
ATOM   1319  O   GLU    82      30.136 -23.723  -6.369  1.00  0.00           O  
ATOM   1320  CB  GLU    82      27.564 -23.344  -7.930  1.00  0.00           C  
ATOM   1321  CG  GLU    82      26.899 -24.675  -7.549  1.00  0.00           C  
ATOM   1322  CD  GLU    82      26.288 -25.375  -8.761  1.00  0.00           C  
ATOM   1323  OE1 GLU    82      25.302 -24.841  -9.322  1.00  0.00           O  
ATOM   1324  OE2 GLU    82      26.778 -26.460  -9.159  1.00  0.00           O1-
ATOM   1325  H   GLU    82      28.665 -21.061  -8.090  1.00  0.00           H  
ATOM   1326  HA  GLU    82      27.178 -22.368  -6.061  1.00  0.00           H  
ATOM   1327  HB2 GLU    82      26.841 -22.726  -8.465  1.00  0.00           H  
ATOM   1328  HB3 GLU    82      28.407 -23.540  -8.592  1.00  0.00           H  
ATOM   1329  HG2 GLU    82      27.637 -25.336  -7.094  1.00  0.00           H  
ATOM   1330  HG3 GLU    82      26.112 -24.488  -6.821  1.00  0.00           H  
ATOM   1331  N   GLY    83      28.718 -23.705  -4.623  1.00  0.00           N  
ATOM   1332  CA  GLY    83      29.625 -24.331  -3.646  1.00  0.00           C  
ATOM   1333  C   GLY    83      29.999 -23.429  -2.467  1.00  0.00           C  
ATOM   1334  O   GLY    83      30.518 -23.936  -1.477  1.00  0.00           O  
ATOM   1335  H   GLY    83      27.796 -23.438  -4.296  1.00  0.00           H  
ATOM   1336  HA2 GLY    83      29.130 -25.203  -3.222  1.00  0.00           H  
ATOM   1337  HA3 GLY    83      30.550 -24.648  -4.127  1.00  0.00           H  
ATOM   1338  N   LYS    84      29.717 -22.125  -2.521  1.00  0.00           N  
ATOM   1339  CA  LYS    84      29.712 -21.249  -1.336  1.00  0.00           C  
ATOM   1340  C   LYS    84      28.308 -21.250  -0.669  1.00  0.00           C  
ATOM   1341  O   LYS    84      27.324 -21.587  -1.344  1.00  0.00           O  
ATOM   1342  CB  LYS    84      30.196 -19.841  -1.752  1.00  0.00           C  
ATOM   1343  CG  LYS    84      31.646 -19.871  -2.276  1.00  0.00           C  
ATOM   1344  CD  LYS    84      32.227 -18.459  -2.464  1.00  0.00           C  
ATOM   1345  CE  LYS    84      33.608 -18.482  -3.142  1.00  0.00           C  
ATOM   1346  NZ  LYS    84      34.689 -19.004  -2.268  1.00  0.00           N1+
ATOM   1347  H   LYS    84      29.349 -21.749  -3.388  1.00  0.00           H  
ATOM   1348  HA  LYS    84      30.416 -21.642  -0.600  1.00  0.00           H  
ATOM   1349  HB2 LYS    84      29.539 -19.441  -2.526  1.00  0.00           H  
ATOM   1350  HB3 LYS    84      30.151 -19.174  -0.892  1.00  0.00           H  
ATOM   1351  HG2 LYS    84      32.271 -20.418  -1.569  1.00  0.00           H  
ATOM   1352  HG3 LYS    84      31.670 -20.391  -3.235  1.00  0.00           H  
ATOM   1353  HD2 LYS    84      31.549 -17.888  -3.101  1.00  0.00           H  
ATOM   1354  HD3 LYS    84      32.296 -17.955  -1.499  1.00  0.00           H  
ATOM   1355  HE2 LYS    84      33.546 -19.091  -4.047  1.00  0.00           H  
ATOM   1356  HE3 LYS    84      33.864 -17.463  -3.444  1.00  0.00           H  
ATOM   1357  HZ1 LYS    84      34.479 -19.932  -1.913  1.00  0.00           H  
ATOM   1358  HZ2 LYS    84      35.563 -19.056  -2.782  1.00  0.00           H  
ATOM   1359  HZ3 LYS    84      34.836 -18.399  -1.466  1.00  0.00           H  
ATOM   1360  N   PRO    85      28.168 -20.886   0.625  1.00  0.00           N  
ATOM   1361  CA  PRO    85      26.870 -20.852   1.298  1.00  0.00           C  
ATOM   1362  C   PRO    85      25.976 -19.759   0.702  1.00  0.00           C  
ATOM   1363  O   PRO    85      26.458 -18.726   0.243  1.00  0.00           O  
ATOM   1364  CB  PRO    85      27.161 -20.661   2.788  1.00  0.00           C  
ATOM   1365  CG  PRO    85      28.525 -19.985   2.804  1.00  0.00           C  
ATOM   1366  CD  PRO    85      29.223 -20.549   1.566  1.00  0.00           C  
ATOM   1367  HA  PRO    85      26.372 -21.813   1.175  1.00  0.00           H  
ATOM   1368  HB2 PRO    85      26.401 -20.058   3.288  1.00  0.00           H  
ATOM   1369  HB3 PRO    85      27.248 -21.637   3.263  1.00  0.00           H  
ATOM   1370  HG2 PRO    85      28.394 -18.912   2.695  1.00  0.00           H  
ATOM   1371  HG3 PRO    85      29.072 -20.216   3.719  1.00  0.00           H  
ATOM   1372  HD2 PRO    85      29.914 -19.809   1.166  1.00  0.00           H  
ATOM   1373  HD3 PRO    85      29.760 -21.459   1.832  1.00  0.00           H  
ATOM   1374  N   GLU    86      24.668 -20.008   0.674  1.00  0.00           N  
ATOM   1375  CA  GLU    86      23.711 -19.287  -0.174  1.00  0.00           C  
ATOM   1376  C   GLU    86      23.554 -17.796   0.179  1.00  0.00           C  
ATOM   1377  O   GLU    86      23.364 -16.977  -0.726  1.00  0.00           O  
ATOM   1378  CB  GLU    86      22.355 -20.017  -0.142  1.00  0.00           C  
ATOM   1379  CG  GLU    86      22.401 -21.450  -0.712  1.00  0.00           C  
ATOM   1380  CD  GLU    86      22.814 -21.540  -2.185  1.00  0.00           C  
ATOM   1381  OE1 GLU    86      23.176 -22.645  -2.654  1.00  0.00           O  
ATOM   1382  OE2 GLU    86      22.743 -20.532  -2.921  1.00  0.00           O1-
ATOM   1383  H   GLU    86      24.335 -20.839   1.161  1.00  0.00           H  
ATOM   1384  HA  GLU    86      24.091 -19.321  -1.194  1.00  0.00           H  
ATOM   1385  HB2 GLU    86      22.005 -20.065   0.889  1.00  0.00           H  
ATOM   1386  HB3 GLU    86      21.622 -19.440  -0.704  1.00  0.00           H  
ATOM   1387  HG2 GLU    86      23.085 -22.056  -0.116  1.00  0.00           H  
ATOM   1388  HG3 GLU    86      21.406 -21.887  -0.611  1.00  0.00           H  
ATOM   1389  N   ALA    87      23.710 -17.422   1.455  1.00  0.00           N  
ATOM   1390  CA  ALA    87      23.795 -16.029   1.911  1.00  0.00           C  
ATOM   1391  C   ALA    87      24.994 -15.290   1.292  1.00  0.00           C  
ATOM   1392  O   ALA    87      24.866 -14.160   0.814  1.00  0.00           O  
ATOM   1393  CB  ALA    87      23.903 -16.033   3.444  1.00  0.00           C  
ATOM   1394  H   ALA    87      23.755 -18.155   2.160  1.00  0.00           H  
ATOM   1395  HA  ALA    87      22.886 -15.501   1.620  1.00  0.00           H  
ATOM   1396  HB1 ALA    87      23.077 -16.594   3.880  1.00  0.00           H  
ATOM   1397  HB2 ALA    87      24.840 -16.495   3.763  1.00  0.00           H  
ATOM   1398  HB3 ALA    87      23.866 -15.010   3.820  1.00  0.00           H  
ATOM   1399  N   ILE    88      26.158 -15.946   1.256  1.00  0.00           N  
ATOM   1400  CA  ILE    88      27.375 -15.422   0.617  1.00  0.00           C  
ATOM   1401  C   ILE    88      27.170 -15.318  -0.896  1.00  0.00           C  
ATOM   1402  O   ILE    88      27.516 -14.287  -1.461  1.00  0.00           O  
ATOM   1403  CB  ILE    88      28.616 -16.267   1.010  1.00  0.00           C  
ATOM   1404  CG1 ILE    88      28.923 -16.199   2.525  1.00  0.00           C  
ATOM   1405  CG2 ILE    88      29.863 -15.881   0.197  1.00  0.00           C  
ATOM   1406  CD1 ILE    88      29.358 -14.830   3.057  1.00  0.00           C  
ATOM   1407  H   ILE    88      26.155 -16.904   1.583  1.00  0.00           H  
ATOM   1408  HA  ILE    88      27.538 -14.398   0.951  1.00  0.00           H  
ATOM   1409  HB  ILE    88      28.413 -17.310   0.775  1.00  0.00           H  
ATOM   1410 2HG1 ILE    88      28.044 -16.520   3.086  1.00  0.00           H  
ATOM   1411 3HG1 ILE    88      29.722 -16.908   2.747  1.00  0.00           H  
ATOM   1412 1HG2 ILE    88      29.727 -16.174  -0.843  1.00  0.00           H  
ATOM   1413 2HG2 ILE    88      30.038 -14.806   0.249  1.00  0.00           H  
ATOM   1414 3HG2 ILE    88      30.737 -16.407   0.582  1.00  0.00           H  
ATOM   1415 1HD1 ILE    88      29.515 -14.912   4.130  1.00  0.00           H  
ATOM   1416 2HD1 ILE    88      30.293 -14.519   2.593  1.00  0.00           H  
ATOM   1417 3HD1 ILE    88      28.587 -14.083   2.871  1.00  0.00           H  
ATOM   1418  N   ARG    89      26.530 -16.301  -1.543  1.00  0.00           N  
ATOM   1419  CA  ARG    89      26.208 -16.231  -2.979  1.00  0.00           C  
ATOM   1420  C   ARG    89      25.314 -15.022  -3.307  1.00  0.00           C  
ATOM   1421  O   ARG    89      25.619 -14.281  -4.242  1.00  0.00           O  
ATOM   1422  CB  ARG    89      25.584 -17.547  -3.473  1.00  0.00           C  
ATOM   1423  CG  ARG    89      26.565 -18.724  -3.337  1.00  0.00           C  
ATOM   1424  CD  ARG    89      26.017 -20.035  -3.904  1.00  0.00           C  
ATOM   1425  NE  ARG    89      25.815 -19.982  -5.364  1.00  0.00           N  
ATOM   1426  CZ  ARG    89      24.862 -20.624  -6.032  1.00  0.00           C  
ATOM   1427  NH1 ARG    89      23.815 -21.159  -5.446  1.00  0.00           N1+
ATOM   1428  NH2 ARG    89      24.936 -20.761  -7.335  1.00  0.00           N  
ATOM   1429  H   ARG    89      26.249 -17.122  -1.018  1.00  0.00           H  
ATOM   1430  HA  ARG    89      27.144 -16.087  -3.523  1.00  0.00           H  
ATOM   1431  HB2 ARG    89      24.674 -17.762  -2.912  1.00  0.00           H  
ATOM   1432  HB3 ARG    89      25.318 -17.425  -4.524  1.00  0.00           H  
ATOM   1433  HG2 ARG    89      27.496 -18.482  -3.841  1.00  0.00           H  
ATOM   1434  HG3 ARG    89      26.792 -18.887  -2.286  1.00  0.00           H  
ATOM   1435  HD2 ARG    89      26.733 -20.829  -3.690  1.00  0.00           H  
ATOM   1436  HD3 ARG    89      25.093 -20.276  -3.384  1.00  0.00           H  
ATOM   1437  HE  ARG    89      26.545 -19.523  -5.894  1.00  0.00           H  
ATOM   1438 1HH1 ARG    89      23.631 -21.015  -4.451  1.00  0.00           H  
ATOM   1439 2HH1 ARG    89      23.118 -21.621  -6.005  1.00  0.00           H  
ATOM   1440 1HH2 ARG    89      25.698 -20.367  -7.875  1.00  0.00           H  
ATOM   1441 2HH2 ARG    89      24.242 -21.332  -7.805  1.00  0.00           H  
ATOM   1442  N   ARG    90      24.277 -14.750  -2.500  1.00  0.00           N  
ATOM   1443  CA  ARG    90      23.448 -13.536  -2.625  1.00  0.00           C  
ATOM   1444  C   ARG    90      24.278 -12.251  -2.450  1.00  0.00           C  
ATOM   1445  O   ARG    90      24.177 -11.344  -3.276  1.00  0.00           O  
ATOM   1446  CB  ARG    90      22.277 -13.573  -1.621  1.00  0.00           C  
ATOM   1447  CG  ARG    90      21.155 -14.548  -2.021  1.00  0.00           C  
ATOM   1448  CD  ARG    90      20.256 -14.037  -3.157  1.00  0.00           C  
ATOM   1449  NE  ARG    90      19.350 -12.964  -2.709  1.00  0.00           N  
ATOM   1450  CZ  ARG    90      18.572 -12.191  -3.459  1.00  0.00           C  
ATOM   1451  NH1 ARG    90      17.870 -11.270  -2.838  1.00  0.00           N1+
ATOM   1452  NH2 ARG    90      18.482 -12.317  -4.769  1.00  0.00           N  
ATOM   1453  H   ARG    90      24.064 -15.409  -1.758  1.00  0.00           H  
ATOM   1454  HA  ARG    90      23.039 -13.507  -3.636  1.00  0.00           H  
ATOM   1455  HB2 ARG    90      22.658 -13.861  -0.641  1.00  0.00           H  
ATOM   1456  HB3 ARG    90      21.851 -12.572  -1.524  1.00  0.00           H  
ATOM   1457  HG2 ARG    90      21.597 -15.496  -2.326  1.00  0.00           H  
ATOM   1458  HG3 ARG    90      20.529 -14.743  -1.149  1.00  0.00           H  
ATOM   1459  HD2 ARG    90      20.875 -13.686  -3.984  1.00  0.00           H  
ATOM   1460  HD3 ARG    90      19.652 -14.872  -3.507  1.00  0.00           H  
ATOM   1461  HE  ARG    90      19.298 -12.794  -1.710  1.00  0.00           H  
ATOM   1462 1HH1 ARG    90      17.922 -11.224  -1.827  1.00  0.00           H  
ATOM   1463 2HH1 ARG    90      17.360 -10.554  -3.348  1.00  0.00           H  
ATOM   1464 1HH2 ARG    90      18.993 -13.057  -5.248  1.00  0.00           H  
ATOM   1465 2HH2 ARG    90      17.826 -11.773  -5.323  1.00  0.00           H  
ATOM   1466  N   ALA    91      25.129 -12.172  -1.419  1.00  0.00           N  
ATOM   1467  CA  ALA    91      25.972 -10.998  -1.160  1.00  0.00           C  
ATOM   1468  C   ALA    91      27.028 -10.754  -2.257  1.00  0.00           C  
ATOM   1469  O   ALA    91      27.221  -9.614  -2.675  1.00  0.00           O  
ATOM   1470  CB  ALA    91      26.611 -11.161   0.222  1.00  0.00           C  
ATOM   1471  H   ALA    91      25.164 -12.943  -0.760  1.00  0.00           H  
ATOM   1472  HA  ALA    91      25.334 -10.111  -1.137  1.00  0.00           H  
ATOM   1473  HB1 ALA    91      25.835 -11.304   0.973  1.00  0.00           H  
ATOM   1474  HB2 ALA    91      27.290 -12.016   0.230  1.00  0.00           H  
ATOM   1475  HB3 ALA    91      27.168 -10.257   0.470  1.00  0.00           H  
ATOM   1476  N   LEU    92      27.670 -11.808  -2.768  1.00  0.00           N  
ATOM   1477  CA  LEU    92      28.616 -11.734  -3.887  1.00  0.00           C  
ATOM   1478  C   LEU    92      27.926 -11.398  -5.217  1.00  0.00           C  
ATOM   1479  O   LEU    92      28.540 -10.746  -6.063  1.00  0.00           O  
ATOM   1480  CB  LEU    92      29.400 -13.058  -3.982  1.00  0.00           C  
ATOM   1481  CG  LEU    92      30.397 -13.308  -2.826  1.00  0.00           C  
ATOM   1482  CD1 LEU    92      31.017 -14.700  -2.998  1.00  0.00           C  
ATOM   1483  CD2 LEU    92      31.525 -12.265  -2.770  1.00  0.00           C  
ATOM   1484  H   LEU    92      27.500 -12.720  -2.354  1.00  0.00           H  
ATOM   1485  HA  LEU    92      29.316 -10.921  -3.700  1.00  0.00           H  
ATOM   1486  HB2 LEU    92      28.685 -13.882  -4.022  1.00  0.00           H  
ATOM   1487  HB3 LEU    92      29.957 -13.064  -4.917  1.00  0.00           H  
ATOM   1488  HG  LEU    92      29.866 -13.283  -1.876  1.00  0.00           H  
ATOM   1489 1HD1 LEU    92      31.669 -14.924  -2.152  1.00  0.00           H  
ATOM   1490 2HD1 LEU    92      30.232 -15.455  -3.049  1.00  0.00           H  
ATOM   1491 3HD1 LEU    92      31.602 -14.733  -3.915  1.00  0.00           H  
ATOM   1492 1HD2 LEU    92      32.056 -12.231  -3.722  1.00  0.00           H  
ATOM   1493 2HD2 LEU    92      31.122 -11.276  -2.549  1.00  0.00           H  
ATOM   1494 3HD2 LEU    92      32.230 -12.526  -1.981  1.00  0.00           H  
ATOM   1495  N   GLY    93      26.650 -11.764  -5.393  1.00  0.00           N  
ATOM   1496  CA  GLY    93      25.820 -11.329  -6.522  1.00  0.00           C  
ATOM   1497  C   GLY    93      25.533  -9.834  -6.468  1.00  0.00           C  
ATOM   1498  O   GLY    93      25.803  -9.126  -7.441  1.00  0.00           O  
ATOM   1499  H   GLY    93      26.233 -12.382  -4.706  1.00  0.00           H  
ATOM   1500  HA2 GLY    93      26.347 -11.511  -7.453  1.00  0.00           H  
ATOM   1501  HA3 GLY    93      24.874 -11.870  -6.508  1.00  0.00           H  
ATOM   1502  N   LEU    94      25.074  -9.342  -5.313  1.00  0.00           N  
ATOM   1503  CA  LEU    94      24.908  -7.912  -5.031  1.00  0.00           C  
ATOM   1504  C   LEU    94      26.218  -7.156  -5.306  1.00  0.00           C  
ATOM   1505  O   LEU    94      26.218  -6.205  -6.087  1.00  0.00           O  
ATOM   1506  CB  LEU    94      24.371  -7.786  -3.584  1.00  0.00           C  
ATOM   1507  CG  LEU    94      23.982  -6.390  -3.052  1.00  0.00           C  
ATOM   1508  CD1 LEU    94      25.200  -5.514  -2.731  1.00  0.00           C  
ATOM   1509  CD2 LEU    94      23.018  -5.652  -3.990  1.00  0.00           C  
ATOM   1510  H   LEU    94      24.866  -9.999  -4.567  1.00  0.00           H  
ATOM   1511  HA  LEU    94      24.163  -7.511  -5.718  1.00  0.00           H  
ATOM   1512  HB2 LEU    94      23.474  -8.405  -3.515  1.00  0.00           H  
ATOM   1513  HB3 LEU    94      25.096  -8.217  -2.894  1.00  0.00           H  
ATOM   1514  HG  LEU    94      23.457  -6.550  -2.108  1.00  0.00           H  
ATOM   1515 1HD1 LEU    94      24.880  -4.639  -2.166  1.00  0.00           H  
ATOM   1516 2HD1 LEU    94      25.913  -6.079  -2.134  1.00  0.00           H  
ATOM   1517 3HD1 LEU    94      25.686  -5.180  -3.645  1.00  0.00           H  
ATOM   1518 1HD2 LEU    94      22.148  -6.280  -4.186  1.00  0.00           H  
ATOM   1519 2HD2 LEU    94      22.684  -4.726  -3.519  1.00  0.00           H  
ATOM   1520 3HD2 LEU    94      23.509  -5.410  -4.933  1.00  0.00           H  
ATOM   1521  N   ALA    95      27.347  -7.628  -4.766  1.00  0.00           N  
ATOM   1522  CA  ALA    95      28.673  -7.050  -4.997  1.00  0.00           C  
ATOM   1523  C   ALA    95      29.066  -6.974  -6.483  1.00  0.00           C  
ATOM   1524  O   ALA    95      29.557  -5.933  -6.924  1.00  0.00           O  
ATOM   1525  CB  ALA    95      29.698  -7.840  -4.175  1.00  0.00           C  
ATOM   1526  H   ALA    95      27.276  -8.400  -4.108  1.00  0.00           H  
ATOM   1527  HA  ALA    95      28.663  -6.024  -4.640  1.00  0.00           H  
ATOM   1528  HB1 ALA    95      30.683  -7.386  -4.281  1.00  0.00           H  
ATOM   1529  HB2 ALA    95      29.422  -7.834  -3.120  1.00  0.00           H  
ATOM   1530  HB3 ALA    95      29.755  -8.868  -4.529  1.00  0.00           H  
ATOM   1531  N   ASN    96      28.809  -8.033  -7.259  1.00  0.00           N  
ATOM   1532  CA  ASN    96      29.111  -8.079  -8.693  1.00  0.00           C  
ATOM   1533  C   ASN    96      28.192  -7.152  -9.515  1.00  0.00           C  
ATOM   1534  O   ASN    96      28.669  -6.444 -10.402  1.00  0.00           O  
ATOM   1535  CB  ASN    96      29.016  -9.536  -9.172  1.00  0.00           C  
ATOM   1536  CG  ASN    96      29.594  -9.715 -10.570  1.00  0.00           C  
ATOM   1537  ND2 ASN    96      28.804 -10.175 -11.521  1.00  0.00           N  
ATOM   1538  OD1 ASN    96      30.763  -9.442 -10.804  1.00  0.00           O  
ATOM   1539  H   ASN    96      28.456  -8.875  -6.817  1.00  0.00           H  
ATOM   1540  HA  ASN    96      30.139  -7.739  -8.834  1.00  0.00           H  
ATOM   1541  HB2 ASN    96      29.590 -10.177  -8.500  1.00  0.00           H  
ATOM   1542  HB3 ASN    96      27.976  -9.863  -9.150  1.00  0.00           H  
ATOM   1543 1HD2 ASN    96      29.203 -10.318 -12.451  1.00  0.00           H  
ATOM   1544 2HD2 ASN    96      27.850 -10.439 -11.329  1.00  0.00           H  
ATOM   1545  N   VAL    97      26.893  -7.106  -9.187  1.00  0.00           N  
ATOM   1546  CA  VAL    97      25.917  -6.190  -9.813  1.00  0.00           C  
ATOM   1547  C   VAL    97      26.331  -4.726  -9.590  1.00  0.00           C  
ATOM   1548  O   VAL    97      26.388  -3.956 -10.548  1.00  0.00           O  
ATOM   1549  CB  VAL    97      24.479  -6.451  -9.289  1.00  0.00           C  
ATOM   1550  CG1 VAL    97      23.470  -5.356  -9.679  1.00  0.00           C  
ATOM   1551  CG2 VAL    97      23.931  -7.793  -9.814  1.00  0.00           C  
ATOM   1552  H   VAL    97      26.575  -7.721  -8.438  1.00  0.00           H  
ATOM   1553  HA  VAL    97      25.921  -6.375 -10.886  1.00  0.00           H  
ATOM   1554  HB  VAL    97      24.513  -6.504  -8.200  1.00  0.00           H  
ATOM   1555 1HG1 VAL    97      22.469  -5.636  -9.347  1.00  0.00           H  
ATOM   1556 2HG1 VAL    97      23.728  -4.411  -9.201  1.00  0.00           H  
ATOM   1557 3HG1 VAL    97      23.461  -5.221 -10.762  1.00  0.00           H  
ATOM   1558 1HG2 VAL    97      24.655  -8.591  -9.671  1.00  0.00           H  
ATOM   1559 2HG2 VAL    97      23.016  -8.052  -9.280  1.00  0.00           H  
ATOM   1560 3HG2 VAL    97      23.702  -7.716 -10.877  1.00  0.00           H  
ATOM   1561  N   LEU    98      26.661  -4.349  -8.347  1.00  0.00           N  
ATOM   1562  CA  LEU    98      27.040  -2.975  -8.008  1.00  0.00           C  
ATOM   1563  C   LEU    98      28.433  -2.574  -8.520  1.00  0.00           C  
ATOM   1564  O   LEU    98      28.625  -1.404  -8.841  1.00  0.00           O  
ATOM   1565  CB  LEU    98      26.912  -2.760  -6.490  1.00  0.00           C  
ATOM   1566  CG  LEU    98      25.479  -2.826  -5.913  1.00  0.00           C  
ATOM   1567  CD1 LEU    98      25.506  -2.346  -4.455  1.00  0.00           C  
ATOM   1568  CD2 LEU    98      24.455  -1.982  -6.691  1.00  0.00           C  
ATOM   1569  H   LEU    98      26.595  -5.026  -7.590  1.00  0.00           H  
ATOM   1570  HA  LEU    98      26.358  -2.290  -8.512  1.00  0.00           H  
ATOM   1571  HB2 LEU    98      27.538  -3.487  -5.971  1.00  0.00           H  
ATOM   1572  HB3 LEU    98      27.311  -1.773  -6.270  1.00  0.00           H  
ATOM   1573  HG  LEU    98      25.140  -3.860  -5.929  1.00  0.00           H  
ATOM   1574 1HD1 LEU    98      24.529  -2.507  -3.999  1.00  0.00           H  
ATOM   1575 2HD1 LEU    98      26.254  -2.900  -3.891  1.00  0.00           H  
ATOM   1576 3HD1 LEU    98      25.749  -1.284  -4.416  1.00  0.00           H  
ATOM   1577 1HD2 LEU    98      24.811  -0.957  -6.785  1.00  0.00           H  
ATOM   1578 2HD2 LEU    98      24.293  -2.402  -7.683  1.00  0.00           H  
ATOM   1579 3HD2 LEU    98      23.500  -1.980  -6.164  1.00  0.00           H  
ATOM   1580  N   ASN    99      29.377  -3.510  -8.681  1.00  0.00           N  
ATOM   1581  CA  ASN    99      30.674  -3.231  -9.314  1.00  0.00           C  
ATOM   1582  C   ASN    99      30.520  -2.833 -10.797  1.00  0.00           C  
ATOM   1583  O   ASN    99      31.106  -1.845 -11.245  1.00  0.00           O  
ATOM   1584  CB  ASN    99      31.584  -4.465  -9.184  1.00  0.00           C  
ATOM   1585  CG  ASN    99      32.919  -4.281  -9.905  1.00  0.00           C  
ATOM   1586  ND2 ASN    99      33.908  -3.696  -9.261  1.00  0.00           N  
ATOM   1587  OD1 ASN    99      33.070  -4.625 -11.070  1.00  0.00           O  
ATOM   1588  H   ASN    99      29.189  -4.450  -8.357  1.00  0.00           H  
ATOM   1589  HA  ASN    99      31.147  -2.397  -8.790  1.00  0.00           H  
ATOM   1590  HB2 ASN    99      31.777  -4.668  -8.132  1.00  0.00           H  
ATOM   1591  HB3 ASN    99      31.085  -5.339  -9.605  1.00  0.00           H  
ATOM   1592 1HD2 ASN    99      34.804  -3.642  -9.716  1.00  0.00           H  
ATOM   1593 2HD2 ASN    99      33.785  -3.410  -8.299  1.00  0.00           H  
ATOM   1594  N   LYS   100      29.743  -3.605 -11.565  1.00  0.00           N  
ATOM   1595  CA  LYS   100      29.766  -3.571 -13.036  1.00  0.00           C  
ATOM   1596  C   LYS   100      28.664  -2.705 -13.684  1.00  0.00           C  
ATOM   1597  O   LYS   100      28.583  -2.626 -14.910  1.00  0.00           O  
ATOM   1598  CB  LYS   100      29.719  -5.027 -13.551  1.00  0.00           C  
ATOM   1599  CG  LYS   100      30.929  -5.863 -13.101  1.00  0.00           C  
ATOM   1600  CD  LYS   100      30.908  -7.276 -13.694  1.00  0.00           C  
ATOM   1601  CE  LYS   100      32.139  -8.050 -13.209  1.00  0.00           C  
ATOM   1602  NZ  LYS   100      32.161  -9.425 -13.754  1.00  0.00           N1+
ATOM   1603  H   LYS   100      29.289  -4.399 -11.126  1.00  0.00           H  
ATOM   1604  HA  LYS   100      30.712  -3.137 -13.366  1.00  0.00           H  
ATOM   1605  HB2 LYS   100      28.802  -5.505 -13.205  1.00  0.00           H  
ATOM   1606  HB3 LYS   100      29.714  -5.007 -14.640  1.00  0.00           H  
ATOM   1607  HG2 LYS   100      31.843  -5.359 -13.417  1.00  0.00           H  
ATOM   1608  HG3 LYS   100      30.929  -5.949 -12.015  1.00  0.00           H  
ATOM   1609  HD2 LYS   100      30.003  -7.791 -13.367  1.00  0.00           H  
ATOM   1610  HD3 LYS   100      30.915  -7.215 -14.783  1.00  0.00           H  
ATOM   1611  HE2 LYS   100      33.045  -7.517 -13.507  1.00  0.00           H  
ATOM   1612  HE3 LYS   100      32.118  -8.090 -12.117  1.00  0.00           H  
ATOM   1613  HZ1 LYS   100      32.241  -9.427 -14.762  1.00  0.00           H  
ATOM   1614  HZ2 LYS   100      32.933  -9.966 -13.374  1.00  0.00           H  
ATOM   1615  HZ3 LYS   100      31.294  -9.919 -13.539  1.00  0.00           H  
ATOM   1616  N   SER   101      27.784  -2.069 -12.911  1.00  0.00           N  
ATOM   1617  CA  SER   101      26.604  -1.375 -13.457  1.00  0.00           C  
ATOM   1618  C   SER   101      26.892  -0.084 -14.254  1.00  0.00           C  
ATOM   1619  O   SER   101      27.897   0.606 -14.031  1.00  0.00           O  
ATOM   1620  CB  SER   101      25.591  -1.091 -12.345  1.00  0.00           C  
ATOM   1621  OG  SER   101      26.114  -0.209 -11.367  1.00  0.00           O  
ATOM   1622  H   SER   101      27.853  -2.177 -11.909  1.00  0.00           H  
ATOM   1623  HA  SER   101      26.120  -2.065 -14.147  1.00  0.00           H  
ATOM   1624  HB2 SER   101      24.700  -0.640 -12.786  1.00  0.00           H  
ATOM   1625  HB3 SER   101      25.296  -2.027 -11.871  1.00  0.00           H  
ATOM   1626  HG  SER   101      25.336   0.126 -10.866  1.00  0.00           H  
ATOM   1627  N   THR   102      25.965   0.255 -15.163  1.00  0.00           N  
ATOM   1628  CA  THR   102      25.883   1.517 -15.921  1.00  0.00           C  
ATOM   1629  C   THR   102      25.118   2.543 -15.077  1.00  0.00           C  
ATOM   1630  O   THR   102      24.096   2.188 -14.490  1.00  0.00           O  
ATOM   1631  CB  THR   102      25.140   1.292 -17.250  1.00  0.00           C  
ATOM   1632  CG2 THR   102      25.327   2.472 -18.201  1.00  0.00           C  
ATOM   1633  OG1 THR   102      25.609   0.141 -17.926  1.00  0.00           O  
ATOM   1634  H   THR   102      25.172  -0.377 -15.263  1.00  0.00           H  
ATOM   1635  HA  THR   102      26.885   1.891 -16.126  1.00  0.00           H  
ATOM   1636  HB  THR   102      24.076   1.166 -17.049  1.00  0.00           H  
ATOM   1637  HG1 THR   102      25.302  -0.660 -17.440  1.00  0.00           H  
ATOM   1638 1HG2 THR   102      24.775   2.289 -19.123  1.00  0.00           H  
ATOM   1639 2HG2 THR   102      24.946   3.383 -17.746  1.00  0.00           H  
ATOM   1640 3HG2 THR   102      26.383   2.602 -18.437  1.00  0.00           H  
ATOM   1641  N   LEU   103      25.580   3.796 -14.988  1.00  0.00           N  
ATOM   1642  CA  LEU   103      24.999   4.804 -14.078  1.00  0.00           C  
ATOM   1643  C   LEU   103      24.029   5.797 -14.754  1.00  0.00           C  
ATOM   1644  O   LEU   103      24.050   5.986 -15.974  1.00  0.00           O  
ATOM   1645  CB  LEU   103      26.130   5.534 -13.328  1.00  0.00           C  
ATOM   1646  CG  LEU   103      27.038   4.639 -12.456  1.00  0.00           C  
ATOM   1647  CD1 LEU   103      27.972   5.537 -11.631  1.00  0.00           C  
ATOM   1648  CD2 LEU   103      26.275   3.709 -11.497  1.00  0.00           C  
ATOM   1649  H   LEU   103      26.418   4.044 -15.506  1.00  0.00           H  
ATOM   1650  HA  LEU   103      24.396   4.288 -13.330  1.00  0.00           H  
ATOM   1651  HB2 LEU   103      26.753   6.052 -14.059  1.00  0.00           H  
ATOM   1652  HB3 LEU   103      25.678   6.289 -12.680  1.00  0.00           H  
ATOM   1653  HG  LEU   103      27.650   4.021 -13.114  1.00  0.00           H  
ATOM   1654 1HD1 LEU   103      28.596   6.136 -12.293  1.00  0.00           H  
ATOM   1655 2HD1 LEU   103      27.389   6.200 -10.993  1.00  0.00           H  
ATOM   1656 3HD1 LEU   103      28.607   4.918 -11.003  1.00  0.00           H  
ATOM   1657 1HD2 LEU   103      25.686   2.982 -12.056  1.00  0.00           H  
ATOM   1658 2HD2 LEU   103      26.982   3.159 -10.875  1.00  0.00           H  
ATOM   1659 3HD2 LEU   103      25.619   4.290 -10.849  1.00  0.00           H  
ATOM   1660  N   VAL   104      23.189   6.443 -13.939  1.00  0.00           N  
ATOM   1661  CA  VAL   104      22.078   7.337 -14.313  1.00  0.00           C  
ATOM   1662  C   VAL   104      22.127   8.636 -13.489  1.00  0.00           C  
ATOM   1663  O   VAL   104      22.150   8.606 -12.255  1.00  0.00           O  
ATOM   1664  CB  VAL   104      20.717   6.625 -14.101  1.00  0.00           C  
ATOM   1665  CG1 VAL   104      19.513   7.580 -14.218  1.00  0.00           C  
ATOM   1666  CG2 VAL   104      20.539   5.480 -15.116  1.00  0.00           C  
ATOM   1667  H   VAL   104      23.279   6.241 -12.939  1.00  0.00           H  
ATOM   1668  HA  VAL   104      22.158   7.585 -15.369  1.00  0.00           H  
ATOM   1669  HB  VAL   104      20.705   6.197 -13.098  1.00  0.00           H  
ATOM   1670 1HG1 VAL   104      19.563   8.138 -15.151  1.00  0.00           H  
ATOM   1671 2HG1 VAL   104      18.581   7.017 -14.182  1.00  0.00           H  
ATOM   1672 3HG1 VAL   104      19.505   8.286 -13.386  1.00  0.00           H  
ATOM   1673 1HG2 VAL   104      19.576   4.992 -14.964  1.00  0.00           H  
ATOM   1674 2HG2 VAL   104      20.583   5.868 -16.133  1.00  0.00           H  
ATOM   1675 3HG2 VAL   104      21.322   4.731 -14.985  1.00  0.00           H  
ATOM   1676  N   LEU   105      22.075   9.781 -14.178  1.00  0.00           N  
ATOM   1677  CA  LEU   105      21.998  11.131 -13.603  1.00  0.00           C  
ATOM   1678  C   LEU   105      21.321  12.083 -14.603  1.00  0.00           C  
ATOM   1679  O   LEU   105      21.660  12.086 -15.790  1.00  0.00           O  
ATOM   1680  CB  LEU   105      23.425  11.585 -13.229  1.00  0.00           C  
ATOM   1681  CG  LEU   105      23.544  12.998 -12.624  1.00  0.00           C  
ATOM   1682  CD1 LEU   105      22.794  13.125 -11.291  1.00  0.00           C  
ATOM   1683  CD2 LEU   105      25.030  13.321 -12.412  1.00  0.00           C  
ATOM   1684  H   LEU   105      22.150   9.722 -15.190  1.00  0.00           H  
ATOM   1685  HA  LEU   105      21.386  11.101 -12.700  1.00  0.00           H  
ATOM   1686  HB2 LEU   105      23.844  10.870 -12.518  1.00  0.00           H  
ATOM   1687  HB3 LEU   105      24.040  11.547 -14.128  1.00  0.00           H  
ATOM   1688  HG  LEU   105      23.136  13.729 -13.322  1.00  0.00           H  
ATOM   1689 1HD1 LEU   105      22.954  14.120 -10.872  1.00  0.00           H  
ATOM   1690 2HD1 LEU   105      21.725  12.987 -11.443  1.00  0.00           H  
ATOM   1691 3HD1 LEU   105      23.158  12.378 -10.584  1.00  0.00           H  
ATOM   1692 1HD2 LEU   105      25.478  12.611 -11.716  1.00  0.00           H  
ATOM   1693 2HD2 LEU   105      25.558  13.269 -13.364  1.00  0.00           H  
ATOM   1694 3HD2 LEU   105      25.137  14.329 -12.015  1.00  0.00           H  
ATOM   1695  N   GLN   106      20.361  12.883 -14.139  1.00  0.00           N  
ATOM   1696  CA  GLN   106      19.517  13.739 -14.981  1.00  0.00           C  
ATOM   1697  C   GLN   106      19.682  15.232 -14.632  1.00  0.00           C  
ATOM   1698  O   GLN   106      20.440  15.599 -13.728  1.00  0.00           O  
ATOM   1699  CB  GLN   106      18.045  13.273 -14.881  1.00  0.00           C  
ATOM   1700  CG  GLN   106      17.860  11.754 -15.102  1.00  0.00           C  
ATOM   1701  CD  GLN   106      16.409  11.293 -14.975  1.00  0.00           C  
ATOM   1702  NE2 GLN   106      15.802  11.433 -13.818  1.00  0.00           N  
ATOM   1703  OE1 GLN   106      15.815  10.774 -15.915  1.00  0.00           O  
ATOM   1704  H   GLN   106      20.095  12.796 -13.157  1.00  0.00           H  
ATOM   1705  HA  GLN   106      19.816  13.642 -16.019  1.00  0.00           H  
ATOM   1706  HB2 GLN   106      17.653  13.544 -13.904  1.00  0.00           H  
ATOM   1707  HB3 GLN   106      17.454  13.802 -15.631  1.00  0.00           H  
ATOM   1708  HG2 GLN   106      18.231  11.491 -16.094  1.00  0.00           H  
ATOM   1709  HG3 GLN   106      18.434  11.197 -14.362  1.00  0.00           H  
ATOM   1710 1HE2 GLN   106      14.829  11.153 -13.724  1.00  0.00           H  
ATOM   1711 2HE2 GLN   106      16.313  11.787 -13.011  1.00  0.00           H  
ATOM   1712  N   GLU   107      18.988  16.109 -15.361  1.00  0.00           N  
ATOM   1713  CA  GLU   107      18.853  17.526 -15.011  1.00  0.00           C  
ATOM   1714  C   GLU   107      17.996  17.732 -13.749  1.00  0.00           C  
ATOM   1715  O   GLU   107      17.003  17.035 -13.524  1.00  0.00           O  
ATOM   1716  CB  GLU   107      18.236  18.322 -16.173  1.00  0.00           C  
ATOM   1717  CG  GLU   107      19.227  18.641 -17.297  1.00  0.00           C  
ATOM   1718  CD  GLU   107      18.546  19.452 -18.398  1.00  0.00           C  
ATOM   1719  OE1 GLU   107      18.161  18.867 -19.441  1.00  0.00           O  
ATOM   1720  OE2 GLU   107      18.350  20.682 -18.219  1.00  0.00           O1-
ATOM   1721  H   GLU   107      18.522  15.782 -16.202  1.00  0.00           H  
ATOM   1722  HA  GLU   107      19.846  17.928 -14.810  1.00  0.00           H  
ATOM   1723  HB2 GLU   107      17.381  17.777 -16.576  1.00  0.00           H  
ATOM   1724  HB3 GLU   107      17.874  19.271 -15.781  1.00  0.00           H  
ATOM   1725  HG2 GLU   107      20.061  19.218 -16.893  1.00  0.00           H  
ATOM   1726  HG3 GLU   107      19.622  17.713 -17.710  1.00  0.00           H  
ATOM   1727  N   ASP   108      18.371  18.733 -12.949  1.00  0.00           N  
ATOM   1728  CA  ASP   108      17.599  19.394 -11.884  1.00  0.00           C  
ATOM   1729  C   ASP   108      17.285  18.535 -10.638  1.00  0.00           C  
ATOM   1730  O   ASP   108      16.903  19.083  -9.601  1.00  0.00           O  
ATOM   1731  CB  ASP   108      16.352  20.064 -12.495  1.00  0.00           C  
ATOM   1732  CG  ASP   108      16.741  21.253 -13.383  1.00  0.00           C  
ATOM   1733  OD1 ASP   108      17.249  22.256 -12.833  1.00  0.00           O  
ATOM   1734  OD2 ASP   108      16.513  21.227 -14.618  1.00  0.00           O1-
ATOM   1735  H   ASP   108      19.182  19.264 -13.265  1.00  0.00           H  
ATOM   1736  HA  ASP   108      18.229  20.202 -11.507  1.00  0.00           H  
ATOM   1737  HB2 ASP   108      15.767  19.340 -13.065  1.00  0.00           H  
ATOM   1738  HB3 ASP   108      15.719  20.435 -11.690  1.00  0.00           H  
ATOM   1739  N   GLU   109      17.497  17.216 -10.703  1.00  0.00           N  
ATOM   1740  CA  GLU   109      17.362  16.284  -9.578  1.00  0.00           C  
ATOM   1741  C   GLU   109      18.526  16.400  -8.576  1.00  0.00           C  
ATOM   1742  O   GLU   109      19.697  16.355  -8.955  1.00  0.00           O  
ATOM   1743  CB  GLU   109      17.174  14.832 -10.071  1.00  0.00           C  
ATOM   1744  CG  GLU   109      18.282  14.285 -10.991  1.00  0.00           C  
ATOM   1745  CD  GLU   109      18.091  12.813 -11.373  1.00  0.00           C  
ATOM   1746  OE1 GLU   109      16.942  12.307 -11.391  1.00  0.00           O  
ATOM   1747  OE2 GLU   109      19.091  12.153 -11.738  1.00  0.00           O1-
ATOM   1748  H   GLU   109      17.775  16.855 -11.607  1.00  0.00           H  
ATOM   1749  HA  GLU   109      16.448  16.548  -9.045  1.00  0.00           H  
ATOM   1750  HB2 GLU   109      17.088  14.183  -9.199  1.00  0.00           H  
ATOM   1751  HB3 GLU   109      16.228  14.791 -10.611  1.00  0.00           H  
ATOM   1752  HG2 GLU   109      18.311  14.877 -11.905  1.00  0.00           H  
ATOM   1753  HG3 GLU   109      19.247  14.382 -10.496  1.00  0.00           H  
ATOM   1754  N   PHE   110      18.199  16.547  -7.288  1.00  0.00           N  
ATOM   1755  CA  PHE   110      19.144  16.494  -6.162  1.00  0.00           C  
ATOM   1756  C   PHE   110      19.151  15.111  -5.489  1.00  0.00           C  
ATOM   1757  O   PHE   110      20.187  14.641  -5.025  1.00  0.00           O  
ATOM   1758  CB  PHE   110      18.771  17.594  -5.149  1.00  0.00           C  
ATOM   1759  CG  PHE   110      19.803  17.815  -4.058  1.00  0.00           C  
ATOM   1760  CD1 PHE   110      20.711  18.885  -4.162  1.00  0.00           C  
ATOM   1761  CD2 PHE   110      19.879  16.946  -2.950  1.00  0.00           C  
ATOM   1762  CE1 PHE   110      21.711  19.065  -3.190  1.00  0.00           C  
ATOM   1763  CE2 PHE   110      20.885  17.118  -1.983  1.00  0.00           C  
ATOM   1764  CZ  PHE   110      21.808  18.172  -2.111  1.00  0.00           C  
ATOM   1765  H   PHE   110      17.221  16.661  -7.066  1.00  0.00           H  
ATOM   1766  HA  PHE   110      20.152  16.683  -6.529  1.00  0.00           H  
ATOM   1767  HB2 PHE   110      18.634  18.533  -5.690  1.00  0.00           H  
ATOM   1768  HB3 PHE   110      17.819  17.346  -4.679  1.00  0.00           H  
ATOM   1769  HD1 PHE   110      20.650  19.561  -4.999  1.00  0.00           H  
ATOM   1770  HD2 PHE   110      19.185  16.124  -2.856  1.00  0.00           H  
ATOM   1771  HE1 PHE   110      22.418  19.879  -3.281  1.00  0.00           H  
ATOM   1772  HE2 PHE   110      20.960  16.425  -1.157  1.00  0.00           H  
ATOM   1773  HZ  PHE   110      22.597  18.295  -1.383  1.00  0.00           H  
ATOM   1774  N   ILE   111      17.992  14.448  -5.438  1.00  0.00           N  
ATOM   1775  CA  ILE   111      17.858  13.056  -4.987  1.00  0.00           C  
ATOM   1776  C   ILE   111      18.203  12.168  -6.189  1.00  0.00           C  
ATOM   1777  O   ILE   111      17.477  12.195  -7.183  1.00  0.00           O  
ATOM   1778  CB  ILE   111      16.430  12.798  -4.443  1.00  0.00           C  
ATOM   1779  CG1 ILE   111      16.073  13.773  -3.292  1.00  0.00           C  
ATOM   1780  CG2 ILE   111      16.318  11.339  -3.969  1.00  0.00           C  
ATOM   1781  CD1 ILE   111      14.614  13.689  -2.825  1.00  0.00           C  
ATOM   1782  H   ILE   111      17.195  14.873  -5.886  1.00  0.00           H  
ATOM   1783  HA  ILE   111      18.577  12.858  -4.188  1.00  0.00           H  
ATOM   1784  HB  ILE   111      15.718  12.951  -5.256  1.00  0.00           H  
ATOM   1785 2HG1 ILE   111      16.731  13.590  -2.441  1.00  0.00           H  
ATOM   1786 3HG1 ILE   111      16.233  14.797  -3.624  1.00  0.00           H  
ATOM   1787 1HG2 ILE   111      17.011  11.158  -3.146  1.00  0.00           H  
ATOM   1788 2HG2 ILE   111      15.303  11.118  -3.640  1.00  0.00           H  
ATOM   1789 3HG2 ILE   111      16.547  10.661  -4.788  1.00  0.00           H  
ATOM   1790 1HD1 ILE   111      14.423  12.739  -2.327  1.00  0.00           H  
ATOM   1791 2HD1 ILE   111      14.418  14.496  -2.117  1.00  0.00           H  
ATOM   1792 3HD1 ILE   111      13.944  13.801  -3.677  1.00  0.00           H  
ATOM   1793  N   VAL   112      19.312  11.430  -6.122  1.00  0.00           N  
ATOM   1794  CA  VAL   112      19.969  10.819  -7.297  1.00  0.00           C  
ATOM   1795  C   VAL   112      20.194   9.312  -7.150  1.00  0.00           C  
ATOM   1796  O   VAL   112      20.368   8.794  -6.047  1.00  0.00           O  
ATOM   1797  CB  VAL   112      21.317  11.503  -7.639  1.00  0.00           C  
ATOM   1798  CG1 VAL   112      21.099  12.933  -8.156  1.00  0.00           C  
ATOM   1799  CG2 VAL   112      22.314  11.506  -6.466  1.00  0.00           C  
ATOM   1800  H   VAL   112      19.802  11.405  -5.225  1.00  0.00           H  
ATOM   1801  HA  VAL   112      19.319  10.951  -8.163  1.00  0.00           H  
ATOM   1802  HB  VAL   112      21.783  10.940  -8.451  1.00  0.00           H  
ATOM   1803 1HG1 VAL   112      20.625  13.550  -7.394  1.00  0.00           H  
ATOM   1804 2HG1 VAL   112      22.056  13.381  -8.424  1.00  0.00           H  
ATOM   1805 3HG1 VAL   112      20.460  12.908  -9.039  1.00  0.00           H  
ATOM   1806 1HG2 VAL   112      23.269  11.911  -6.804  1.00  0.00           H  
ATOM   1807 2HG2 VAL   112      21.940  12.121  -5.645  1.00  0.00           H  
ATOM   1808 3HG2 VAL   112      22.485  10.493  -6.109  1.00  0.00           H  
ATOM   1809  N   GLY   113      20.219   8.622  -8.293  1.00  0.00           N  
ATOM   1810  CA  GLY   113      20.355   7.170  -8.422  1.00  0.00           C  
ATOM   1811  C   GLY   113      19.150   6.533  -9.115  1.00  0.00           C  
ATOM   1812  O   GLY   113      18.077   7.131  -9.226  1.00  0.00           O  
ATOM   1813  H   GLY   113      20.026   9.136  -9.149  1.00  0.00           H  
ATOM   1814  HA2 GLY   113      21.229   6.960  -9.039  1.00  0.00           H  
ATOM   1815  HA3 GLY   113      20.489   6.701  -7.448  1.00  0.00           H  
ATOM   1816  N   TYR   114      19.337   5.294  -9.571  1.00  0.00           N  
ATOM   1817  CA  TYR   114      18.340   4.512 -10.316  1.00  0.00           C  
ATOM   1818  C   TYR   114      18.688   3.009 -10.322  1.00  0.00           C  
ATOM   1819  O   TYR   114      19.813   2.629  -9.990  1.00  0.00           O  
ATOM   1820  CB  TYR   114      18.215   5.076 -11.743  1.00  0.00           C  
ATOM   1821  CG  TYR   114      16.903   4.751 -12.422  1.00  0.00           C  
ATOM   1822  CD1 TYR   114      15.706   5.309 -11.929  1.00  0.00           C  
ATOM   1823  CD2 TYR   114      16.874   3.905 -13.546  1.00  0.00           C  
ATOM   1824  CE1 TYR   114      14.477   5.006 -12.543  1.00  0.00           C  
ATOM   1825  CE2 TYR   114      15.646   3.597 -14.157  1.00  0.00           C  
ATOM   1826  CZ  TYR   114      14.443   4.135 -13.652  1.00  0.00           C  
ATOM   1827  OH  TYR   114      13.257   3.813 -14.237  1.00  0.00           O  
ATOM   1828  H   TYR   114      20.244   4.870  -9.439  1.00  0.00           H  
ATOM   1829  HA  TYR   114      17.380   4.628  -9.811  1.00  0.00           H  
ATOM   1830  HB2 TYR   114      18.298   6.163 -11.719  1.00  0.00           H  
ATOM   1831  HB3 TYR   114      19.044   4.699 -12.343  1.00  0.00           H  
ATOM   1832  HD1 TYR   114      15.734   5.986 -11.087  1.00  0.00           H  
ATOM   1833  HD2 TYR   114      17.792   3.511 -13.961  1.00  0.00           H  
ATOM   1834  HE1 TYR   114      13.564   5.446 -12.172  1.00  0.00           H  
ATOM   1835  HE2 TYR   114      15.628   2.969 -15.034  1.00  0.00           H  
ATOM   1836  HH  TYR   114      13.386   3.126 -14.914  1.00  0.00           H  
TER   
HETATM 1837  O   WAT   114     -14.487  -5.894   0.352  1.00  0.00           O  
HETATM 1838  H1  WAT   114     -15.276  -5.314   0.377  1.00  0.00           H  
HETATM 1839  H2  WAT   114     -14.166  -5.870   1.275  1.00  0.00           H  
HETATM 1840  N   HIE   115      17.740   2.139 -10.685  1.00  0.00           N  
HETATM 1841  CA  HIE   115      17.881   0.675 -10.573  1.00  0.00           C  
HETATM 1842  C   HIE   115      18.148  -0.080 -11.900  1.00  0.00           C  
HETATM 1843  O   HIE   115      18.451  -1.273 -11.865  1.00  0.00           O  
HETATM 1844  CB  HIE   115      16.638   0.133  -9.851  1.00  0.00           C  
HETATM 1845  CG  HIE   115      15.324   0.355 -10.553  1.00  0.00           C  
HETATM 1846  CD2 HIE   115      14.108   0.057 -10.021  1.00  0.00           C  
HETATM 1847  ND1 HIE   115      15.135   0.980 -11.790  1.00  0.00           N  
HETATM 1848  CE1 HIE   115      13.806   1.062 -11.954  1.00  0.00           C  
HETATM 1849  NE2 HIE   115      13.166   0.520 -10.903  1.00  0.00           N  
HETATM 1850  H   HIE   115      16.833   2.492 -10.966  1.00  0.00           H  
HETATM 1851  HA  HIE   115      18.736   0.455  -9.933  1.00  0.00           H  
HETATM 1852  HB2 HIE   115      16.762  -0.939  -9.689  1.00  0.00           H  
HETATM 1853  HB3 HIE   115      16.576   0.604  -8.868  1.00  0.00           H  
HETATM 1854  HD2 HIE   115      13.919  -0.356  -9.042  1.00  0.00           H  
HETATM 1855  HE1 HIE   115      13.322   1.528 -12.801  1.00  0.00           H  
HETATM 1856  HE2 HIE   115      12.167   0.547 -10.722  1.00  0.00           H  
ATOM   1857  N   ALA   116      18.061   0.590 -13.054  1.00  0.00           N  
ATOM   1858  CA  ALA   116      18.399   0.042 -14.375  1.00  0.00           C  
ATOM   1859  C   ALA   116      19.692   0.657 -14.952  1.00  0.00           C  
ATOM   1860  O   ALA   116      20.260   1.592 -14.380  1.00  0.00           O  
ATOM   1861  CB  ALA   116      17.198   0.251 -15.310  1.00  0.00           C  
ATOM   1862  H   ALA   116      17.780   1.557 -13.006  1.00  0.00           H  
ATOM   1863  HA  ALA   116      18.567  -1.032 -14.302  1.00  0.00           H  
ATOM   1864  HB1 ALA   116      16.286  -0.109 -14.834  1.00  0.00           H  
ATOM   1865  HB2 ALA   116      17.086   1.309 -15.543  1.00  0.00           H  
ATOM   1866  HB3 ALA   116      17.352  -0.303 -16.235  1.00  0.00           H  
ATOM   1867  N   GLU   117      20.129   0.145 -16.104  1.00  0.00           N  
ATOM   1868  CA  GLU   117      21.266   0.629 -16.904  1.00  0.00           C  
ATOM   1869  C   GLU   117      20.974   1.905 -17.730  1.00  0.00           C  
ATOM   1870  O   GLU   117      21.846   2.425 -18.430  1.00  0.00           O  
ATOM   1871  CB  GLU   117      21.736  -0.508 -17.834  1.00  0.00           C  
ATOM   1872  CG  GLU   117      20.671  -1.045 -18.811  1.00  0.00           C  
ATOM   1873  CD  GLU   117      19.970  -2.313 -18.314  1.00  0.00           C  
ATOM   1874  OE1 GLU   117      20.009  -3.336 -19.040  1.00  0.00           O  
ATOM   1875  OE2 GLU   117      19.367  -2.305 -17.219  1.00  0.00           O1-
ATOM   1876  H   GLU   117      19.653  -0.686 -16.455  1.00  0.00           H  
ATOM   1877  HA  GLU   117      22.080   0.867 -16.219  1.00  0.00           H  
ATOM   1878  HB2 GLU   117      22.580  -0.141 -18.418  1.00  0.00           H  
ATOM   1879  HB3 GLU   117      22.104  -1.327 -17.224  1.00  0.00           H  
ATOM   1880  HG2 GLU   117      19.925  -0.278 -19.024  1.00  0.00           H  
ATOM   1881  HG3 GLU   117      21.170  -1.280 -19.753  1.00  0.00           H  
ATOM   1882  N   ASP   118      19.740   2.401 -17.678  1.00  0.00           N  
ATOM   1883  CA  ASP   118      19.177   3.476 -18.499  1.00  0.00           C  
ATOM   1884  C   ASP   118      18.108   4.227 -17.675  1.00  0.00           C  
ATOM   1885  O   ASP   118      17.409   3.566 -16.898  1.00  0.00           O  
ATOM   1886  CB  ASP   118      18.552   2.840 -19.750  1.00  0.00           C  
ATOM   1887  CG  ASP   118      17.740   3.832 -20.581  1.00  0.00           C  
ATOM   1888  OD1 ASP   118      18.343   4.537 -21.417  1.00  0.00           O  
ATOM   1889  OD2 ASP   118      16.511   3.931 -20.366  1.00  0.00           O1-
ATOM   1890  H   ASP   118      19.093   1.965 -17.038  1.00  0.00           H  
ATOM   1891  HA  ASP   118      19.973   4.152 -18.803  1.00  0.00           H  
ATOM   1892  HB2 ASP   118      19.341   2.410 -20.368  1.00  0.00           H  
ATOM   1893  HB3 ASP   118      17.897   2.031 -19.436  1.00  0.00           H  
ATOM   1894  N   PRO   119      17.949   5.562 -17.819  1.00  0.00           N  
ATOM   1895  CA  PRO   119      17.019   6.344 -17.002  1.00  0.00           C  
ATOM   1896  C   PRO   119      15.545   5.936 -17.135  1.00  0.00           C  
ATOM   1897  O   PRO   119      14.772   6.174 -16.210  1.00  0.00           O  
ATOM   1898  CB  PRO   119      17.195   7.804 -17.443  1.00  0.00           C  
ATOM   1899  CG  PRO   119      18.564   7.846 -18.116  1.00  0.00           C  
ATOM   1900  CD  PRO   119      18.710   6.446 -18.697  1.00  0.00           C  
ATOM   1901  HA  PRO   119      17.314   6.245 -15.957  1.00  0.00           H  
ATOM   1902  HB2 PRO   119      16.432   8.070 -18.178  1.00  0.00           H  
ATOM   1903  HB3 PRO   119      17.149   8.484 -16.593  1.00  0.00           H  
ATOM   1904  HG2 PRO   119      18.608   8.611 -18.892  1.00  0.00           H  
ATOM   1905  HG3 PRO   119      19.343   8.014 -17.375  1.00  0.00           H  
ATOM   1906  HD2 PRO   119      18.274   6.428 -19.696  1.00  0.00           H  
ATOM   1907  HD3 PRO   119      19.766   6.184 -18.740  1.00  0.00           H  
ATOM   1908  N   ASN   120      15.146   5.354 -18.273  1.00  0.00           N  
ATOM   1909  CA  ASN   120      13.752   5.050 -18.605  1.00  0.00           C  
ATOM   1910  C   ASN   120      13.383   3.565 -18.405  1.00  0.00           C  
ATOM   1911  O   ASN   120      12.199   3.247 -18.278  1.00  0.00           O  
ATOM   1912  CB  ASN   120      13.485   5.489 -20.053  1.00  0.00           C  
ATOM   1913  CG  ASN   120      13.841   6.954 -20.282  1.00  0.00           C  
ATOM   1914  ND2 ASN   120      14.863   7.239 -21.065  1.00  0.00           N  
ATOM   1915  OD1 ASN   120      13.218   7.864 -19.744  1.00  0.00           O  
ATOM   1916  H   ASN   120      15.839   5.134 -18.984  1.00  0.00           H  
ATOM   1917  HA  ASN   120      13.101   5.642 -17.965  1.00  0.00           H  
ATOM   1918  HB2 ASN   120      14.061   4.863 -20.734  1.00  0.00           H  
ATOM   1919  HB3 ASN   120      12.428   5.349 -20.285  1.00  0.00           H  
ATOM   1920 1HD2 ASN   120      15.105   8.198 -21.240  1.00  0.00           H  
ATOM   1921 2HD2 ASN   120      15.415   6.501 -21.494  1.00  0.00           H  
ATOM   1922  N   MET   121      14.371   2.662 -18.349  1.00  0.00           N  
ATOM   1923  CA  MET   121      14.162   1.215 -18.173  1.00  0.00           C  
ATOM   1924  C   MET   121      13.753   0.809 -16.742  1.00  0.00           C  
ATOM   1925  O   MET   121      13.687   1.637 -15.830  1.00  0.00           O  
ATOM   1926  CB  MET   121      15.421   0.448 -18.626  1.00  0.00           C  
ATOM   1927  CG  MET   121      15.619   0.484 -20.141  1.00  0.00           C  
ATOM   1928  SD  MET   121      17.044  -0.488 -20.693  1.00  0.00           S  
ATOM   1929  CE  MET   121      17.063   0.009 -22.433  1.00  0.00           C  
ATOM   1930  H   MET   121      15.316   3.005 -18.465  1.00  0.00           H  
ATOM   1931  HA  MET   121      13.337   0.924 -18.817  1.00  0.00           H  
ATOM   1932  HB2 MET   121      16.299   0.865 -18.133  1.00  0.00           H  
ATOM   1933  HB3 MET   121      15.341  -0.602 -18.342  1.00  0.00           H  
ATOM   1934  HG2 MET   121      14.723   0.091 -20.621  1.00  0.00           H  
ATOM   1935  HG3 MET   121      15.749   1.518 -20.461  1.00  0.00           H  
ATOM   1936  HE1 MET   121      17.879  -0.485 -22.959  1.00  0.00           H  
ATOM   1937  HE2 MET   121      16.119  -0.259 -22.909  1.00  0.00           H  
ATOM   1938  HE3 MET   121      17.200   1.090 -22.507  1.00  0.00           H  
ATOM   1939  N   PHE   122      13.514  -0.489 -16.528  1.00  0.00           N  
ATOM   1940  CA  PHE   122      13.304  -1.112 -15.215  1.00  0.00           C  
ATOM   1941  C   PHE   122      13.886  -2.547 -15.183  1.00  0.00           C  
ATOM   1942  O   PHE   122      13.782  -3.251 -16.190  1.00  0.00           O  
ATOM   1943  CB  PHE   122      11.805  -1.089 -14.868  1.00  0.00           C  
ATOM   1944  CG  PHE   122      10.882  -1.702 -15.910  1.00  0.00           C  
ATOM   1945  CD1 PHE   122      10.581  -3.077 -15.873  1.00  0.00           C  
ATOM   1946  CD2 PHE   122      10.317  -0.891 -16.917  1.00  0.00           C  
ATOM   1947  CE1 PHE   122       9.717  -3.636 -16.833  1.00  0.00           C  
ATOM   1948  CE2 PHE   122       9.447  -1.450 -17.871  1.00  0.00           C  
ATOM   1949  CZ  PHE   122       9.148  -2.823 -17.829  1.00  0.00           C  
ATOM   1950  H   PHE   122      13.488  -1.098 -17.338  1.00  0.00           H  
ATOM   1951  HA  PHE   122      13.827  -0.510 -14.473  1.00  0.00           H  
ATOM   1952  HB2 PHE   122      11.654  -1.604 -13.917  1.00  0.00           H  
ATOM   1953  HB3 PHE   122      11.507  -0.051 -14.719  1.00  0.00           H  
ATOM   1954  HD1 PHE   122      11.020  -3.709 -15.114  1.00  0.00           H  
ATOM   1955  HD2 PHE   122      10.559   0.162 -16.966  1.00  0.00           H  
ATOM   1956  HE1 PHE   122       9.490  -4.693 -16.807  1.00  0.00           H  
ATOM   1957  HE2 PHE   122       9.021  -0.829 -18.645  1.00  0.00           H  
ATOM   1958  HZ  PHE   122       8.487  -3.256 -18.566  1.00  0.00           H  
ATOM   1959  N   PRO   123      14.510  -2.992 -14.072  1.00  0.00           N  
ATOM   1960  CA  PRO   123      15.141  -4.309 -13.961  1.00  0.00           C  
ATOM   1961  C   PRO   123      14.110  -5.417 -13.705  1.00  0.00           C  
ATOM   1962  O   PRO   123      12.972  -5.140 -13.323  1.00  0.00           O  
ATOM   1963  CB  PRO   123      16.115  -4.181 -12.785  1.00  0.00           C  
ATOM   1964  CG  PRO   123      15.386  -3.212 -11.858  1.00  0.00           C  
ATOM   1965  CD  PRO   123      14.729  -2.243 -12.841  1.00  0.00           C  
ATOM   1966  HA  PRO   123      15.697  -4.540 -14.871  1.00  0.00           H  
ATOM   1967  HB2 PRO   123      16.311  -5.137 -12.302  1.00  0.00           H  
ATOM   1968  HB3 PRO   123      17.047  -3.728 -13.128  1.00  0.00           H  
ATOM   1969  HG2 PRO   123      14.619  -3.745 -11.294  1.00  0.00           H  
ATOM   1970  HG3 PRO   123      16.073  -2.704 -11.183  1.00  0.00           H  
ATOM   1971  HD2 PRO   123      13.787  -1.874 -12.430  1.00  0.00           H  
ATOM   1972  HD3 PRO   123      15.409  -1.417 -13.039  1.00  0.00           H  
ATOM   1973  N   LEU   124      14.532  -6.677 -13.882  1.00  0.00           N  
ATOM   1974  CA  LEU   124      13.697  -7.869 -13.676  1.00  0.00           C  
ATOM   1975  C   LEU   124      14.290  -8.835 -12.630  1.00  0.00           C  
ATOM   1976  O   LEU   124      15.456  -8.737 -12.229  1.00  0.00           O  
ATOM   1977  CB  LEU   124      13.450  -8.566 -15.033  1.00  0.00           C  
ATOM   1978  CG  LEU   124      12.694  -7.723 -16.087  1.00  0.00           C  
ATOM   1979  CD1 LEU   124      12.570  -8.521 -17.392  1.00  0.00           C  
ATOM   1980  CD2 LEU   124      11.279  -7.333 -15.633  1.00  0.00           C  
ATOM   1981  H   LEU   124      15.490  -6.830 -14.168  1.00  0.00           H  
ATOM   1982  HA  LEU   124      12.731  -7.560 -13.273  1.00  0.00           H  
ATOM   1983  HB2 LEU   124      14.416  -8.853 -15.446  1.00  0.00           H  
ATOM   1984  HB3 LEU   124      12.880  -9.480 -14.861  1.00  0.00           H  
ATOM   1985  HG  LEU   124      13.258  -6.813 -16.298  1.00  0.00           H  
ATOM   1986 1HD1 LEU   124      13.561  -8.777 -17.763  1.00  0.00           H  
ATOM   1987 2HD1 LEU   124      11.996  -9.431 -17.223  1.00  0.00           H  
ATOM   1988 3HD1 LEU   124      12.056  -7.926 -18.147  1.00  0.00           H  
ATOM   1989 1HD2 LEU   124      10.773  -6.790 -16.432  1.00  0.00           H  
ATOM   1990 2HD2 LEU   124      10.707  -8.229 -15.395  1.00  0.00           H  
ATOM   1991 3HD2 LEU   124      11.321  -6.687 -14.759  1.00  0.00           H  
ATOM   1992  N   TYR   125      13.456  -9.775 -12.174  1.00  0.00           N  
ATOM   1993  CA  TYR   125      13.682 -10.577 -10.961  1.00  0.00           C  
ATOM   1994  C   TYR   125      13.606 -12.094 -11.224  1.00  0.00           C  
ATOM   1995  O   TYR   125      12.646 -12.755 -10.804  1.00  0.00           O  
ATOM   1996  CB  TYR   125      12.696 -10.094  -9.885  1.00  0.00           C  
ATOM   1997  CG  TYR   125      13.001  -8.673  -9.462  1.00  0.00           C  
ATOM   1998  CD1 TYR   125      12.456  -7.581 -10.167  1.00  0.00           C  
ATOM   1999  CD2 TYR   125      13.940  -8.453  -8.440  1.00  0.00           C  
ATOM   2000  CE1 TYR   125      12.885  -6.273  -9.880  1.00  0.00           C  
ATOM   2001  CE2 TYR   125      14.327  -7.146  -8.108  1.00  0.00           C  
ATOM   2002  CZ  TYR   125      13.813  -6.052  -8.840  1.00  0.00           C  
ATOM   2003  OH  TYR   125      14.194  -4.789  -8.525  1.00  0.00           O  
ATOM   2004  H   TYR   125      12.520  -9.786 -12.560  1.00  0.00           H  
ATOM   2005  HA  TYR   125      14.681 -10.384 -10.573  1.00  0.00           H  
ATOM   2006  HB2 TYR   125      11.673 -10.156 -10.262  1.00  0.00           H  
ATOM   2007  HB3 TYR   125      12.777 -10.741  -9.011  1.00  0.00           H  
ATOM   2008  HD1 TYR   125      11.743  -7.750 -10.962  1.00  0.00           H  
ATOM   2009  HD2 TYR   125      14.393  -9.292  -7.930  1.00  0.00           H  
ATOM   2010  HE1 TYR   125      12.511  -5.436 -10.452  1.00  0.00           H  
ATOM   2011  HE2 TYR   125      15.043  -6.986  -7.316  1.00  0.00           H  
ATOM   2012  HH  TYR   125      14.696  -4.795  -7.697  1.00  0.00           H  
ATOM   2013  N   PRO   126      14.596 -12.663 -11.945  1.00  0.00           N  
ATOM   2014  CA  PRO   126      14.567 -14.055 -12.376  1.00  0.00           C  
ATOM   2015  C   PRO   126      14.778 -15.039 -11.215  1.00  0.00           C  
ATOM   2016  O   PRO   126      14.420 -16.207 -11.351  1.00  0.00           O  
ATOM   2017  CB  PRO   126      15.670 -14.166 -13.429  1.00  0.00           C  
ATOM   2018  CG  PRO   126      16.703 -13.147 -12.955  1.00  0.00           C  
ATOM   2019  CD  PRO   126      15.819 -12.021 -12.419  1.00  0.00           C  
ATOM   2020  HA  PRO   126      13.609 -14.276 -12.844  1.00  0.00           H  
ATOM   2021  HB2 PRO   126      16.078 -15.172 -13.488  1.00  0.00           H  
ATOM   2022  HB3 PRO   126      15.279 -13.862 -14.401  1.00  0.00           H  
ATOM   2023  HG2 PRO   126      17.298 -13.571 -12.144  1.00  0.00           H  
ATOM   2024  HG3 PRO   126      17.346 -12.811 -13.768  1.00  0.00           H  
ATOM   2025  HD2 PRO   126      16.333 -11.495 -11.614  1.00  0.00           H  
ATOM   2026  HD3 PRO   126      15.575 -11.332 -13.229  1.00  0.00           H  
ATOM   2027  N   GLU   127      15.295 -14.594 -10.060  1.00  0.00           N  
ATOM   2028  CA  GLU   127      15.466 -15.466  -8.897  1.00  0.00           C  
ATOM   2029  C   GLU   127      14.129 -15.908  -8.262  1.00  0.00           C  
ATOM   2030  O   GLU   127      14.099 -16.872  -7.492  1.00  0.00           O  
ATOM   2031  CB  GLU   127      16.422 -14.814  -7.882  1.00  0.00           C  
ATOM   2032  CG  GLU   127      15.852 -13.623  -7.096  1.00  0.00           C  
ATOM   2033  CD  GLU   127      16.193 -12.255  -7.679  1.00  0.00           C  
ATOM   2034  OE1 GLU   127      15.954 -12.002  -8.884  1.00  0.00           O  
ATOM   2035  OE2 GLU   127      16.657 -11.402  -6.883  1.00  0.00           O1-
ATOM   2036  H   GLU   127      15.584 -13.621  -9.957  1.00  0.00           H  
ATOM   2037  HA  GLU   127      15.952 -16.375  -9.246  1.00  0.00           H  
ATOM   2038  HB2 GLU   127      16.699 -15.584  -7.164  1.00  0.00           H  
ATOM   2039  HB3 GLU   127      17.342 -14.512  -8.386  1.00  0.00           H  
ATOM   2040  HG2 GLU   127      14.771 -13.706  -6.988  1.00  0.00           H  
ATOM   2041  HG3 GLU   127      16.277 -13.673  -6.094  1.00  0.00           H  
ATOM   2042  N   LEU   128      13.018 -15.238  -8.603  1.00  0.00           N  
ATOM   2043  CA  LEU   128      11.658 -15.624  -8.212  1.00  0.00           C  
ATOM   2044  C   LEU   128      11.127 -16.766  -9.091  1.00  0.00           C  
ATOM   2045  O   LEU   128      10.586 -17.746  -8.583  1.00  0.00           O  
ATOM   2046  CB  LEU   128      10.724 -14.400  -8.329  1.00  0.00           C  
ATOM   2047  CG  LEU   128      11.113 -13.159  -7.501  1.00  0.00           C  
ATOM   2048  CD1 LEU   128      10.086 -12.043  -7.752  1.00  0.00           C  
ATOM   2049  CD2 LEU   128      11.190 -13.461  -6.000  1.00  0.00           C  
ATOM   2050  H   LEU   128      13.124 -14.456  -9.238  1.00  0.00           H  
ATOM   2051  HA  LEU   128      11.661 -15.981  -7.183  1.00  0.00           H  
ATOM   2052  HB2 LEU   128      10.667 -14.104  -9.377  1.00  0.00           H  
ATOM   2053  HB3 LEU   128       9.725 -14.712  -8.027  1.00  0.00           H  
ATOM   2054  HG  LEU   128      12.089 -12.799  -7.832  1.00  0.00           H  
ATOM   2055 1HD1 LEU   128      10.369 -11.147  -7.199  1.00  0.00           H  
ATOM   2056 2HD1 LEU   128      10.052 -11.801  -8.814  1.00  0.00           H  
ATOM   2057 3HD1 LEU   128       9.094 -12.364  -7.428  1.00  0.00           H  
ATOM   2058 1HD2 LEU   128      11.986 -14.180  -5.805  1.00  0.00           H  
ATOM   2059 2HD2 LEU   128      11.414 -12.544  -5.455  1.00  0.00           H  
ATOM   2060 3HD2 LEU   128      10.241 -13.865  -5.645  1.00  0.00           H  
ATOM   2061  N   SER   129      11.322 -16.648 -10.404  1.00  0.00           N  
ATOM   2062  CA  SER   129      10.785 -17.494 -11.476  1.00  0.00           C  
ATOM   2063  C   SER   129      11.325 -17.003 -12.827  1.00  0.00           C  
ATOM   2064  O   SER   129      11.647 -15.823 -12.972  1.00  0.00           O  
ATOM   2065  CB  SER   129       9.248 -17.464 -11.486  1.00  0.00           C  
ATOM   2066  OG  SER   129       8.736 -18.293 -12.516  1.00  0.00           O  
ATOM   2067  H   SER   129      11.858 -15.853 -10.727  1.00  0.00           H  
ATOM   2068  HA  SER   129      11.099 -18.524 -11.334  1.00  0.00           H  
ATOM   2069  HB2 SER   129       8.870 -17.818 -10.526  1.00  0.00           H  
ATOM   2070  HB3 SER   129       8.903 -16.441 -11.641  1.00  0.00           H  
ATOM   2071  HG  SER   129       8.012 -18.828 -12.123  1.00  0.00           H  
HETATM 2072  N   HIE   130      11.376 -17.862 -13.846  1.00  0.00           N  
HETATM 2073  CA  HIE   130      11.624 -17.456 -15.237  1.00  0.00           C  
HETATM 2074  C   HIE   130      10.351 -16.958 -15.969  1.00  0.00           C  
HETATM 2075  O   HIE   130      10.447 -16.395 -17.061  1.00  0.00           O  
HETATM 2076  CB  HIE   130      12.270 -18.637 -15.983  1.00  0.00           C  
HETATM 2077  CG  HIE   130      11.349 -19.813 -16.180  1.00  0.00           C  
HETATM 2078  CD2 HIE   130      10.674 -20.118 -17.324  1.00  0.00           C  
HETATM 2079  ND1 HIE   130      11.016 -20.744 -15.195  1.00  0.00           N  
HETATM 2080  CE1 HIE   130      10.155 -21.592 -15.776  1.00  0.00           C  
HETATM 2081  NE2 HIE   130       9.928 -21.242 -17.052  1.00  0.00           N  
HETATM 2082  H   HIE   130      11.096 -18.821 -13.677  1.00  0.00           H  
HETATM 2083  HA  HIE   130      12.339 -16.631 -15.241  1.00  0.00           H  
HETATM 2084  HB2 HIE   130      12.602 -18.293 -16.963  1.00  0.00           H  
HETATM 2085  HB3 HIE   130      13.153 -18.971 -15.437  1.00  0.00           H  
HETATM 2086  HD2 HIE   130      10.728 -19.583 -18.263  1.00  0.00           H  
HETATM 2087  HE1 HIE   130       9.709 -22.448 -15.285  1.00  0.00           H  
HETATM 2088  HE2 HIE   130       9.296 -21.719 -17.694  1.00  0.00           H  
ATOM   2089  N   MET   131       9.152 -17.175 -15.411  1.00  0.00           N  
ATOM   2090  CA  MET   131       7.892 -17.097 -16.171  1.00  0.00           C  
ATOM   2091  C   MET   131       7.388 -15.671 -16.471  1.00  0.00           C  
ATOM   2092  O   MET   131       6.684 -15.487 -17.465  1.00  0.00           O  
ATOM   2093  CB  MET   131       6.814 -17.948 -15.481  1.00  0.00           C  
ATOM   2094  CG  MET   131       7.223 -19.427 -15.419  1.00  0.00           C  
ATOM   2095  SD  MET   131       5.941 -20.510 -14.751  1.00  0.00           S  
ATOM   2096  CE  MET   131       6.868 -22.062 -14.692  1.00  0.00           C  
ATOM   2097  H   MET   131       9.128 -17.594 -14.486  1.00  0.00           H  
ATOM   2098  HA  MET   131       8.062 -17.551 -17.147  1.00  0.00           H  
ATOM   2099  HB2 MET   131       6.628 -17.571 -14.474  1.00  0.00           H  
ATOM   2100  HB3 MET   131       5.891 -17.877 -16.058  1.00  0.00           H  
ATOM   2101  HG2 MET   131       7.472 -19.768 -16.426  1.00  0.00           H  
ATOM   2102  HG3 MET   131       8.112 -19.528 -14.795  1.00  0.00           H  
ATOM   2103  HE1 MET   131       6.229 -22.851 -14.299  1.00  0.00           H  
ATOM   2104  HE2 MET   131       7.198 -22.336 -15.694  1.00  0.00           H  
ATOM   2105  HE3 MET   131       7.729 -21.949 -14.033  1.00  0.00           H  
ATOM   2106  N   ALA   132       7.780 -14.646 -15.705  1.00  0.00           N  
ATOM   2107  CA  ALA   132       7.525 -13.242 -16.065  1.00  0.00           C  
ATOM   2108  C   ALA   132       8.484 -12.763 -17.168  1.00  0.00           C  
ATOM   2109  O   ALA   132       8.037 -12.192 -18.159  1.00  0.00           O  
ATOM   2110  CB  ALA   132       7.581 -12.363 -14.810  1.00  0.00           C  
ATOM   2111  H   ALA   132       8.343 -14.836 -14.885  1.00  0.00           H  
ATOM   2112  HA  ALA   132       6.517 -13.153 -16.475  1.00  0.00           H  
ATOM   2113  HB1 ALA   132       6.901 -12.756 -14.054  1.00  0.00           H  
ATOM   2114  HB2 ALA   132       8.588 -12.323 -14.401  1.00  0.00           H  
ATOM   2115  HB3 ALA   132       7.268 -11.349 -15.063  1.00  0.00           H  
ATOM   2116  N   VAL   133       9.778 -13.080 -17.055  1.00  0.00           N  
ATOM   2117  CA  VAL   133      10.792 -12.868 -18.112  1.00  0.00           C  
ATOM   2118  C   VAL   133      10.365 -13.558 -19.420  1.00  0.00           C  
ATOM   2119  O   VAL   133      10.542 -12.989 -20.493  1.00  0.00           O  
ATOM   2120  CB  VAL   133      12.190 -13.362 -17.652  1.00  0.00           C  
ATOM   2121  CG1 VAL   133      13.223 -13.458 -18.792  1.00  0.00           C  
ATOM   2122  CG2 VAL   133      12.774 -12.441 -16.565  1.00  0.00           C  
ATOM   2123  H   VAL   133      10.067 -13.522 -16.177  1.00  0.00           H  
ATOM   2124  HA  VAL   133      10.855 -11.796 -18.303  1.00  0.00           H  
ATOM   2125  HB  VAL   133      12.081 -14.358 -17.223  1.00  0.00           H  
ATOM   2126 1HG1 VAL   133      13.320 -12.495 -19.294  1.00  0.00           H  
ATOM   2127 2HG1 VAL   133      14.193 -13.752 -18.388  1.00  0.00           H  
ATOM   2128 3HG1 VAL   133      12.924 -14.216 -19.516  1.00  0.00           H  
ATOM   2129 1HG2 VAL   133      13.030 -11.474 -16.995  1.00  0.00           H  
ATOM   2130 2HG2 VAL   133      12.060 -12.292 -15.757  1.00  0.00           H  
ATOM   2131 3HG2 VAL   133      13.678 -12.888 -16.151  1.00  0.00           H  
ATOM   2132  N   GLN   134       9.769 -14.754 -19.338  1.00  0.00           N  
ATOM   2133  CA  GLN   134       9.281 -15.520 -20.488  1.00  0.00           C  
ATOM   2134  C   GLN   134       8.075 -14.864 -21.185  1.00  0.00           C  
ATOM   2135  O   GLN   134       7.947 -14.958 -22.402  1.00  0.00           O  
ATOM   2136  CB  GLN   134       8.941 -16.937 -19.995  1.00  0.00           C  
ATOM   2137  CG  GLN   134       8.717 -17.944 -21.132  1.00  0.00           C  
ATOM   2138  CD  GLN   134       8.515 -19.368 -20.613  1.00  0.00           C  
ATOM   2139  NE2 GLN   134       9.098 -20.357 -21.248  1.00  0.00           N  
ATOM   2140  OE1 GLN   134       7.832 -19.618 -19.621  1.00  0.00           O  
ATOM   2141  H   GLN   134       9.727 -15.198 -18.428  1.00  0.00           H  
ATOM   2142  HA  GLN   134      10.080 -15.588 -21.228  1.00  0.00           H  
ATOM   2143  HB2 GLN   134       9.773 -17.310 -19.395  1.00  0.00           H  
ATOM   2144  HB3 GLN   134       8.049 -16.900 -19.369  1.00  0.00           H  
ATOM   2145  HG2 GLN   134       7.848 -17.661 -21.725  1.00  0.00           H  
ATOM   2146  HG3 GLN   134       9.595 -17.921 -21.779  1.00  0.00           H  
ATOM   2147 1HE2 GLN   134       9.013 -21.300 -20.911  1.00  0.00           H  
ATOM   2148 2HE2 GLN   134       9.641 -20.154 -22.087  1.00  0.00           H  
ATOM   2149  N   ASP   135       7.176 -14.193 -20.458  1.00  0.00           N  
ATOM   2150  CA  ASP   135       6.097 -13.385 -21.051  1.00  0.00           C  
ATOM   2151  C   ASP   135       6.631 -12.079 -21.662  1.00  0.00           C  
ATOM   2152  O   ASP   135       6.266 -11.731 -22.787  1.00  0.00           O  
ATOM   2153  CB  ASP   135       5.022 -13.136 -19.988  1.00  0.00           C  
ATOM   2154  CG  ASP   135       3.880 -12.261 -20.514  1.00  0.00           C  
ATOM   2155  OD1 ASP   135       3.966 -11.017 -20.380  1.00  0.00           O  
ATOM   2156  OD2 ASP   135       2.892 -12.818 -21.046  1.00  0.00           O1-
ATOM   2157  H   ASP   135       7.323 -14.107 -19.457  1.00  0.00           H  
ATOM   2158  HA  ASP   135       5.627 -13.934 -21.865  1.00  0.00           H  
ATOM   2159  HB2 ASP   135       4.614 -14.096 -19.665  1.00  0.00           H  
ATOM   2160  HB3 ASP   135       5.478 -12.663 -19.119  1.00  0.00           H  
ATOM   2161  N   TYR   136       7.557 -11.395 -20.977  1.00  0.00           N  
ATOM   2162  CA  TYR   136       8.218 -10.210 -21.532  1.00  0.00           C  
ATOM   2163  C   TYR   136       9.021 -10.518 -22.806  1.00  0.00           C  
ATOM   2164  O   TYR   136       9.049  -9.680 -23.704  1.00  0.00           O  
ATOM   2165  CB  TYR   136       9.077  -9.513 -20.464  1.00  0.00           C  
ATOM   2166  CG  TYR   136       8.264  -8.705 -19.466  1.00  0.00           C  
ATOM   2167  CD1 TYR   136       7.435  -7.664 -19.930  1.00  0.00           C  
ATOM   2168  CD2 TYR   136       8.325  -8.984 -18.086  1.00  0.00           C  
ATOM   2169  CE1 TYR   136       6.636  -6.937 -19.032  1.00  0.00           C  
ATOM   2170  CE2 TYR   136       7.536  -8.248 -17.178  1.00  0.00           C  
ATOM   2171  CZ  TYR   136       6.675  -7.234 -17.653  1.00  0.00           C  
ATOM   2172  OH  TYR   136       5.878  -6.548 -16.791  1.00  0.00           O  
ATOM   2173  H   TYR   136       7.818 -11.717 -20.049  1.00  0.00           H  
ATOM   2174  HA  TYR   136       7.437  -9.516 -21.833  1.00  0.00           H  
ATOM   2175  HB2 TYR   136       9.686 -10.254 -19.944  1.00  0.00           H  
ATOM   2176  HB3 TYR   136       9.756  -8.820 -20.962  1.00  0.00           H  
ATOM   2177  HD1 TYR   136       7.403  -7.423 -20.983  1.00  0.00           H  
ATOM   2178  HD2 TYR   136       8.975  -9.766 -17.720  1.00  0.00           H  
ATOM   2179  HE1 TYR   136       5.991  -6.154 -19.401  1.00  0.00           H  
ATOM   2180  HE2 TYR   136       7.578  -8.461 -16.120  1.00  0.00           H  
ATOM   2181  HH  TYR   136       5.314  -5.903 -17.252  1.00  0.00           H  
ATOM   2182  N   LEU   137       9.602 -11.721 -22.917  1.00  0.00           N  
ATOM   2183  CA  LEU   137      10.317 -12.236 -24.095  1.00  0.00           C  
ATOM   2184  C   LEU   137       9.396 -12.449 -25.309  1.00  0.00           C  
ATOM   2185  O   LEU   137       9.833 -12.254 -26.448  1.00  0.00           O  
ATOM   2186  CB  LEU   137      11.020 -13.540 -23.664  1.00  0.00           C  
ATOM   2187  CG  LEU   137      11.786 -14.307 -24.762  1.00  0.00           C  
ATOM   2188  CD1 LEU   137      12.927 -13.476 -25.359  1.00  0.00           C  
ATOM   2189  CD2 LEU   137      12.357 -15.603 -24.165  1.00  0.00           C  
ATOM   2190  H   LEU   137       9.544 -12.326 -22.107  1.00  0.00           H  
ATOM   2191  HA  LEU   137      11.070 -11.511 -24.395  1.00  0.00           H  
ATOM   2192  HB2 LEU   137      11.722 -13.302 -22.863  1.00  0.00           H  
ATOM   2193  HB3 LEU   137      10.268 -14.215 -23.257  1.00  0.00           H  
ATOM   2194  HG  LEU   137      11.095 -14.583 -25.559  1.00  0.00           H  
ATOM   2195 1HD1 LEU   137      12.533 -12.587 -25.849  1.00  0.00           H  
ATOM   2196 2HD1 LEU   137      13.626 -13.176 -24.577  1.00  0.00           H  
ATOM   2197 3HD1 LEU   137      13.454 -14.072 -26.103  1.00  0.00           H  
ATOM   2198 1HD2 LEU   137      13.058 -15.374 -23.363  1.00  0.00           H  
ATOM   2199 2HD2 LEU   137      11.548 -16.218 -23.770  1.00  0.00           H  
ATOM   2200 3HD2 LEU   137      12.874 -16.169 -24.942  1.00  0.00           H  
ATOM   2201  N   ARG   138       8.133 -12.830 -25.079  1.00  0.00           N  
ATOM   2202  CA  ARG   138       7.120 -12.986 -26.132  1.00  0.00           C  
ATOM   2203  C   ARG   138       6.627 -11.627 -26.654  1.00  0.00           C  
ATOM   2204  O   ARG   138       6.522 -11.437 -27.864  1.00  0.00           O  
ATOM   2205  CB  ARG   138       5.963 -13.860 -25.611  1.00  0.00           C  
ATOM   2206  CG  ARG   138       6.347 -15.352 -25.621  1.00  0.00           C  
ATOM   2207  CD  ARG   138       5.352 -16.229 -24.849  1.00  0.00           C  
ATOM   2208  NE  ARG   138       5.573 -16.129 -23.398  1.00  0.00           N  
ATOM   2209  CZ  ARG   138       4.892 -16.740 -22.438  1.00  0.00           C  
ATOM   2210  NH1 ARG   138       3.891 -17.551 -22.679  1.00  0.00           N1+
ATOM   2211  NH2 ARG   138       5.221 -16.547 -21.183  1.00  0.00           N  
ATOM   2212  H   ARG   138       7.854 -12.988 -24.118  1.00  0.00           H  
ATOM   2213  HA  ARG   138       7.573 -13.501 -26.980  1.00  0.00           H  
ATOM   2214  HB2 ARG   138       5.689 -13.548 -24.604  1.00  0.00           H  
ATOM   2215  HB3 ARG   138       5.094 -13.728 -26.257  1.00  0.00           H  
ATOM   2216  HG2 ARG   138       6.378 -15.689 -26.659  1.00  0.00           H  
ATOM   2217  HG3 ARG   138       7.342 -15.489 -25.195  1.00  0.00           H  
ATOM   2218  HD2 ARG   138       4.336 -15.923 -25.095  1.00  0.00           H  
ATOM   2219  HD3 ARG   138       5.494 -17.267 -25.157  1.00  0.00           H  
ATOM   2220  HE  ARG   138       6.384 -15.589 -23.108  1.00  0.00           H  
ATOM   2221 1HH1 ARG   138       3.597 -17.748 -23.623  1.00  0.00           H  
ATOM   2222 2HH1 ARG   138       3.298 -17.847 -21.908  1.00  0.00           H  
ATOM   2223 1HH2 ARG   138       5.926 -15.868 -20.936  1.00  0.00           H  
ATOM   2224 2HH2 ARG   138       4.831 -17.155 -20.470  1.00  0.00           H  
ATOM   2225  N   SER   139       6.381 -10.656 -25.779  1.00  0.00           N  
ATOM   2226  CA  SER   139       6.062  -9.275 -26.188  1.00  0.00           C  
ATOM   2227  C   SER   139       7.274  -8.489 -26.724  1.00  0.00           C  
ATOM   2228  O   SER   139       8.424  -8.855 -26.487  1.00  0.00           O  
ATOM   2229  CB  SER   139       5.437  -8.522 -25.011  1.00  0.00           C  
ATOM   2230  OG  SER   139       6.217  -8.659 -23.831  1.00  0.00           O  
ATOM   2231  H   SER   139       6.456 -10.861 -24.790  1.00  0.00           H  
ATOM   2232  HA  SER   139       5.328  -9.304 -26.994  1.00  0.00           H  
ATOM   2233  HB2 SER   139       5.334  -7.466 -25.261  1.00  0.00           H  
ATOM   2234  HB3 SER   139       4.440  -8.927 -24.834  1.00  0.00           H  
ATOM   2235  HG  SER   139       7.159  -8.692 -24.080  1.00  0.00           H  
ATOM   2236  N   ASP   140       7.040  -7.367 -27.412  1.00  0.00           N  
ATOM   2237  CA  ASP   140       8.100  -6.516 -27.967  1.00  0.00           C  
ATOM   2238  C   ASP   140       8.955  -5.822 -26.894  1.00  0.00           C  
ATOM   2239  O   ASP   140      10.145  -5.606 -27.106  1.00  0.00           O  
ATOM   2240  CB  ASP   140       7.453  -5.471 -28.884  1.00  0.00           C  
ATOM   2241  CG  ASP   140       8.495  -4.564 -29.540  1.00  0.00           C  
ATOM   2242  OD1 ASP   140       8.507  -3.347 -29.234  1.00  0.00           O  
ATOM   2243  OD2 ASP   140       9.305  -5.061 -30.361  1.00  0.00           O1-
ATOM   2244  H   ASP   140       6.077  -7.091 -27.594  1.00  0.00           H  
ATOM   2245  HA  ASP   140       8.765  -7.137 -28.570  1.00  0.00           H  
ATOM   2246  HB2 ASP   140       6.880  -5.979 -29.660  1.00  0.00           H  
ATOM   2247  HB3 ASP   140       6.760  -4.865 -28.295  1.00  0.00           H  
ATOM   2248  N   TYR   141       8.383  -5.510 -25.727  1.00  0.00           N  
ATOM   2249  CA  TYR   141       9.055  -4.863 -24.586  1.00  0.00           C  
ATOM   2250  C   TYR   141       9.984  -5.820 -23.790  1.00  0.00           C  
ATOM   2251  O   TYR   141      10.085  -5.769 -22.565  1.00  0.00           O  
ATOM   2252  CB  TYR   141       7.986  -4.162 -23.727  1.00  0.00           C  
ATOM   2253  CG  TYR   141       7.387  -2.927 -24.385  1.00  0.00           C  
ATOM   2254  CD1 TYR   141       8.061  -1.697 -24.276  1.00  0.00           C  
ATOM   2255  CD2 TYR   141       6.172  -2.988 -25.099  1.00  0.00           C  
ATOM   2256  CE1 TYR   141       7.524  -0.534 -24.854  1.00  0.00           C  
ATOM   2257  CE2 TYR   141       5.628  -1.824 -25.685  1.00  0.00           C  
ATOM   2258  CZ  TYR   141       6.302  -0.586 -25.555  1.00  0.00           C  
ATOM   2259  OH  TYR   141       5.796   0.558 -26.094  1.00  0.00           O  
ATOM   2260  H   TYR   141       7.409  -5.750 -25.620  1.00  0.00           H  
ATOM   2261  HA  TYR   141       9.713  -4.086 -24.979  1.00  0.00           H  
ATOM   2262  HB2 TYR   141       7.194  -4.871 -23.480  1.00  0.00           H  
ATOM   2263  HB3 TYR   141       8.438  -3.840 -22.788  1.00  0.00           H  
ATOM   2264  HD1 TYR   141       8.990  -1.638 -23.727  1.00  0.00           H  
ATOM   2265  HD2 TYR   141       5.647  -3.929 -25.192  1.00  0.00           H  
ATOM   2266  HE1 TYR   141       8.038   0.409 -24.740  1.00  0.00           H  
ATOM   2267  HE2 TYR   141       4.694  -1.876 -26.226  1.00  0.00           H  
ATOM   2268  HH  TYR   141       4.960   0.439 -26.573  1.00  0.00           H  
ATOM   2269  N   SER   142      10.657  -6.728 -24.495  1.00  0.00           N  
ATOM   2270  CA  SER   142      11.571  -7.728 -23.934  1.00  0.00           C  
ATOM   2271  C   SER   142      12.856  -7.112 -23.345  1.00  0.00           C  
ATOM   2272  O   SER   142      13.354  -6.114 -23.890  1.00  0.00           O  
ATOM   2273  CB  SER   142      11.948  -8.734 -25.036  1.00  0.00           C  
ATOM   2274  OG  SER   142      12.800  -9.767 -24.564  1.00  0.00           O  
ATOM   2275  H   SER   142      10.525  -6.701 -25.499  1.00  0.00           H  
ATOM   2276  HA  SER   142      11.038  -8.261 -23.149  1.00  0.00           H  
ATOM   2277  HB2 SER   142      11.032  -9.187 -25.413  1.00  0.00           H  
ATOM   2278  HB3 SER   142      12.439  -8.209 -25.858  1.00  0.00           H  
ATOM   2279  HG  SER   142      13.726  -9.461 -24.545  1.00  0.00           H  
ATOM   2280  N   PRO   143      13.469  -7.740 -22.317  1.00  0.00           N  
ATOM   2281  CA  PRO   143      14.884  -7.536 -22.016  1.00  0.00           C  
ATOM   2282  C   PRO   143      15.729  -7.979 -23.222  1.00  0.00           C  
ATOM   2283  O   PRO   143      15.368  -8.921 -23.932  1.00  0.00           O  
ATOM   2284  CB  PRO   143      15.168  -8.357 -20.755  1.00  0.00           C  
ATOM   2285  CG  PRO   143      14.139  -9.484 -20.835  1.00  0.00           C  
ATOM   2286  CD  PRO   143      12.929  -8.802 -21.472  1.00  0.00           C  
ATOM   2287  HA  PRO   143      15.066  -6.482 -21.810  1.00  0.00           H  
ATOM   2288  HB2 PRO   143      16.186  -8.743 -20.730  1.00  0.00           H  
ATOM   2289  HB3 PRO   143      14.972  -7.746 -19.871  1.00  0.00           H  
ATOM   2290  HG2 PRO   143      14.505 -10.265 -21.503  1.00  0.00           H  
ATOM   2291  HG3 PRO   143      13.906  -9.898 -19.856  1.00  0.00           H  
ATOM   2292  HD2 PRO   143      12.356  -9.537 -22.034  1.00  0.00           H  
ATOM   2293  HD3 PRO   143      12.307  -8.359 -20.693  1.00  0.00           H  
ATOM   2294  N   GLN   144      16.829  -7.272 -23.490  1.00  0.00           N  
ATOM   2295  CA  GLN   144      17.498  -7.307 -24.790  1.00  0.00           C  
ATOM   2296  C   GLN   144      19.011  -7.065 -24.620  1.00  0.00           C  
ATOM   2297  O   GLN   144      19.380  -6.013 -24.085  1.00  0.00           O  
ATOM   2298  CB  GLN   144      16.839  -6.228 -25.674  1.00  0.00           C  
ATOM   2299  CG  GLN   144      16.984  -6.452 -27.187  1.00  0.00           C  
ATOM   2300  CD  GLN   144      16.194  -7.658 -27.693  1.00  0.00           C  
ATOM   2301  NE2 GLN   144      14.879  -7.613 -27.692  1.00  0.00           N  
ATOM   2302  OE1 GLN   144      16.769  -8.674 -28.063  1.00  0.00           O  
ATOM   2303  H   GLN   144      17.083  -6.507 -22.862  1.00  0.00           H  
ATOM   2304  HA  GLN   144      17.316  -8.276 -25.242  1.00  0.00           H  
ATOM   2305  HB2 GLN   144      15.776  -6.197 -25.443  1.00  0.00           H  
ATOM   2306  HB3 GLN   144      17.247  -5.248 -25.418  1.00  0.00           H  
ATOM   2307  HG2 GLN   144      16.620  -5.564 -27.705  1.00  0.00           H  
ATOM   2308  HG3 GLN   144      18.034  -6.585 -27.437  1.00  0.00           H  
ATOM   2309 1HE2 GLN   144      14.359  -8.408 -28.056  1.00  0.00           H  
ATOM   2310 2HE2 GLN   144      14.399  -6.779 -27.369  1.00  0.00           H  
ATOM   2311  N   PRO   145      19.911  -7.962 -25.083  1.00  0.00           N  
ATOM   2312  CA  PRO   145      19.698  -9.084 -26.007  1.00  0.00           C  
ATOM   2313  C   PRO   145      18.838 -10.240 -25.483  1.00  0.00           C  
ATOM   2314  O   PRO   145      19.105 -10.811 -24.427  1.00  0.00           O  
ATOM   2315  CB  PRO   145      21.098  -9.608 -26.354  1.00  0.00           C  
ATOM   2316  CG  PRO   145      21.991  -8.391 -26.138  1.00  0.00           C  
ATOM   2317  CD  PRO   145      21.343  -7.746 -24.923  1.00  0.00           C  
ATOM   2318  HA  PRO   145      19.252  -8.685 -26.919  1.00  0.00           H  
ATOM   2319  HB2 PRO   145      21.401 -10.394 -25.659  1.00  0.00           H  
ATOM   2320  HB3 PRO   145      21.142  -9.978 -27.377  1.00  0.00           H  
ATOM   2321  HG2 PRO   145      23.028  -8.663 -25.941  1.00  0.00           H  
ATOM   2322  HG3 PRO   145      21.919  -7.720 -26.993  1.00  0.00           H  
ATOM   2323  HD2 PRO   145      21.675  -8.246 -24.013  1.00  0.00           H  
ATOM   2324  HD3 PRO   145      21.601  -6.688 -24.885  1.00  0.00           H  
ATOM   2325  N   ALA   146      17.837 -10.631 -26.278  1.00  0.00           N  
ATOM   2326  CA  ALA   146      16.926 -11.733 -25.978  1.00  0.00           C  
ATOM   2327  C   ALA   146      17.609 -13.115 -26.001  1.00  0.00           C  
ATOM   2328  O   ALA   146      17.127 -14.050 -25.362  1.00  0.00           O  
ATOM   2329  CB  ALA   146      15.757 -11.660 -26.966  1.00  0.00           C  
ATOM   2330  H   ALA   146      17.628 -10.083 -27.108  1.00  0.00           H  
ATOM   2331  HA  ALA   146      16.528 -11.579 -24.976  1.00  0.00           H  
ATOM   2332  HB1 ALA   146      15.241 -10.703 -26.870  1.00  0.00           H  
ATOM   2333  HB2 ALA   146      16.110 -11.778 -27.989  1.00  0.00           H  
ATOM   2334  HB3 ALA   146      15.047 -12.458 -26.757  1.00  0.00           H  
ATOM   2335  N   ASP   147      18.739 -13.264 -26.699  1.00  0.00           N  
ATOM   2336  CA  ASP   147      19.556 -14.488 -26.688  1.00  0.00           C  
ATOM   2337  C   ASP   147      20.214 -14.730 -25.317  1.00  0.00           C  
ATOM   2338  O   ASP   147      20.306 -15.875 -24.865  1.00  0.00           O  
ATOM   2339  CB  ASP   147      20.611 -14.391 -27.802  1.00  0.00           C  
ATOM   2340  CG  ASP   147      21.457 -15.663 -27.924  1.00  0.00           C  
ATOM   2341  OD1 ASP   147      20.885 -16.760 -28.102  1.00  0.00           O  
ATOM   2342  OD2 ASP   147      22.706 -15.579 -27.850  1.00  0.00           O1-
ATOM   2343  H   ASP   147      19.047 -12.484 -27.260  1.00  0.00           H  
ATOM   2344  HA  ASP   147      18.910 -15.342 -26.900  1.00  0.00           H  
ATOM   2345  HB2 ASP   147      20.107 -14.219 -28.755  1.00  0.00           H  
ATOM   2346  HB3 ASP   147      21.260 -13.536 -27.606  1.00  0.00           H  
ATOM   2347  N   GLU   148      20.608 -13.647 -24.633  1.00  0.00           N  
ATOM   2348  CA  GLU   148      21.081 -13.685 -23.246  1.00  0.00           C  
ATOM   2349  C   GLU   148      19.910 -13.793 -22.268  1.00  0.00           C  
ATOM   2350  O   GLU   148      20.002 -14.560 -21.312  1.00  0.00           O  
ATOM   2351  CB  GLU   148      21.956 -12.463 -22.915  1.00  0.00           C  
ATOM   2352  CG  GLU   148      23.308 -12.595 -23.621  1.00  0.00           C  
ATOM   2353  CD  GLU   148      24.274 -11.460 -23.306  1.00  0.00           C  
ATOM   2354  OE1 GLU   148      24.601 -11.222 -22.119  1.00  0.00           O  
ATOM   2355  OE2 GLU   148      24.757 -10.816 -24.264  1.00  0.00           O1-
ATOM   2356  H   GLU   148      20.461 -12.744 -25.060  1.00  0.00           H  
ATOM   2357  HA  GLU   148      21.693 -14.577 -23.111  1.00  0.00           H  
ATOM   2358  HB2 GLU   148      21.458 -11.543 -23.226  1.00  0.00           H  
ATOM   2359  HB3 GLU   148      22.124 -12.427 -21.838  1.00  0.00           H  
ATOM   2360  HG2 GLU   148      23.771 -13.534 -23.323  1.00  0.00           H  
ATOM   2361  HG3 GLU   148      23.136 -12.620 -24.695  1.00  0.00           H  
ATOM   2362  N   ALA   149      18.777 -13.125 -22.524  1.00  0.00           N  
ATOM   2363  CA  ALA   149      17.568 -13.315 -21.718  1.00  0.00           C  
ATOM   2364  C   ALA   149      17.146 -14.794 -21.689  1.00  0.00           C  
ATOM   2365  O   ALA   149      16.850 -15.314 -20.616  1.00  0.00           O  
ATOM   2366  CB  ALA   149      16.447 -12.411 -22.243  1.00  0.00           C  
ATOM   2367  H   ALA   149      18.754 -12.471 -23.298  1.00  0.00           H  
ATOM   2368  HA  ALA   149      17.794 -13.027 -20.692  1.00  0.00           H  
ATOM   2369  HB1 ALA   149      16.797 -11.381 -22.335  1.00  0.00           H  
ATOM   2370  HB2 ALA   149      16.095 -12.769 -23.209  1.00  0.00           H  
ATOM   2371  HB3 ALA   149      15.610 -12.440 -21.545  1.00  0.00           H  
ATOM   2372  N   ALA   150      17.204 -15.493 -22.829  1.00  0.00           N  
ATOM   2373  CA  ALA   150      16.957 -16.932 -22.927  1.00  0.00           C  
ATOM   2374  C   ALA   150      18.034 -17.781 -22.219  1.00  0.00           C  
ATOM   2375  O   ALA   150      17.686 -18.753 -21.546  1.00  0.00           O  
ATOM   2376  CB  ALA   150      16.824 -17.294 -24.411  1.00  0.00           C  
ATOM   2377  H   ALA   150      17.401 -14.985 -23.686  1.00  0.00           H  
ATOM   2378  HA  ALA   150      16.004 -17.149 -22.441  1.00  0.00           H  
ATOM   2379  HB1 ALA   150      16.589 -18.354 -24.512  1.00  0.00           H  
ATOM   2380  HB2 ALA   150      16.016 -16.717 -24.861  1.00  0.00           H  
ATOM   2381  HB3 ALA   150      17.754 -17.081 -24.943  1.00  0.00           H  
ATOM   2382  N   ALA   151      19.322 -17.423 -22.328  1.00  0.00           N  
ATOM   2383  CA  ALA   151      20.425 -18.088 -21.614  1.00  0.00           C  
ATOM   2384  C   ALA   151      20.317 -17.942 -20.086  1.00  0.00           C  
ATOM   2385  O   ALA   151      20.716 -18.838 -19.337  1.00  0.00           O  
ATOM   2386  CB  ALA   151      21.757 -17.497 -22.099  1.00  0.00           C  
ATOM   2387  H   ALA   151      19.547 -16.617 -22.900  1.00  0.00           H  
ATOM   2388  HA  ALA   151      20.413 -19.156 -21.839  1.00  0.00           H  
ATOM   2389  HB1 ALA   151      22.586 -18.055 -21.663  1.00  0.00           H  
ATOM   2390  HB2 ALA   151      21.830 -17.545 -23.183  1.00  0.00           H  
ATOM   2391  HB3 ALA   151      21.843 -16.456 -21.786  1.00  0.00           H  
ATOM   2392  N   ILE   152      19.785 -16.814 -19.620  1.00  0.00           N  
ATOM   2393  CA  ILE   152      19.500 -16.528 -18.209  1.00  0.00           C  
ATOM   2394  C   ILE   152      18.241 -17.284 -17.761  1.00  0.00           C  
ATOM   2395  O   ILE   152      18.282 -17.958 -16.738  1.00  0.00           O  
ATOM   2396  CB  ILE   152      19.431 -14.993 -18.021  1.00  0.00           C  
ATOM   2397  CG1 ILE   152      20.849 -14.387 -18.199  1.00  0.00           C  
ATOM   2398  CG2 ILE   152      18.856 -14.622 -16.644  1.00  0.00           C  
ATOM   2399  CD1 ILE   152      20.859 -12.873 -18.436  1.00  0.00           C  
ATOM   2400  H   ILE   152      19.618 -16.072 -20.299  1.00  0.00           H  
ATOM   2401  HA  ILE   152      20.309 -16.909 -17.583  1.00  0.00           H  
ATOM   2402  HB  ILE   152      18.771 -14.577 -18.785  1.00  0.00           H  
ATOM   2403 2HG1 ILE   152      21.456 -14.611 -17.320  1.00  0.00           H  
ATOM   2404 3HG1 ILE   152      21.344 -14.842 -19.056  1.00  0.00           H  
ATOM   2405 1HG2 ILE   152      19.447 -15.097 -15.863  1.00  0.00           H  
ATOM   2406 2HG2 ILE   152      18.879 -13.546 -16.498  1.00  0.00           H  
ATOM   2407 3HG2 ILE   152      17.819 -14.947 -16.565  1.00  0.00           H  
ATOM   2408 1HD1 ILE   152      20.189 -12.615 -19.257  1.00  0.00           H  
ATOM   2409 2HD1 ILE   152      20.554 -12.351 -17.536  1.00  0.00           H  
ATOM   2410 3HD1 ILE   152      21.870 -12.557 -18.695  1.00  0.00           H  
ATOM   2411  N   ASN   153      17.159 -17.271 -18.545  1.00  0.00           N  
ATOM   2412  CA  ASN   153      15.951 -18.062 -18.268  1.00  0.00           C  
ATOM   2413  C   ASN   153      16.265 -19.562 -18.088  1.00  0.00           C  
ATOM   2414  O   ASN   153      15.744 -20.182 -17.166  1.00  0.00           O  
ATOM   2415  CB  ASN   153      14.876 -17.779 -19.343  1.00  0.00           C  
ATOM   2416  CG  ASN   153      14.238 -19.020 -19.959  1.00  0.00           C  
ATOM   2417  ND2 ASN   153      14.837 -19.558 -21.006  1.00  0.00           N  
ATOM   2418  OD1 ASN   153      13.222 -19.511 -19.494  1.00  0.00           O  
ATOM   2419  H   ASN   153      17.162 -16.672 -19.363  1.00  0.00           H  
ATOM   2420  HA  ASN   153      15.549 -17.720 -17.313  1.00  0.00           H  
ATOM   2421  HB2 ASN   153      14.089 -17.172 -18.897  1.00  0.00           H  
ATOM   2422  HB3 ASN   153      15.302 -17.197 -20.156  1.00  0.00           H  
ATOM   2423 1HD2 ASN   153      14.392 -20.333 -21.483  1.00  0.00           H  
ATOM   2424 2HD2 ASN   153      15.712 -19.190 -21.350  1.00  0.00           H  
ATOM   2425  N   GLU   154      17.160 -20.130 -18.906  1.00  0.00           N  
ATOM   2426  CA  GLU   154      17.587 -21.526 -18.764  1.00  0.00           C  
ATOM   2427  C   GLU   154      18.382 -21.789 -17.474  1.00  0.00           C  
ATOM   2428  O   GLU   154      18.295 -22.892 -16.936  1.00  0.00           O  
ATOM   2429  CB  GLU   154      18.398 -21.962 -19.996  1.00  0.00           C  
ATOM   2430  CG  GLU   154      17.518 -22.305 -21.206  1.00  0.00           C  
ATOM   2431  CD  GLU   154      16.582 -23.491 -20.957  1.00  0.00           C  
ATOM   2432  OE1 GLU   154      16.949 -24.431 -20.218  1.00  0.00           O  
ATOM   2433  OE2 GLU   154      15.472 -23.510 -21.539  1.00  0.00           O1-
ATOM   2434  H   GLU   154      17.544 -19.579 -19.665  1.00  0.00           H  
ATOM   2435  HA  GLU   154      16.696 -22.149 -18.699  1.00  0.00           H  
ATOM   2436  HB2 GLU   154      19.085 -21.162 -20.276  1.00  0.00           H  
ATOM   2437  HB3 GLU   154      18.993 -22.841 -19.745  1.00  0.00           H  
ATOM   2438  HG2 GLU   154      16.930 -21.430 -21.481  1.00  0.00           H  
ATOM   2439  HG3 GLU   154      18.167 -22.549 -22.047  1.00  0.00           H  
ATOM   2440  N   TYR   155      19.099 -20.803 -16.925  1.00  0.00           N  
ATOM   2441  CA  TYR   155      19.760 -20.944 -15.622  1.00  0.00           C  
ATOM   2442  C   TYR   155      18.767 -20.868 -14.447  1.00  0.00           C  
ATOM   2443  O   TYR   155      18.939 -21.569 -13.446  1.00  0.00           O  
ATOM   2444  CB  TYR   155      20.855 -19.875 -15.473  1.00  0.00           C  
ATOM   2445  CG  TYR   155      21.672 -20.051 -14.206  1.00  0.00           C  
ATOM   2446  CD1 TYR   155      22.776 -20.923 -14.202  1.00  0.00           C  
ATOM   2447  CD2 TYR   155      21.287 -19.405 -13.013  1.00  0.00           C  
ATOM   2448  CE1 TYR   155      23.488 -21.157 -13.012  1.00  0.00           C  
ATOM   2449  CE2 TYR   155      21.994 -19.636 -11.818  1.00  0.00           C  
ATOM   2450  CZ  TYR   155      23.095 -20.522 -11.811  1.00  0.00           C  
ATOM   2451  OH  TYR   155      23.747 -20.791 -10.647  1.00  0.00           O  
ATOM   2452  H   TYR   155      19.091 -19.885 -17.354  1.00  0.00           H  
ATOM   2453  HA  TYR   155      20.237 -21.924 -15.579  1.00  0.00           H  
ATOM   2454  HB2 TYR   155      21.524 -19.931 -16.333  1.00  0.00           H  
ATOM   2455  HB3 TYR   155      20.402 -18.885 -15.470  1.00  0.00           H  
ATOM   2456  HD1 TYR   155      23.066 -21.430 -15.111  1.00  0.00           H  
ATOM   2457  HD2 TYR   155      20.431 -18.745 -13.011  1.00  0.00           H  
ATOM   2458  HE1 TYR   155      24.326 -21.838 -13.019  1.00  0.00           H  
ATOM   2459  HE2 TYR   155      21.683 -19.154 -10.902  1.00  0.00           H  
ATOM   2460  HH  TYR   155      24.443 -21.463 -10.763  1.00  0.00           H  
ATOM   2461  N   TRP   156      17.721 -20.041 -14.545  1.00  0.00           N  
ATOM   2462  CA  TRP   156      16.745 -19.846 -13.465  1.00  0.00           C  
ATOM   2463  C   TRP   156      15.539 -20.801 -13.516  1.00  0.00           C  
ATOM   2464  O   TRP   156      14.933 -21.039 -12.474  1.00  0.00           O  
ATOM   2465  CB  TRP   156      16.364 -18.365 -13.394  1.00  0.00           C  
ATOM   2466  CG  TRP   156      17.502 -17.501 -12.932  1.00  0.00           C  
ATOM   2467  CD1 TRP   156      18.266 -16.720 -13.725  1.00  0.00           C  
ATOM   2468  CD2 TRP   156      18.068 -17.362 -11.592  1.00  0.00           C  
ATOM   2469  CE2 TRP   156      19.174 -16.459 -11.654  1.00  0.00           C  
ATOM   2470  CE3 TRP   156      17.771 -17.922 -10.331  1.00  0.00           C  
ATOM   2471  NE1 TRP   156      19.250 -16.103 -12.981  1.00  0.00           N  
ATOM   2472  CZ2 TRP   156      19.934 -16.119 -10.526  1.00  0.00           C  
ATOM   2473  CZ3 TRP   156      18.525 -17.586  -9.189  1.00  0.00           C  
ATOM   2474  CH2 TRP   156      19.598 -16.682  -9.284  1.00  0.00           C  
ATOM   2475  H   TRP   156      17.658 -19.453 -15.368  1.00  0.00           H  
ATOM   2476  HA  TRP   156      17.235 -20.067 -12.518  1.00  0.00           H  
ATOM   2477  HB2 TRP   156      16.014 -18.028 -14.371  1.00  0.00           H  
ATOM   2478  HB3 TRP   156      15.544 -18.245 -12.686  1.00  0.00           H  
ATOM   2479  HD1 TRP   156      18.125 -16.611 -14.788  1.00  0.00           H  
ATOM   2480  HE1 TRP   156      19.964 -15.503 -13.390  1.00  0.00           H  
ATOM   2481  HE3 TRP   156      16.942 -18.605 -10.242  1.00  0.00           H  
ATOM   2482  HZ2 TRP   156      20.761 -15.431 -10.611  1.00  0.00           H  
ATOM   2483  HZ3 TRP   156      18.270 -18.018  -8.231  1.00  0.00           H  
ATOM   2484  HH2 TRP   156      20.159 -16.416  -8.400  1.00  0.00           H  
ATOM   2485  N   LYS   157      15.260 -21.463 -14.648  1.00  0.00           N  
ATOM   2486  CA  LYS   157      14.339 -22.613 -14.728  1.00  0.00           C  
ATOM   2487  C   LYS   157      14.551 -23.641 -13.586  1.00  0.00           C  
ATOM   2488  O   LYS   157      13.560 -24.017 -12.949  1.00  0.00           O  
ATOM   2489  CB  LYS   157      14.443 -23.276 -16.119  1.00  0.00           C  
ATOM   2490  CG  LYS   157      13.458 -22.694 -17.145  1.00  0.00           C  
ATOM   2491  CD  LYS   157      13.630 -23.386 -18.505  1.00  0.00           C  
ATOM   2492  CE  LYS   157      12.625 -22.859 -19.536  1.00  0.00           C  
ATOM   2493  NZ  LYS   157      12.721 -23.591 -20.822  1.00  0.00           N1+
ATOM   2494  H   LYS   157      15.734 -21.175 -15.498  1.00  0.00           H  
ATOM   2495  HA  LYS   157      13.318 -22.242 -14.604  1.00  0.00           H  
ATOM   2496  HB2 LYS   157      15.463 -23.181 -16.501  1.00  0.00           H  
ATOM   2497  HB3 LYS   157      14.221 -24.340 -16.021  1.00  0.00           H  
ATOM   2498  HG2 LYS   157      12.441 -22.865 -16.792  1.00  0.00           H  
ATOM   2499  HG3 LYS   157      13.618 -21.623 -17.257  1.00  0.00           H  
ATOM   2500  HD2 LYS   157      14.642 -23.215 -18.870  1.00  0.00           H  
ATOM   2501  HD3 LYS   157      13.482 -24.457 -18.373  1.00  0.00           H  
ATOM   2502  HE2 LYS   157      11.612 -22.956 -19.138  1.00  0.00           H  
ATOM   2503  HE3 LYS   157      12.816 -21.796 -19.706  1.00  0.00           H  
ATOM   2504  HZ1 LYS   157      12.405 -24.551 -20.747  1.00  0.00           H  
ATOM   2505  HZ2 LYS   157      12.152 -23.133 -21.530  1.00  0.00           H  
ATOM   2506  HZ3 LYS   157      13.684 -23.598 -21.151  1.00  0.00           H  
ATOM   2507  N   PRO   158      15.791 -24.077 -13.266  1.00  0.00           N  
ATOM   2508  CA  PRO   158      16.070 -24.860 -12.064  1.00  0.00           C  
ATOM   2509  C   PRO   158      16.263 -24.003 -10.798  1.00  0.00           C  
ATOM   2510  O   PRO   158      15.757 -24.381  -9.747  1.00  0.00           O  
ATOM   2511  CB  PRO   158      17.325 -25.668 -12.400  1.00  0.00           C  
ATOM   2512  CG  PRO   158      18.064 -24.797 -13.410  1.00  0.00           C  
ATOM   2513  CD  PRO   158      16.934 -24.112 -14.170  1.00  0.00           C  
ATOM   2514  HA  PRO   158      15.257 -25.564 -11.874  1.00  0.00           H  
ATOM   2515  HB2 PRO   158      17.936 -25.877 -11.522  1.00  0.00           H  
ATOM   2516  HB3 PRO   158      17.031 -26.598 -12.883  1.00  0.00           H  
ATOM   2517  HG2 PRO   158      18.668 -24.062 -12.884  1.00  0.00           H  
ATOM   2518  HG3 PRO   158      18.684 -25.391 -14.081  1.00  0.00           H  
ATOM   2519  HD2 PRO   158      17.239 -23.118 -14.487  1.00  0.00           H  
ATOM   2520  HD3 PRO   158      16.681 -24.711 -15.045  1.00  0.00           H  
HETATM 2521  N   HID   159      16.984 -22.875 -10.853  1.00  0.00           N  
HETATM 2522  CA  HID   159      17.448 -22.163  -9.643  1.00  0.00           C  
HETATM 2523  C   HID   159      16.464 -21.145  -9.017  1.00  0.00           C  
HETATM 2524  O   HID   159      16.839 -20.437  -8.081  1.00  0.00           O  
HETATM 2525  CB  HID   159      18.801 -21.494  -9.948  1.00  0.00           C  
HETATM 2526  CG  HID   159      19.918 -22.473 -10.210  1.00  0.00           C  
HETATM 2527  CD2 HID   159      20.505 -23.301  -9.293  1.00  0.00           C  
HETATM 2528  ND1 HID   159      20.553 -22.680 -11.409  1.00  0.00           N  
HETATM 2529  CE1 HID   159      21.497 -23.616 -11.228  1.00  0.00           C  
HETATM 2530  NE2 HID   159      21.508 -24.031  -9.946  1.00  0.00           N  
HETATM 2531  H   HID   159      17.400 -22.605 -11.734  1.00  0.00           H  
HETATM 2532  HA  HID   159      17.616 -22.903  -8.860  1.00  0.00           H  
HETATM 2533  HB2 HID   159      18.696 -20.821 -10.798  1.00  0.00           H  
HETATM 2534  HB3 HID   159      19.100 -20.888  -9.092  1.00  0.00           H  
HETATM 2535  HD1 HID   159      20.330 -22.217 -12.286  1.00  0.00           H  
HETATM 2536  HD2 HID   159      20.242 -23.371  -8.247  1.00  0.00           H  
HETATM 2537  HE1 HID   159      22.155 -23.981 -12.008  1.00  0.00           H  
ATOM   2538  N   SER   160      15.233 -21.000  -9.506  1.00  0.00           N  
ATOM   2539  CA  SER   160      14.265 -20.023  -8.977  1.00  0.00           C  
ATOM   2540  C   SER   160      13.625 -20.418  -7.629  1.00  0.00           C  
ATOM   2541  O   SER   160      13.680 -21.575  -7.199  1.00  0.00           O  
ATOM   2542  CB  SER   160      13.163 -19.776 -10.012  1.00  0.00           C  
ATOM   2543  OG  SER   160      12.300 -20.895 -10.125  1.00  0.00           O  
ATOM   2544  H   SER   160      14.937 -21.584 -10.278  1.00  0.00           H  
ATOM   2545  HA  SER   160      14.780 -19.075  -8.820  1.00  0.00           H  
ATOM   2546  HB2 SER   160      12.584 -18.916  -9.692  1.00  0.00           H  
ATOM   2547  HB3 SER   160      13.610 -19.544 -10.978  1.00  0.00           H  
ATOM   2548  HG  SER   160      11.843 -20.857 -11.001  1.00  0.00           H  
ATOM   2549  N   LEU   161      12.967 -19.463  -6.956  1.00  0.00           N  
ATOM   2550  CA  LEU   161      12.161 -19.731  -5.759  1.00  0.00           C  
ATOM   2551  C   LEU   161      10.896 -20.544  -6.088  1.00  0.00           C  
ATOM   2552  O   LEU   161      10.518 -21.410  -5.297  1.00  0.00           O  
ATOM   2553  CB  LEU   161      11.839 -18.392  -5.064  1.00  0.00           C  
ATOM   2554  CG  LEU   161      11.059 -18.525  -3.736  1.00  0.00           C  
ATOM   2555  CD1 LEU   161      11.798 -19.379  -2.693  1.00  0.00           C  
ATOM   2556  CD2 LEU   161      10.816 -17.138  -3.128  1.00  0.00           C  
ATOM   2557  H   LEU   161      13.023 -18.505  -7.289  1.00  0.00           H  
ATOM   2558  HA  LEU   161      12.761 -20.344  -5.085  1.00  0.00           H  
ATOM   2559  HB2 LEU   161      12.776 -17.868  -4.864  1.00  0.00           H  
ATOM   2560  HB3 LEU   161      11.250 -17.779  -5.746  1.00  0.00           H  
ATOM   2561  HG  LEU   161      10.087 -18.976  -3.939  1.00  0.00           H  
ATOM   2562 1HD1 LEU   161      12.803 -18.989  -2.529  1.00  0.00           H  
ATOM   2563 2HD1 LEU   161      11.249 -19.355  -1.751  1.00  0.00           H  
ATOM   2564 3HD1 LEU   161      11.861 -20.415  -3.027  1.00  0.00           H  
ATOM   2565 1HD2 LEU   161      11.756 -16.721  -2.771  1.00  0.00           H  
ATOM   2566 2HD2 LEU   161      10.391 -16.469  -3.874  1.00  0.00           H  
ATOM   2567 3HD2 LEU   161      10.123 -17.218  -2.288  1.00  0.00           H  
ATOM   2568  N   GLN   162      10.271 -20.324  -7.253  1.00  0.00           N  
ATOM   2569  CA  GLN   162       9.161 -21.153  -7.730  1.00  0.00           C  
ATOM   2570  C   GLN   162       9.586 -22.623  -7.838  1.00  0.00           C  
ATOM   2571  O   GLN   162       8.915 -23.488  -7.281  1.00  0.00           O  
ATOM   2572  CB  GLN   162       8.621 -20.612  -9.068  1.00  0.00           C  
ATOM   2573  CG  GLN   162       7.438 -21.454  -9.591  1.00  0.00           C  
ATOM   2574  CD  GLN   162       6.735 -20.873 -10.821  1.00  0.00           C  
ATOM   2575  NE2 GLN   162       5.867 -21.626 -11.458  1.00  0.00           N  
ATOM   2576  OE1 GLN   162       6.936 -19.731 -11.225  1.00  0.00           O  
ATOM   2577  H   GLN   162      10.585 -19.553  -7.835  1.00  0.00           H  
ATOM   2578  HA  GLN   162       8.356 -21.109  -6.994  1.00  0.00           H  
ATOM   2579  HB2 GLN   162       8.287 -19.585  -8.916  1.00  0.00           H  
ATOM   2580  HB3 GLN   162       9.416 -20.608  -9.816  1.00  0.00           H  
ATOM   2581  HG2 GLN   162       7.792 -22.452  -9.848  1.00  0.00           H  
ATOM   2582  HG3 GLN   162       6.699 -21.562  -8.798  1.00  0.00           H  
ATOM   2583 1HE2 GLN   162       5.421 -21.236 -12.275  1.00  0.00           H  
ATOM   2584 2HE2 GLN   162       5.646 -22.556 -11.128  1.00  0.00           H  
ATOM   2585  N   SER   163      10.719 -22.921  -8.478  1.00  0.00           N  
ATOM   2586  CA  SER   163      11.221 -24.297  -8.635  1.00  0.00           C  
ATOM   2587  C   SER   163      11.672 -24.962  -7.321  1.00  0.00           C  
ATOM   2588  O   SER   163      11.883 -26.177  -7.292  1.00  0.00           O  
ATOM   2589  CB  SER   163      12.352 -24.314  -9.669  1.00  0.00           C  
ATOM   2590  OG  SER   163      11.823 -23.949 -10.933  1.00  0.00           O  
ATOM   2591  H   SER   163      11.255 -22.181  -8.927  1.00  0.00           H  
ATOM   2592  HA  SER   163      10.415 -24.918  -9.025  1.00  0.00           H  
ATOM   2593  HB2 SER   163      13.134 -23.612  -9.371  1.00  0.00           H  
ATOM   2594  HB3 SER   163      12.776 -25.317  -9.733  1.00  0.00           H  
ATOM   2595  HG  SER   163      12.550 -23.936 -11.586  1.00  0.00           H  
ATOM   2596  N   LYS   164      11.771 -24.200  -6.225  1.00  0.00           N  
ATOM   2597  CA  LYS   164      11.963 -24.711  -4.864  1.00  0.00           C  
ATOM   2598  C   LYS   164      10.624 -24.975  -4.144  1.00  0.00           C  
ATOM   2599  O   LYS   164      10.471 -26.004  -3.483  1.00  0.00           O  
ATOM   2600  CB  LYS   164      12.818 -23.683  -4.098  1.00  0.00           C  
ATOM   2601  CG  LYS   164      13.455 -24.232  -2.811  1.00  0.00           C  
ATOM   2602  CD  LYS   164      14.621 -25.207  -3.039  1.00  0.00           C  
ATOM   2603  CE  LYS   164      15.826 -24.521  -3.698  1.00  0.00           C  
ATOM   2604  NZ  LYS   164      16.947 -25.466  -3.879  1.00  0.00           N1+
ATOM   2605  H   LYS   164      11.633 -23.203  -6.343  1.00  0.00           H  
ATOM   2606  HA  LYS   164      12.495 -25.662  -4.918  1.00  0.00           H  
ATOM   2607  HB2 LYS   164      13.603 -23.311  -4.752  1.00  0.00           H  
ATOM   2608  HB3 LYS   164      12.192 -22.832  -3.829  1.00  0.00           H  
ATOM   2609  HG2 LYS   164      13.825 -23.390  -2.226  1.00  0.00           H  
ATOM   2610  HG3 LYS   164      12.687 -24.734  -2.223  1.00  0.00           H  
ATOM   2611  HD2 LYS   164      14.925 -25.600  -2.068  1.00  0.00           H  
ATOM   2612  HD3 LYS   164      14.292 -26.048  -3.652  1.00  0.00           H  
ATOM   2613  HE2 LYS   164      15.532 -24.119  -4.670  1.00  0.00           H  
ATOM   2614  HE3 LYS   164      16.149 -23.688  -3.068  1.00  0.00           H  
ATOM   2615  HZ1 LYS   164      17.143 -25.950  -3.007  1.00  0.00           H  
ATOM   2616  HZ2 LYS   164      16.716 -26.181  -4.564  1.00  0.00           H  
ATOM   2617  HZ3 LYS   164      17.803 -25.005  -4.170  1.00  0.00           H  
ATOM   2618  N   CYS   165       9.643 -24.074  -4.287  1.00  0.00           N  
ATOM   2619  CA  CYS   165       8.337 -24.144  -3.607  1.00  0.00           C  
ATOM   2620  C   CYS   165       7.339 -25.099  -4.291  1.00  0.00           C  
ATOM   2621  O   CYS   165       6.531 -25.741  -3.615  1.00  0.00           O  
ATOM   2622  CB  CYS   165       7.743 -22.726  -3.530  1.00  0.00           C  
ATOM   2623  SG  CYS   165       8.825 -21.620  -2.581  1.00  0.00           S  
ATOM   2624  H   CYS   165       9.849 -23.251  -4.846  1.00  0.00           H  
ATOM   2625  HA  CYS   165       8.482 -24.515  -2.589  1.00  0.00           H  
ATOM   2626  HB2 CYS   165       7.591 -22.318  -4.534  1.00  0.00           H  
ATOM   2627  HB3 CYS   165       6.769 -22.772  -3.036  1.00  0.00           H  
ATOM   2628  HG  CYS   165       9.772 -21.479  -3.524  1.00  0.00           H  
ATOM   2629  N   GLN   166       7.378 -25.189  -5.621  1.00  0.00           N  
ATOM   2630  CA  GLN   166       6.450 -25.976  -6.437  1.00  0.00           C  
ATOM   2631  C   GLN   166       6.499 -27.500  -6.169  1.00  0.00           C  
ATOM   2632  O   GLN   166       5.416 -28.079  -6.075  1.00  0.00           O  
ATOM   2633  CB  GLN   166       6.666 -25.595  -7.916  1.00  0.00           C  
ATOM   2634  CG  GLN   166       5.567 -26.102  -8.859  1.00  0.00           C  
ATOM   2635  CD  GLN   166       5.654 -25.440 -10.238  1.00  0.00           C  
ATOM   2636  NE2 GLN   166       6.402 -25.991 -11.168  1.00  0.00           N  
ATOM   2637  OE1 GLN   166       5.078 -24.383 -10.485  1.00  0.00           O  
ATOM   2638  H   GLN   166       8.041 -24.597  -6.114  1.00  0.00           H  
ATOM   2639  HA  GLN   166       5.437 -25.663  -6.169  1.00  0.00           H  
ATOM   2640  HB2 GLN   166       6.664 -24.505  -7.985  1.00  0.00           H  
ATOM   2641  HB3 GLN   166       7.636 -25.956  -8.260  1.00  0.00           H  
ATOM   2642  HG2 GLN   166       5.646 -27.184  -8.962  1.00  0.00           H  
ATOM   2643  HG3 GLN   166       4.597 -25.861  -8.428  1.00  0.00           H  
ATOM   2644 1HE2 GLN   166       6.416 -25.560 -12.076  1.00  0.00           H  
ATOM   2645 2HE2 GLN   166       6.881 -26.872 -11.002  1.00  0.00           H  
ATOM   2646  N   PRO   167       7.668 -28.164  -5.990  1.00  0.00           N  
ATOM   2647  CA  PRO   167       7.728 -29.591  -5.645  1.00  0.00           C  
ATOM   2648  C   PRO   167       7.480 -29.895  -4.155  1.00  0.00           C  
ATOM   2649  O   PRO   167       7.276 -31.056  -3.804  1.00  0.00           O  
ATOM   2650  CB  PRO   167       9.139 -30.039  -6.047  1.00  0.00           C  
ATOM   2651  CG  PRO   167       9.962 -28.782  -5.802  1.00  0.00           C  
ATOM   2652  CD  PRO   167       9.017 -27.679  -6.265  1.00  0.00           C  
ATOM   2653  HA  PRO   167       6.999 -30.150  -6.234  1.00  0.00           H  
ATOM   2654  HB2 PRO   167       9.498 -30.881  -5.453  1.00  0.00           H  
ATOM   2655  HB3 PRO   167       9.158 -30.289  -7.106  1.00  0.00           H  
ATOM   2656  HG2 PRO   167      10.161 -28.675  -4.737  1.00  0.00           H  
ATOM   2657  HG3 PRO   167      10.893 -28.781  -6.367  1.00  0.00           H  
ATOM   2658  HD2 PRO   167       9.257 -26.766  -5.728  1.00  0.00           H  
ATOM   2659  HD3 PRO   167       9.138 -27.524  -7.337  1.00  0.00           H  
ATOM   2660  N   TYR   168       7.514 -28.894  -3.265  1.00  0.00           N  
ATOM   2661  CA  TYR   168       7.257 -29.082  -1.828  1.00  0.00           C  
ATOM   2662  C   TYR   168       5.754 -29.036  -1.490  1.00  0.00           C  
ATOM   2663  O   TYR   168       5.275 -29.806  -0.654  1.00  0.00           O  
ATOM   2664  CB  TYR   168       8.038 -28.014  -1.046  1.00  0.00           C  
ATOM   2665  CG  TYR   168       7.974 -28.191   0.462  1.00  0.00           C  
ATOM   2666  CD1 TYR   168       8.992 -28.890   1.141  1.00  0.00           C  
ATOM   2667  CD2 TYR   168       6.878 -27.680   1.184  1.00  0.00           C  
ATOM   2668  CE1 TYR   168       8.916 -29.083   2.535  1.00  0.00           C  
ATOM   2669  CE2 TYR   168       6.787 -27.886   2.573  1.00  0.00           C  
ATOM   2670  CZ  TYR   168       7.806 -28.583   3.254  1.00  0.00           C  
ATOM   2671  OH  TYR   168       7.696 -28.771   4.596  1.00  0.00           O  
ATOM   2672  H   TYR   168       7.695 -27.954  -3.590  1.00  0.00           H  
ATOM   2673  HA  TYR   168       7.630 -30.061  -1.519  1.00  0.00           H  
ATOM   2674  HB2 TYR   168       9.085 -28.046  -1.355  1.00  0.00           H  
ATOM   2675  HB3 TYR   168       7.653 -27.025  -1.303  1.00  0.00           H  
ATOM   2676  HD1 TYR   168       9.835 -29.286   0.592  1.00  0.00           H  
ATOM   2677  HD2 TYR   168       6.089 -27.150   0.671  1.00  0.00           H  
ATOM   2678  HE1 TYR   168       9.703 -29.614   3.051  1.00  0.00           H  
ATOM   2679  HE2 TYR   168       5.931 -27.528   3.124  1.00  0.00           H  
ATOM   2680  HH  TYR   168       8.414 -29.295   4.972  1.00  0.00           H  
ATOM   2681  N   PHE   169       5.012 -28.139  -2.150  1.00  0.00           N  
ATOM   2682  CA  PHE   169       3.569 -27.950  -1.978  1.00  0.00           C  
ATOM   2683  C   PHE   169       2.771 -29.158  -2.508  1.00  0.00           C  
ATOM   2684  O   PHE   169       3.228 -29.855  -3.419  1.00  0.00           O  
ATOM   2685  CB  PHE   169       3.178 -26.633  -2.667  1.00  0.00           C  
ATOM   2686  CG  PHE   169       1.854 -26.043  -2.224  1.00  0.00           C  
ATOM   2687  CD1 PHE   169       0.667 -26.335  -2.922  1.00  0.00           C  
ATOM   2688  CD2 PHE   169       1.812 -25.182  -1.109  1.00  0.00           C  
ATOM   2689  CE1 PHE   169      -0.551 -25.770  -2.504  1.00  0.00           C  
ATOM   2690  CE2 PHE   169       0.589 -24.635  -0.679  1.00  0.00           C  
ATOM   2691  CZ  PHE   169      -0.593 -24.930  -1.378  1.00  0.00           C  
ATOM   2692  H   PHE   169       5.482 -27.560  -2.834  1.00  0.00           H  
ATOM   2693  HA  PHE   169       3.362 -27.855  -0.909  1.00  0.00           H  
ATOM   2694  HB2 PHE   169       3.950 -25.891  -2.456  1.00  0.00           H  
ATOM   2695  HB3 PHE   169       3.166 -26.788  -3.748  1.00  0.00           H  
ATOM   2696  HD1 PHE   169       0.686 -26.995  -3.779  1.00  0.00           H  
ATOM   2697  HD2 PHE   169       2.719 -24.941  -0.577  1.00  0.00           H  
ATOM   2698  HE1 PHE   169      -1.457 -25.981  -3.050  1.00  0.00           H  
ATOM   2699  HE2 PHE   169       0.558 -23.981   0.182  1.00  0.00           H  
ATOM   2700  HZ  PHE   169      -1.535 -24.507  -1.050  1.00  0.00           H  
ATOM   2701  N   ASP   170       1.593 -29.429  -1.938  1.00  0.00           N  
ATOM   2702  CA  ASP   170       0.809 -30.631  -2.255  1.00  0.00           C  
ATOM   2703  C   ASP   170       0.279 -30.638  -3.712  1.00  0.00           C  
ATOM   2704  O   ASP   170      -0.376 -29.669  -4.121  1.00  0.00           O  
ATOM   2705  CB  ASP   170      -0.342 -30.809  -1.260  1.00  0.00           C  
ATOM   2706  CG  ASP   170      -0.982 -32.189  -1.427  1.00  0.00           C  
ATOM   2707  OD1 ASP   170      -1.857 -32.347  -2.310  1.00  0.00           O  
ATOM   2708  OD2 ASP   170      -0.595 -33.123  -0.689  1.00  0.00           O1-
ATOM   2709  H   ASP   170       1.261 -28.830  -1.188  1.00  0.00           H  
ATOM   2710  HA  ASP   170       1.476 -31.474  -2.089  1.00  0.00           H  
ATOM   2711  HB2 ASP   170       0.041 -30.714  -0.242  1.00  0.00           H  
ATOM   2712  HB3 ASP   170      -1.092 -30.034  -1.424  1.00  0.00           H  
ATOM   2713  N   PRO   171       0.506 -31.724  -4.485  1.00  0.00           N  
ATOM   2714  CA  PRO   171       0.116 -31.826  -5.893  1.00  0.00           C  
ATOM   2715  C   PRO   171      -1.369 -31.593  -6.206  1.00  0.00           C  
ATOM   2716  O   PRO   171      -1.681 -31.225  -7.338  1.00  0.00           O  
ATOM   2717  CB  PRO   171       0.516 -33.242  -6.319  1.00  0.00           C  
ATOM   2718  CG  PRO   171       1.694 -33.577  -5.419  1.00  0.00           C  
ATOM   2719  CD  PRO   171       1.309 -32.888  -4.117  1.00  0.00           C  
ATOM   2720  HA  PRO   171       0.711 -31.106  -6.459  1.00  0.00           H  
ATOM   2721  HB2 PRO   171      -0.297 -33.940  -6.113  1.00  0.00           H  
ATOM   2722  HB3 PRO   171       0.796 -33.283  -7.369  1.00  0.00           H  
ATOM   2723  HG2 PRO   171       1.812 -34.653  -5.288  1.00  0.00           H  
ATOM   2724  HG3 PRO   171       2.606 -33.131  -5.820  1.00  0.00           H  
ATOM   2725  HD2 PRO   171       0.714 -33.564  -3.501  1.00  0.00           H  
ATOM   2726  HD3 PRO   171       2.222 -32.604  -3.595  1.00  0.00           H  
ATOM   2727  N   ALA   172      -2.290 -31.821  -5.261  1.00  0.00           N  
ATOM   2728  CA  ALA   172      -3.735 -31.704  -5.502  1.00  0.00           C  
ATOM   2729  C   ALA   172      -4.318 -30.318  -5.165  1.00  0.00           C  
ATOM   2730  O   ALA   172      -5.442 -30.012  -5.574  1.00  0.00           O  
ATOM   2731  CB  ALA   172      -4.427 -32.807  -4.701  1.00  0.00           C  
ATOM   2732  H   ALA   172      -1.994 -32.116  -4.332  1.00  0.00           H  
ATOM   2733  HA  ALA   172      -3.944 -31.883  -6.559  1.00  0.00           H  
ATOM   2734  HB1 ALA   172      -4.003 -33.776  -4.967  1.00  0.00           H  
ATOM   2735  HB2 ALA   172      -4.289 -32.629  -3.635  1.00  0.00           H  
ATOM   2736  HB3 ALA   172      -5.495 -32.812  -4.924  1.00  0.00           H  
ATOM   2737  N   ASP   173      -3.581 -29.478  -4.432  1.00  0.00           N  
ATOM   2738  CA  ASP   173      -3.957 -28.089  -4.123  1.00  0.00           C  
ATOM   2739  C   ASP   173      -3.245 -27.067  -5.029  1.00  0.00           C  
ATOM   2740  O   ASP   173      -3.720 -25.938  -5.163  1.00  0.00           O  
ATOM   2741  CB  ASP   173      -3.623 -27.779  -2.656  1.00  0.00           C  
ATOM   2742  CG  ASP   173      -4.467 -28.557  -1.647  1.00  0.00           C  
ATOM   2743  OD1 ASP   173      -3.885 -29.084  -0.673  1.00  0.00           O  
ATOM   2744  OD2 ASP   173      -5.712 -28.616  -1.781  1.00  0.00           O1-
ATOM   2745  H   ASP   173      -2.671 -29.807  -4.125  1.00  0.00           H  
ATOM   2746  HA  ASP   173      -5.030 -27.952  -4.262  1.00  0.00           H  
ATOM   2747  HB2 ASP   173      -2.566 -27.992  -2.481  1.00  0.00           H  
ATOM   2748  HB3 ASP   173      -3.786 -26.715  -2.474  1.00  0.00           H  
ATOM   2749  N   LEU   174      -2.123 -27.442  -5.655  1.00  0.00           N  
ATOM   2750  CA  LEU   174      -1.272 -26.543  -6.443  1.00  0.00           C  
ATOM   2751  C   LEU   174      -2.035 -25.815  -7.566  1.00  0.00           C  
ATOM   2752  O   LEU   174      -1.890 -24.604  -7.721  1.00  0.00           O  
ATOM   2753  CB  LEU   174      -0.098 -27.371  -6.999  1.00  0.00           C  
ATOM   2754  CG  LEU   174       0.995 -26.514  -7.670  1.00  0.00           C  
ATOM   2755  CD1 LEU   174       1.836 -25.748  -6.635  1.00  0.00           C  
ATOM   2756  CD2 LEU   174       1.909 -27.413  -8.509  1.00  0.00           C  
ATOM   2757  H   LEU   174      -1.774 -28.375  -5.469  1.00  0.00           H  
ATOM   2758  HA  LEU   174      -0.884 -25.774  -5.774  1.00  0.00           H  
ATOM   2759  HB2 LEU   174       0.360 -27.948  -6.193  1.00  0.00           H  
ATOM   2760  HB3 LEU   174      -0.493 -28.081  -7.728  1.00  0.00           H  
ATOM   2761  HG  LEU   174       0.533 -25.798  -8.347  1.00  0.00           H  
ATOM   2762 1HD1 LEU   174       2.585 -25.140  -7.140  1.00  0.00           H  
ATOM   2763 2HD1 LEU   174       1.202 -25.090  -6.044  1.00  0.00           H  
ATOM   2764 3HD1 LEU   174       2.340 -26.451  -5.971  1.00  0.00           H  
ATOM   2765 1HD2 LEU   174       2.432 -28.126  -7.870  1.00  0.00           H  
ATOM   2766 2HD2 LEU   174       1.314 -27.955  -9.244  1.00  0.00           H  
ATOM   2767 3HD2 LEU   174       2.630 -26.799  -9.044  1.00  0.00           H  
ATOM   2768  N   GLY   175      -2.896 -26.521  -8.309  1.00  0.00           N  
ATOM   2769  CA  GLY   175      -3.681 -25.929  -9.399  1.00  0.00           C  
ATOM   2770  C   GLY   175      -4.713 -24.911  -8.910  1.00  0.00           C  
ATOM   2771  O   GLY   175      -4.982 -23.943  -9.624  1.00  0.00           O  
ATOM   2772  H   GLY   175      -2.969 -27.521  -8.152  1.00  0.00           H  
ATOM   2773  HA2 GLY   175      -3.007 -25.413 -10.083  1.00  0.00           H  
ATOM   2774  HA3 GLY   175      -4.205 -26.720  -9.935  1.00  0.00           H  
ATOM   2775  N   ARG   176      -5.233 -25.081  -7.681  1.00  0.00           N  
ATOM   2776  CA  ARG   176      -6.086 -24.096  -7.000  1.00  0.00           C  
ATOM   2777  C   ARG   176      -5.261 -22.906  -6.491  1.00  0.00           C  
ATOM   2778  O   ARG   176      -5.686 -21.767  -6.668  1.00  0.00           O  
ATOM   2779  CB  ARG   176      -6.856 -24.736  -5.830  1.00  0.00           C  
ATOM   2780  CG  ARG   176      -7.901 -25.782  -6.257  1.00  0.00           C  
ATOM   2781  CD  ARG   176      -8.562 -26.365  -5.003  1.00  0.00           C  
ATOM   2782  NE  ARG   176      -9.612 -27.343  -5.319  1.00  0.00           N  
ATOM   2783  CZ  ARG   176     -10.206 -28.147  -4.444  1.00  0.00           C  
ATOM   2784  NH1 ARG   176      -9.990 -28.053  -3.148  1.00  0.00           N1+
ATOM   2785  NH2 ARG   176     -11.023 -29.080  -4.869  1.00  0.00           N  
ATOM   2786  H   ARG   176      -4.934 -25.893  -7.158  1.00  0.00           H  
ATOM   2787  HA  ARG   176      -6.817 -23.716  -7.714  1.00  0.00           H  
ATOM   2788  HB2 ARG   176      -6.152 -25.196  -5.137  1.00  0.00           H  
ATOM   2789  HB3 ARG   176      -7.377 -23.941  -5.292  1.00  0.00           H  
ATOM   2790  HG2 ARG   176      -8.656 -25.308  -6.885  1.00  0.00           H  
ATOM   2791  HG3 ARG   176      -7.417 -26.586  -6.816  1.00  0.00           H  
ATOM   2792  HD2 ARG   176      -7.789 -26.857  -4.411  1.00  0.00           H  
ATOM   2793  HD3 ARG   176      -8.994 -25.554  -4.414  1.00  0.00           H  
ATOM   2794  HE  ARG   176      -9.947 -27.382  -6.280  1.00  0.00           H  
ATOM   2795 1HH1 ARG   176      -9.288 -27.417  -2.806  1.00  0.00           H  
ATOM   2796 2HH1 ARG   176     -10.372 -28.745  -2.508  1.00  0.00           H  
ATOM   2797 1HH2 ARG   176     -11.034 -29.305  -5.856  1.00  0.00           H  
ATOM   2798 2HH2 ARG   176     -11.393 -29.747  -4.213  1.00  0.00           H  
ATOM   2799  N   MET   177      -4.071 -23.143  -5.919  1.00  0.00           N  
ATOM   2800  CA  MET   177      -3.151 -22.100  -5.425  1.00  0.00           C  
ATOM   2801  C   MET   177      -2.824 -21.059  -6.507  1.00  0.00           C  
ATOM   2802  O   MET   177      -2.855 -19.859  -6.235  1.00  0.00           O  
ATOM   2803  CB  MET   177      -1.864 -22.769  -4.907  1.00  0.00           C  
ATOM   2804  CG  MET   177      -0.927 -21.791  -4.186  1.00  0.00           C  
ATOM   2805  SD  MET   177       0.779 -22.386  -4.015  1.00  0.00           S  
ATOM   2806  CE  MET   177       1.362 -22.122  -5.712  1.00  0.00           C  
ATOM   2807  H   MET   177      -3.792 -24.112  -5.809  1.00  0.00           H  
ATOM   2808  HA  MET   177      -3.630 -21.571  -4.600  1.00  0.00           H  
ATOM   2809  HB2 MET   177      -2.121 -23.575  -4.214  1.00  0.00           H  
ATOM   2810  HB3 MET   177      -1.331 -23.208  -5.746  1.00  0.00           H  
ATOM   2811  HG2 MET   177      -0.896 -20.842  -4.720  1.00  0.00           H  
ATOM   2812  HG3 MET   177      -1.331 -21.602  -3.193  1.00  0.00           H  
ATOM   2813  HE1 MET   177       0.783 -22.725  -6.413  1.00  0.00           H  
ATOM   2814  HE2 MET   177       1.256 -21.072  -5.983  1.00  0.00           H  
ATOM   2815  HE3 MET   177       2.411 -22.405  -5.793  1.00  0.00           H  
ATOM   2816  N   TYR   178      -2.574 -21.505  -7.742  1.00  0.00           N  
ATOM   2817  CA  TYR   178      -2.317 -20.643  -8.904  1.00  0.00           C  
ATOM   2818  C   TYR   178      -3.586 -20.144  -9.636  1.00  0.00           C  
ATOM   2819  O   TYR   178      -3.464 -19.487 -10.671  1.00  0.00           O  
ATOM   2820  CB  TYR   178      -1.411 -21.409  -9.889  1.00  0.00           C  
ATOM   2821  CG  TYR   178       0.018 -21.678  -9.448  1.00  0.00           C  
ATOM   2822  CD1 TYR   178       0.558 -22.973  -9.585  1.00  0.00           C  
ATOM   2823  CD2 TYR   178       0.853 -20.619  -9.032  1.00  0.00           C  
ATOM   2824  CE1 TYR   178       1.925 -23.204  -9.349  1.00  0.00           C  
ATOM   2825  CE2 TYR   178       2.216 -20.848  -8.766  1.00  0.00           C  
ATOM   2826  CZ  TYR   178       2.760 -22.140  -8.943  1.00  0.00           C  
ATOM   2827  OH  TYR   178       4.090 -22.353  -8.761  1.00  0.00           O  
ATOM   2828  H   TYR   178      -2.493 -22.508  -7.873  1.00  0.00           H  
ATOM   2829  HA  TYR   178      -1.785 -19.749  -8.574  1.00  0.00           H  
ATOM   2830  HB2 TYR   178      -1.898 -22.352 -10.144  1.00  0.00           H  
ATOM   2831  HB3 TYR   178      -1.334 -20.834 -10.811  1.00  0.00           H  
ATOM   2832  HD1 TYR   178      -0.071 -23.784  -9.926  1.00  0.00           H  
ATOM   2833  HD2 TYR   178       0.457 -19.615  -8.964  1.00  0.00           H  
ATOM   2834  HE1 TYR   178       2.337 -24.189  -9.504  1.00  0.00           H  
ATOM   2835  HE2 TYR   178       2.861 -20.032  -8.477  1.00  0.00           H  
ATOM   2836  HH  TYR   178       4.359 -23.209  -9.121  1.00  0.00           H  
ATOM   2837  N   GLN   179      -4.807 -20.461  -9.186  1.00  0.00           N  
ATOM   2838  CA  GLN   179      -6.018 -20.201  -9.982  1.00  0.00           C  
ATOM   2839  C   GLN   179      -6.414 -18.712 -10.013  1.00  0.00           C  
ATOM   2840  O   GLN   179      -6.926 -18.254 -11.033  1.00  0.00           O  
ATOM   2841  CB  GLN   179      -7.170 -21.090  -9.471  1.00  0.00           C  
ATOM   2842  CG  GLN   179      -8.474 -21.019 -10.286  1.00  0.00           C  
ATOM   2843  CD  GLN   179      -8.311 -21.370 -11.764  1.00  0.00           C  
ATOM   2844  NE2 GLN   179      -7.963 -20.415 -12.598  1.00  0.00           N  
ATOM   2845  OE1 GLN   179      -8.486 -22.505 -12.186  1.00  0.00           O  
ATOM   2846  H   GLN   179      -4.894 -20.971  -8.314  1.00  0.00           H  
ATOM   2847  HA  GLN   179      -5.803 -20.484 -11.015  1.00  0.00           H  
ATOM   2848  HB2 GLN   179      -6.836 -22.127  -9.474  1.00  0.00           H  
ATOM   2849  HB3 GLN   179      -7.401 -20.813  -8.442  1.00  0.00           H  
ATOM   2850  HG2 GLN   179      -9.190 -21.715  -9.854  1.00  0.00           H  
ATOM   2851  HG3 GLN   179      -8.897 -20.019 -10.204  1.00  0.00           H  
ATOM   2852 1HE2 GLN   179      -7.911 -20.626 -13.588  1.00  0.00           H  
ATOM   2853 2HE2 GLN   179      -7.757 -19.486 -12.251  1.00  0.00           H  
ATOM   2854  N   VAL   180      -6.177 -17.964  -8.930  1.00  0.00           N  
ATOM   2855  CA  VAL   180      -6.492 -16.534  -8.753  1.00  0.00           C  
ATOM   2856  C   VAL   180      -7.983 -16.272  -8.999  1.00  0.00           C  
ATOM   2857  O   VAL   180      -8.389 -15.672  -9.993  1.00  0.00           O  
ATOM   2858  CB  VAL   180      -5.562 -15.581  -9.545  1.00  0.00           C  
ATOM   2859  CG1 VAL   180      -5.735 -14.131  -9.059  1.00  0.00           C  
ATOM   2860  CG2 VAL   180      -4.081 -15.953  -9.348  1.00  0.00           C  
ATOM   2861  H   VAL   180      -5.749 -18.419  -8.123  1.00  0.00           H  
ATOM   2862  HA  VAL   180      -6.310 -16.333  -7.698  1.00  0.00           H  
ATOM   2863  HB  VAL   180      -5.800 -15.622 -10.608  1.00  0.00           H  
ATOM   2864 1HG1 VAL   180      -5.053 -13.475  -9.603  1.00  0.00           H  
ATOM   2865 2HG1 VAL   180      -6.753 -13.784  -9.232  1.00  0.00           H  
ATOM   2866 3HG1 VAL   180      -5.514 -14.061  -7.992  1.00  0.00           H  
ATOM   2867 1HG2 VAL   180      -3.442 -15.227  -9.851  1.00  0.00           H  
ATOM   2868 2HG2 VAL   180      -3.841 -15.963  -8.284  1.00  0.00           H  
ATOM   2869 3HG2 VAL   180      -3.875 -16.934  -9.771  1.00  0.00           H  
ATOM   2870  N   SER   181      -8.808 -16.787  -8.083  1.00  0.00           N  
ATOM   2871  CA  SER   181     -10.271 -16.770  -8.191  1.00  0.00           C  
ATOM   2872  C   SER   181     -10.948 -16.654  -6.813  1.00  0.00           C  
ATOM   2873  O   SER   181     -11.812 -15.799  -6.629  1.00  0.00           O  
ATOM   2874  CB  SER   181     -10.695 -18.038  -8.948  1.00  0.00           C  
ATOM   2875  OG  SER   181     -12.062 -18.053  -9.307  1.00  0.00           O  
ATOM   2876  H   SER   181      -8.387 -17.314  -7.322  1.00  0.00           H  
ATOM   2877  HA  SER   181     -10.590 -15.902  -8.764  1.00  0.00           H  
ATOM   2878  HB2 SER   181     -10.109 -18.099  -9.867  1.00  0.00           H  
ATOM   2879  HB3 SER   181     -10.470 -18.915  -8.340  1.00  0.00           H  
ATOM   2880  HG  SER   181     -12.228 -18.902  -9.781  1.00  0.00           H  
TER   
HETATM 2881  O   WAT   181       1.116   9.763  -9.497  1.00  0.00           O  
HETATM 2882  H1  WAT   181       0.564  10.566  -9.551  1.00  0.00           H  
HETATM 2883  H2  WAT   181       0.435   9.059  -9.433  1.00  0.00           H  
ATOM   2884  N   SER   182     -10.515 -17.432  -5.814  1.00  0.00           N  
ATOM   2885  CA  SER   182     -10.929 -17.292  -4.407  1.00  0.00           C  
ATOM   2886  C   SER   182      -9.878 -16.609  -3.514  1.00  0.00           C  
ATOM   2887  O   SER   182     -10.249 -16.014  -2.501  1.00  0.00           O  
ATOM   2888  CB  SER   182     -11.284 -18.668  -3.823  1.00  0.00           C  
ATOM   2889  OG  SER   182     -10.233 -19.616  -3.947  1.00  0.00           O  
ATOM   2890  H   SER   182      -9.799 -18.128  -6.005  1.00  0.00           H  
ATOM   2891  HA  SER   182     -11.824 -16.672  -4.350  1.00  0.00           H  
ATOM   2892  HB2 SER   182     -11.528 -18.547  -2.768  1.00  0.00           H  
ATOM   2893  HB3 SER   182     -12.169 -19.051  -4.333  1.00  0.00           H  
ATOM   2894  HG  SER   182     -10.532 -20.434  -3.481  1.00  0.00           H  
ATOM   2895  N   MET   183      -8.589 -16.634  -3.887  1.00  0.00           N  
ATOM   2896  CA  MET   183      -7.482 -16.005  -3.149  1.00  0.00           C  
ATOM   2897  C   MET   183      -6.243 -15.760  -4.028  1.00  0.00           C  
ATOM   2898  O   MET   183      -6.076 -16.383  -5.077  1.00  0.00           O  
ATOM   2899  CB  MET   183      -7.164 -16.777  -1.849  1.00  0.00           C  
ATOM   2900  CG  MET   183      -6.959 -18.296  -1.991  1.00  0.00           C  
ATOM   2901  SD  MET   183      -5.483 -18.864  -2.879  1.00  0.00           S  
ATOM   2902  CE  MET   183      -4.194 -18.322  -1.727  1.00  0.00           C  
ATOM   2903  H   MET   183      -8.344 -17.152  -4.723  1.00  0.00           H  
ATOM   2904  HA  MET   183      -7.819 -15.013  -2.850  1.00  0.00           H  
ATOM   2905  HB2 MET   183      -6.286 -16.336  -1.375  1.00  0.00           H  
ATOM   2906  HB3 MET   183      -7.995 -16.627  -1.161  1.00  0.00           H  
ATOM   2907  HG2 MET   183      -6.924 -18.725  -0.988  1.00  0.00           H  
ATOM   2908  HG3 MET   183      -7.836 -18.720  -2.481  1.00  0.00           H  
ATOM   2909  HE1 MET   183      -4.358 -18.765  -0.745  1.00  0.00           H  
ATOM   2910  HE2 MET   183      -3.219 -18.626  -2.106  1.00  0.00           H  
ATOM   2911  HE3 MET   183      -4.205 -17.236  -1.642  1.00  0.00           H  
ATOM   2912  N   GLU   184      -5.389 -14.814  -3.651  1.00  0.00           N  
ATOM   2913  CA  GLU   184      -4.267 -14.409  -4.504  1.00  0.00           C  
ATOM   2914  C   GLU   184      -3.074 -15.384  -4.418  1.00  0.00           C  
ATOM   2915  O   GLU   184      -2.711 -15.850  -3.339  1.00  0.00           O  
ATOM   2916  CB  GLU   184      -3.846 -12.988  -4.128  1.00  0.00           C  
ATOM   2917  CG  GLU   184      -2.993 -12.319  -5.209  1.00  0.00           C  
ATOM   2918  CD  GLU   184      -2.388 -11.053  -4.636  1.00  0.00           C  
ATOM   2919  OE1 GLU   184      -1.359 -11.185  -3.936  1.00  0.00           O  
ATOM   2920  OE2 GLU   184      -2.973  -9.960  -4.797  1.00  0.00           O1-
ATOM   2921  H   GLU   184      -5.561 -14.345  -2.767  1.00  0.00           H  
ATOM   2922  HA  GLU   184      -4.621 -14.384  -5.536  1.00  0.00           H  
ATOM   2923  HB2 GLU   184      -4.736 -12.379  -3.996  1.00  0.00           H  
ATOM   2924  HB3 GLU   184      -3.309 -13.015  -3.179  1.00  0.00           H  
ATOM   2925  HG2 GLU   184      -2.183 -12.977  -5.521  1.00  0.00           H  
ATOM   2926  HG3 GLU   184      -3.611 -12.086  -6.078  1.00  0.00           H  
ATOM   2927  N   ALA   185      -2.426 -15.653  -5.556  1.00  0.00           N  
ATOM   2928  CA  ALA   185      -1.182 -16.426  -5.667  1.00  0.00           C  
ATOM   2929  C   ALA   185      -0.011 -15.832  -4.830  1.00  0.00           C  
ATOM   2930  O   ALA   185      -0.042 -14.638  -4.506  1.00  0.00           O  
ATOM   2931  CB  ALA   185      -0.843 -16.497  -7.166  1.00  0.00           C  
ATOM   2932  H   ALA   185      -2.794 -15.239  -6.398  1.00  0.00           H  
ATOM   2933  HA  ALA   185      -1.388 -17.434  -5.299  1.00  0.00           H  
ATOM   2934  HB1 ALA   185       0.077 -17.055  -7.331  1.00  0.00           H  
ATOM   2935  HB2 ALA   185      -1.650 -16.999  -7.703  1.00  0.00           H  
ATOM   2936  HB3 ALA   185      -0.714 -15.489  -7.565  1.00  0.00           H  
ATOM   2937  N   PRO   186       1.030 -16.625  -4.485  1.00  0.00           N  
ATOM   2938  CA  PRO   186       2.149 -16.189  -3.639  1.00  0.00           C  
ATOM   2939  C   PRO   186       3.068 -15.137  -4.289  1.00  0.00           C  
ATOM   2940  O   PRO   186       3.078 -14.941  -5.503  1.00  0.00           O  
ATOM   2941  CB  PRO   186       2.914 -17.469  -3.274  1.00  0.00           C  
ATOM   2942  CG  PRO   186       2.584 -18.423  -4.417  1.00  0.00           C  
ATOM   2943  CD  PRO   186       1.143 -18.055  -4.753  1.00  0.00           C  
ATOM   2944  HA  PRO   186       1.747 -15.756  -2.720  1.00  0.00           H  
ATOM   2945  HB2 PRO   186       3.989 -17.307  -3.190  1.00  0.00           H  
ATOM   2946  HB3 PRO   186       2.521 -17.873  -2.340  1.00  0.00           H  
ATOM   2947  HG2 PRO   186       3.224 -18.206  -5.274  1.00  0.00           H  
ATOM   2948  HG3 PRO   186       2.677 -19.468  -4.117  1.00  0.00           H  
ATOM   2949  HD2 PRO   186       0.934 -18.301  -5.793  1.00  0.00           H  
ATOM   2950  HD3 PRO   186       0.464 -18.600  -4.096  1.00  0.00           H  
ATOM   2951  N   SER   187       3.865 -14.470  -3.448  1.00  0.00           N  
ATOM   2952  CA  SER   187       4.688 -13.276  -3.743  1.00  0.00           C  
ATOM   2953  C   SER   187       5.735 -13.448  -4.857  1.00  0.00           C  
ATOM   2954  O   SER   187       6.143 -12.476  -5.497  1.00  0.00           O  
ATOM   2955  CB  SER   187       5.385 -12.797  -2.458  1.00  0.00           C  
ATOM   2956  OG  SER   187       6.276 -13.758  -1.915  1.00  0.00           O  
ATOM   2957  H   SER   187       3.847 -14.767  -2.473  1.00  0.00           H  
ATOM   2958  HA  SER   187       4.027 -12.470  -4.062  1.00  0.00           H  
ATOM   2959  HB2 SER   187       5.961 -11.903  -2.679  1.00  0.00           H  
ATOM   2960  HB3 SER   187       4.625 -12.547  -1.716  1.00  0.00           H  
ATOM   2961  HG  SER   187       6.537 -13.444  -1.018  1.00  0.00           H  
ATOM   2962  N   PHE   188       6.195 -14.677  -5.108  1.00  0.00           N  
ATOM   2963  CA  PHE   188       7.133 -15.002  -6.191  1.00  0.00           C  
ATOM   2964  C   PHE   188       6.458 -15.055  -7.573  1.00  0.00           C  
ATOM   2965  O   PHE   188       7.117 -14.802  -8.582  1.00  0.00           O  
ATOM   2966  CB  PHE   188       7.884 -16.305  -5.866  1.00  0.00           C  
ATOM   2967  CG  PHE   188       7.047 -17.570  -5.729  1.00  0.00           C  
ATOM   2968  CD1 PHE   188       6.571 -18.238  -6.875  1.00  0.00           C  
ATOM   2969  CD2 PHE   188       6.785 -18.108  -4.454  1.00  0.00           C  
ATOM   2970  CE1 PHE   188       5.822 -19.421  -6.747  1.00  0.00           C  
ATOM   2971  CE2 PHE   188       6.054 -19.305  -4.328  1.00  0.00           C  
ATOM   2972  CZ  PHE   188       5.571 -19.961  -5.473  1.00  0.00           C  
ATOM   2973  H   PHE   188       5.806 -15.431  -4.560  1.00  0.00           H  
ATOM   2974  HA  PHE   188       7.878 -14.204  -6.244  1.00  0.00           H  
ATOM   2975  HB2 PHE   188       8.629 -16.477  -6.643  1.00  0.00           H  
ATOM   2976  HB3 PHE   188       8.429 -16.148  -4.936  1.00  0.00           H  
ATOM   2977  HD1 PHE   188       6.777 -17.844  -7.860  1.00  0.00           H  
ATOM   2978  HD2 PHE   188       7.156 -17.616  -3.566  1.00  0.00           H  
ATOM   2979  HE1 PHE   188       5.441 -19.919  -7.628  1.00  0.00           H  
ATOM   2980  HE2 PHE   188       5.864 -19.718  -3.347  1.00  0.00           H  
ATOM   2981  HZ  PHE   188       5.003 -20.878  -5.376  1.00  0.00           H  
ATOM   2982  N   ALA   189       5.155 -15.356  -7.623  1.00  0.00           N  
ATOM   2983  CA  ALA   189       4.369 -15.424  -8.858  1.00  0.00           C  
ATOM   2984  C   ALA   189       3.829 -14.049  -9.291  1.00  0.00           C  
ATOM   2985  O   ALA   189       3.533 -13.844 -10.463  1.00  0.00           O  
ATOM   2986  CB  ALA   189       3.235 -16.435  -8.639  1.00  0.00           C  
ATOM   2987  H   ALA   189       4.667 -15.510  -6.750  1.00  0.00           H  
ATOM   2988  HA  ALA   189       5.000 -15.789  -9.672  1.00  0.00           H  
ATOM   2989  HB1 ALA   189       2.573 -16.093  -7.843  1.00  0.00           H  
ATOM   2990  HB2 ALA   189       2.657 -16.540  -9.560  1.00  0.00           H  
ATOM   2991  HB3 ALA   189       3.650 -17.408  -8.374  1.00  0.00           H  
ATOM   2992  N   SER   190       3.703 -13.107  -8.361  1.00  0.00           N  
ATOM   2993  CA  SER   190       3.280 -11.725  -8.605  1.00  0.00           C  
ATOM   2994  C   SER   190       4.443 -10.725  -8.677  1.00  0.00           C  
ATOM   2995  O   SER   190       4.365  -9.746  -9.420  1.00  0.00           O  
ATOM   2996  CB  SER   190       2.318 -11.310  -7.488  1.00  0.00           C  
ATOM   2997  OG  SER   190       2.935 -11.526  -6.232  1.00  0.00           O  
ATOM   2998  H   SER   190       3.861 -13.359  -7.393  1.00  0.00           H  
ATOM   2999  HA  SER   190       2.754 -11.663  -9.553  1.00  0.00           H  
ATOM   3000  HB2 SER   190       2.047 -10.258  -7.597  1.00  0.00           H  
ATOM   3001  HB3 SER   190       1.413 -11.916  -7.551  1.00  0.00           H  
ATOM   3002  HG  SER   190       2.216 -11.709  -5.575  1.00  0.00           H  
ATOM   3003  N   GLY   191       5.496 -10.935  -7.878  1.00  0.00           N  
ATOM   3004  CA  GLY   191       6.514  -9.937  -7.525  1.00  0.00           C  
ATOM   3005  C   GLY   191       6.036  -8.935  -6.462  1.00  0.00           C  
ATOM   3006  O   GLY   191       6.790  -8.044  -6.079  1.00  0.00           O  
ATOM   3007  H   GLY   191       5.500 -11.790  -7.334  1.00  0.00           H  
ATOM   3008  HA2 GLY   191       7.387 -10.450  -7.123  1.00  0.00           H  
ATOM   3009  HA3 GLY   191       6.797  -9.378  -8.414  1.00  0.00           H  
ATOM   3010  N   TYR   192       4.818  -9.093  -5.924  1.00  0.00           N  
ATOM   3011  CA  TYR   192       4.341  -8.337  -4.760  1.00  0.00           C  
ATOM   3012  C   TYR   192       5.101  -8.722  -3.482  1.00  0.00           C  
ATOM   3013  O   TYR   192       4.922  -9.812  -2.944  1.00  0.00           O  
ATOM   3014  CB  TYR   192       2.853  -8.604  -4.475  1.00  0.00           C  
ATOM   3015  CG  TYR   192       1.783  -8.020  -5.375  1.00  0.00           C  
ATOM   3016  CD1 TYR   192       1.851  -6.700  -5.864  1.00  0.00           C  
ATOM   3017  CD2 TYR   192       0.598  -8.757  -5.546  1.00  0.00           C  
ATOM   3018  CE1 TYR   192       0.722  -6.114  -6.475  1.00  0.00           C  
ATOM   3019  CE2 TYR   192      -0.525  -8.181  -6.151  1.00  0.00           C  
ATOM   3020  CZ  TYR   192      -0.480  -6.844  -6.584  1.00  0.00           C  
ATOM   3021  OH  TYR   192      -1.608  -6.260  -7.065  1.00  0.00           O  
ATOM   3022  H   TYR   192       4.273  -9.895  -6.217  1.00  0.00           H  
ATOM   3023  HA  TYR   192       4.482  -7.271  -4.938  1.00  0.00           H  
ATOM   3024  HB2 TYR   192       2.705  -9.681  -4.403  1.00  0.00           H  
ATOM   3025  HB3 TYR   192       2.635  -8.206  -3.482  1.00  0.00           H  
ATOM   3026  HD1 TYR   192       2.735  -6.099  -5.715  1.00  0.00           H  
ATOM   3027  HD2 TYR   192       0.515  -9.754  -5.151  1.00  0.00           H  
ATOM   3028  HE1 TYR   192       0.741  -5.088  -6.806  1.00  0.00           H  
ATOM   3029  HE2 TYR   192      -1.431  -8.754  -6.253  1.00  0.00           H  
ATOM   3030  HH  TYR   192      -2.388  -6.798  -6.877  1.00  0.00           H  
ATOM   3031  N   ASN   193       5.841  -7.774  -2.914  1.00  0.00           N  
ATOM   3032  CA  ASN   193       6.178  -7.760  -1.491  1.00  0.00           C  
ATOM   3033  C   ASN   193       5.848  -6.374  -0.917  1.00  0.00           C  
ATOM   3034  O   ASN   193       5.781  -5.392  -1.654  1.00  0.00           O  
ATOM   3035  CB  ASN   193       7.644  -8.184  -1.294  1.00  0.00           C  
ATOM   3036  CG  ASN   193       8.039  -8.295   0.178  1.00  0.00           C  
ATOM   3037  ND2 ASN   193       9.264  -7.949   0.525  1.00  0.00           N  
ATOM   3038  OD1 ASN   193       7.244  -8.672   1.031  1.00  0.00           O  
ATOM   3039  H   ASN   193       5.956  -6.910  -3.424  1.00  0.00           H  
ATOM   3040  HA  ASN   193       5.546  -8.483  -0.971  1.00  0.00           H  
ATOM   3041  HB2 ASN   193       7.794  -9.159  -1.758  1.00  0.00           H  
ATOM   3042  HB3 ASN   193       8.291  -7.466  -1.792  1.00  0.00           H  
ATOM   3043 1HD2 ASN   193       9.510  -8.030   1.500  1.00  0.00           H  
ATOM   3044 2HD2 ASN   193       9.923  -7.613  -0.158  1.00  0.00           H  
ATOM   3045  N   SER   194       5.629  -6.284   0.388  1.00  0.00           N  
ATOM   3046  CA  SER   194       5.292  -5.052   1.107  1.00  0.00           C  
ATOM   3047  C   SER   194       6.212  -4.959   2.320  1.00  0.00           C  
ATOM   3048  O   SER   194       6.201  -5.869   3.153  1.00  0.00           O  
ATOM   3049  CB  SER   194       3.819  -5.074   1.544  1.00  0.00           C  
ATOM   3050  OG  SER   194       3.555  -6.200   2.365  1.00  0.00           O  
ATOM   3051  H   SER   194       5.765  -7.112   0.957  1.00  0.00           H  
ATOM   3052  HA  SER   194       5.446  -4.181   0.473  1.00  0.00           H  
ATOM   3053  HB2 SER   194       3.598  -4.161   2.098  1.00  0.00           H  
ATOM   3054  HB3 SER   194       3.180  -5.111   0.661  1.00  0.00           H  
ATOM   3055  HG  SER   194       4.266  -6.252   3.026  1.00  0.00           H  
ATOM   3056  N   ILE   195       7.051  -3.925   2.400  1.00  0.00           N  
ATOM   3057  CA  ILE   195       8.167  -3.899   3.353  1.00  0.00           C  
ATOM   3058  C   ILE   195       8.331  -2.531   4.016  1.00  0.00           C  
ATOM   3059  O   ILE   195       8.078  -1.499   3.395  1.00  0.00           O  
ATOM   3060  CB  ILE   195       9.454  -4.380   2.631  1.00  0.00           C  
ATOM   3061  CG1 ILE   195      10.489  -4.892   3.645  1.00  0.00           C  
ATOM   3062  CG2 ILE   195      10.059  -3.303   1.719  1.00  0.00           C  
ATOM   3063  CD1 ILE   195      11.687  -5.614   3.017  1.00  0.00           C  
ATOM   3064  H   ILE   195       6.995  -3.162   1.723  1.00  0.00           H  
ATOM   3065  HA  ILE   195       7.942  -4.604   4.156  1.00  0.00           H  
ATOM   3066  HB  ILE   195       9.179  -5.230   2.003  1.00  0.00           H  
ATOM   3067 2HG1 ILE   195      10.856  -4.072   4.262  1.00  0.00           H  
ATOM   3068 3HG1 ILE   195       9.973  -5.605   4.281  1.00  0.00           H  
ATOM   3069 1HG2 ILE   195      10.469  -2.489   2.312  1.00  0.00           H  
ATOM   3070 2HG2 ILE   195      10.863  -3.722   1.118  1.00  0.00           H  
ATOM   3071 3HG2 ILE   195       9.291  -2.906   1.056  1.00  0.00           H  
ATOM   3072 1HD1 ILE   195      11.343  -6.402   2.347  1.00  0.00           H  
ATOM   3073 2HD1 ILE   195      12.311  -4.911   2.464  1.00  0.00           H  
ATOM   3074 3HD1 ILE   195      12.288  -6.063   3.809  1.00  0.00           H  
ATOM   3075  N   VAL   196       8.809  -2.543   5.258  1.00  0.00           N  
ATOM   3076  CA  VAL   196       9.281  -1.379   6.004  1.00  0.00           C  
ATOM   3077  C   VAL   196      10.723  -1.680   6.424  1.00  0.00           C  
ATOM   3078  O   VAL   196      10.925  -2.425   7.381  1.00  0.00           O  
ATOM   3079  CB  VAL   196       8.386  -1.092   7.234  1.00  0.00           C  
ATOM   3080  CG1 VAL   196       8.848   0.184   7.955  1.00  0.00           C  
ATOM   3081  CG2 VAL   196       6.911  -0.956   6.828  1.00  0.00           C  
ATOM   3082  H   VAL   196       8.891  -3.437   5.748  1.00  0.00           H  
ATOM   3083  HA  VAL   196       9.255  -0.500   5.361  1.00  0.00           H  
ATOM   3084  HB  VAL   196       8.451  -1.927   7.933  1.00  0.00           H  
ATOM   3085 1HG1 VAL   196       8.182   0.407   8.789  1.00  0.00           H  
ATOM   3086 2HG1 VAL   196       9.854   0.047   8.349  1.00  0.00           H  
ATOM   3087 3HG1 VAL   196       8.845   1.027   7.263  1.00  0.00           H  
ATOM   3088 1HG2 VAL   196       6.521  -1.928   6.528  1.00  0.00           H  
ATOM   3089 2HG2 VAL   196       6.320  -0.587   7.666  1.00  0.00           H  
ATOM   3090 3HG2 VAL   196       6.823  -0.270   5.988  1.00  0.00           H  
ATOM   3091  N   PRO   197      11.744  -1.176   5.709  1.00  0.00           N  
ATOM   3092  CA  PRO   197      13.120  -1.286   6.160  1.00  0.00           C  
ATOM   3093  C   PRO   197      13.362  -0.228   7.253  1.00  0.00           C  
ATOM   3094  O   PRO   197      12.759   0.848   7.207  1.00  0.00           O  
ATOM   3095  CB  PRO   197      13.969  -1.053   4.910  1.00  0.00           C  
ATOM   3096  CG  PRO   197      13.125  -0.069   4.107  1.00  0.00           C  
ATOM   3097  CD  PRO   197      11.680  -0.438   4.456  1.00  0.00           C  
ATOM   3098  HA  PRO   197      13.304  -2.291   6.540  1.00  0.00           H  
ATOM   3099  HB2 PRO   197      14.950  -0.642   5.148  1.00  0.00           H  
ATOM   3100  HB3 PRO   197      14.067  -1.989   4.359  1.00  0.00           H  
ATOM   3101  HG2 PRO   197      13.344   0.933   4.463  1.00  0.00           H  
ATOM   3102  HG3 PRO   197      13.318  -0.147   3.038  1.00  0.00           H  
ATOM   3103  HD2 PRO   197      11.077   0.466   4.559  1.00  0.00           H  
ATOM   3104  HD3 PRO   197      11.264  -1.075   3.679  1.00  0.00           H  
ATOM   3105  N   PRO   198      14.228  -0.506   8.241  1.00  0.00           N  
ATOM   3106  CA  PRO   198      14.602   0.444   9.287  1.00  0.00           C  
ATOM   3107  C   PRO   198      15.551   1.532   8.754  1.00  0.00           C  
ATOM   3108  O   PRO   198      16.771   1.465   8.915  1.00  0.00           O  
ATOM   3109  CB  PRO   198      15.215  -0.412  10.399  1.00  0.00           C  
ATOM   3110  CG  PRO   198      15.848  -1.566   9.629  1.00  0.00           C  
ATOM   3111  CD  PRO   198      14.892  -1.782   8.460  1.00  0.00           C  
ATOM   3112  HA  PRO   198      13.711   0.932   9.679  1.00  0.00           H  
ATOM   3113  HB2 PRO   198      15.948   0.132  10.993  1.00  0.00           H  
ATOM   3114  HB3 PRO   198      14.421  -0.795  11.040  1.00  0.00           H  
ATOM   3115  HG2 PRO   198      16.821  -1.256   9.250  1.00  0.00           H  
ATOM   3116  HG3 PRO   198      15.933  -2.461  10.242  1.00  0.00           H  
ATOM   3117  HD2 PRO   198      15.439  -2.103   7.575  1.00  0.00           H  
ATOM   3118  HD3 PRO   198      14.151  -2.534   8.733  1.00  0.00           H  
ATOM   3119  N   TYR   199      14.977   2.572   8.140  1.00  0.00           N  
ATOM   3120  CA  TYR   199      15.705   3.749   7.651  1.00  0.00           C  
ATOM   3121  C   TYR   199      16.564   4.392   8.751  1.00  0.00           C  
ATOM   3122  O   TYR   199      17.719   4.749   8.494  1.00  0.00           O  
ATOM   3123  CB  TYR   199      14.727   4.758   7.025  1.00  0.00           C  
ATOM   3124  CG  TYR   199      14.135   4.303   5.701  1.00  0.00           C  
ATOM   3125  CD1 TYR   199      14.938   4.333   4.545  1.00  0.00           C  
ATOM   3126  CD2 TYR   199      12.809   3.830   5.617  1.00  0.00           C  
ATOM   3127  CE1 TYR   199      14.431   3.860   3.322  1.00  0.00           C  
ATOM   3128  CE2 TYR   199      12.297   3.348   4.394  1.00  0.00           C  
ATOM   3129  CZ  TYR   199      13.122   3.344   3.245  1.00  0.00           C  
ATOM   3130  OH  TYR   199      12.704   2.813   2.067  1.00  0.00           O  
ATOM   3131  H   TYR   199      13.974   2.534   7.998  1.00  0.00           H  
ATOM   3132  HA  TYR   199      16.394   3.421   6.873  1.00  0.00           H  
ATOM   3133  HB2 TYR   199      13.928   4.976   7.734  1.00  0.00           H  
ATOM   3134  HB3 TYR   199      15.262   5.691   6.846  1.00  0.00           H  
ATOM   3135  HD1 TYR   199      15.953   4.696   4.609  1.00  0.00           H  
ATOM   3136  HD2 TYR   199      12.189   3.812   6.501  1.00  0.00           H  
ATOM   3137  HE1 TYR   199      15.036   3.850   2.431  1.00  0.00           H  
ATOM   3138  HE2 TYR   199      11.292   2.952   4.345  1.00  0.00           H  
ATOM   3139  HH  TYR   199      11.974   2.180   2.139  1.00  0.00           H  
ATOM   3140  N   GLU   200      16.041   4.469   9.980  1.00  0.00           N  
ATOM   3141  CA  GLU   200      16.701   5.024  11.165  1.00  0.00           C  
ATOM   3142  C   GLU   200      18.131   4.498  11.358  1.00  0.00           C  
ATOM   3143  O   GLU   200      19.008   5.286  11.708  1.00  0.00           O  
ATOM   3144  CB  GLU   200      15.884   4.729  12.439  1.00  0.00           C  
ATOM   3145  CG  GLU   200      14.589   5.546  12.576  1.00  0.00           C  
ATOM   3146  CD  GLU   200      13.353   4.906  11.943  1.00  0.00           C  
ATOM   3147  OE1 GLU   200      13.454   4.223  10.899  1.00  0.00           O  
ATOM   3148  OE2 GLU   200      12.248   5.095  12.494  1.00  0.00           O1-
ATOM   3149  H   GLU   200      15.081   4.141  10.095  1.00  0.00           H  
ATOM   3150  HA  GLU   200      16.771   6.106  11.046  1.00  0.00           H  
ATOM   3151  HB2 GLU   200      15.665   3.662  12.509  1.00  0.00           H  
ATOM   3152  HB3 GLU   200      16.510   4.988  13.294  1.00  0.00           H  
ATOM   3153  HG2 GLU   200      14.387   5.661  13.642  1.00  0.00           H  
ATOM   3154  HG3 GLU   200      14.737   6.545  12.165  1.00  0.00           H  
ATOM   3155  N   THR   201      18.400   3.210  11.086  1.00  0.00           N  
ATOM   3156  CA  THR   201      19.743   2.627  11.237  1.00  0.00           C  
ATOM   3157  C   THR   201      20.759   3.295  10.316  1.00  0.00           C  
ATOM   3158  O   THR   201      21.866   3.601  10.751  1.00  0.00           O  
ATOM   3159  CB  THR   201      19.711   1.113  10.994  1.00  0.00           C  
ATOM   3160  CG2 THR   201      21.053   0.471  11.344  1.00  0.00           C  
ATOM   3161  OG1 THR   201      18.737   0.525  11.820  1.00  0.00           O  
ATOM   3162  H   THR   201      17.646   2.595  10.802  1.00  0.00           H  
ATOM   3163  HA  THR   201      20.084   2.802  12.256  1.00  0.00           H  
ATOM   3164  HB  THR   201      19.464   0.907   9.950  1.00  0.00           H  
ATOM   3165  HG1 THR   201      18.662  -0.414  11.545  1.00  0.00           H  
ATOM   3166 1HG2 THR   201      21.815   0.793  10.636  1.00  0.00           H  
ATOM   3167 2HG2 THR   201      21.347   0.762  12.352  1.00  0.00           H  
ATOM   3168 3HG2 THR   201      20.972  -0.614  11.298  1.00  0.00           H  
ATOM   3169  N   VAL   202      20.389   3.558   9.063  1.00  0.00           N  
ATOM   3170  CA  VAL   202      21.293   4.152   8.062  1.00  0.00           C  
ATOM   3171  C   VAL   202      21.477   5.653   8.322  1.00  0.00           C  
ATOM   3172  O   VAL   202      22.589   6.165   8.202  1.00  0.00           O  
ATOM   3173  CB  VAL   202      20.794   3.911   6.616  1.00  0.00           C  
ATOM   3174  CG1 VAL   202      21.781   4.478   5.579  1.00  0.00           C  
ATOM   3175  CG2 VAL   202      20.609   2.404   6.353  1.00  0.00           C  
ATOM   3176  H   VAL   202      19.422   3.382   8.814  1.00  0.00           H  
ATOM   3177  HA  VAL   202      22.265   3.667   8.163  1.00  0.00           H  
ATOM   3178  HB  VAL   202      19.828   4.403   6.487  1.00  0.00           H  
ATOM   3179 1HG1 VAL   202      22.780   4.078   5.760  1.00  0.00           H  
ATOM   3180 2HG1 VAL   202      21.469   4.209   4.571  1.00  0.00           H  
ATOM   3181 3HG1 VAL   202      21.814   5.566   5.641  1.00  0.00           H  
ATOM   3182 1HG2 VAL   202      20.311   2.237   5.318  1.00  0.00           H  
ATOM   3183 2HG2 VAL   202      21.546   1.876   6.539  1.00  0.00           H  
ATOM   3184 3HG2 VAL   202      19.831   1.998   6.998  1.00  0.00           H  
ATOM   3185  N   LEU   203      20.405   6.354   8.714  1.00  0.00           N  
ATOM   3186  CA  LEU   203      20.447   7.796   8.974  1.00  0.00           C  
ATOM   3187  C   LEU   203      21.164   8.129  10.291  1.00  0.00           C  
ATOM   3188  O   LEU   203      21.922   9.101  10.320  1.00  0.00           O  
ATOM   3189  CB  LEU   203      19.017   8.375   8.929  1.00  0.00           C  
ATOM   3190  CG  LEU   203      18.544   8.795   7.517  1.00  0.00           C  
ATOM   3191  CD1 LEU   203      18.448   7.630   6.520  1.00  0.00           C  
ATOM   3192  CD2 LEU   203      17.174   9.481   7.608  1.00  0.00           C  
ATOM   3193  H   LEU   203      19.514   5.877   8.794  1.00  0.00           H  
ATOM   3194  HA  LEU   203      21.036   8.276   8.191  1.00  0.00           H  
ATOM   3195  HB2 LEU   203      18.310   7.664   9.364  1.00  0.00           H  
ATOM   3196  HB3 LEU   203      19.000   9.271   9.552  1.00  0.00           H  
ATOM   3197  HG  LEU   203      19.252   9.523   7.122  1.00  0.00           H  
ATOM   3198 1HD1 LEU   203      18.084   8.001   5.563  1.00  0.00           H  
ATOM   3199 2HD1 LEU   203      19.429   7.185   6.358  1.00  0.00           H  
ATOM   3200 3HD1 LEU   203      17.758   6.873   6.890  1.00  0.00           H  
ATOM   3201 1HD2 LEU   203      17.231  10.340   8.279  1.00  0.00           H  
ATOM   3202 2HD2 LEU   203      16.868   9.830   6.622  1.00  0.00           H  
ATOM   3203 3HD2 LEU   203      16.432   8.780   7.986  1.00  0.00           H  
ATOM   3204  N   GLU   204      20.954   7.348  11.358  1.00  0.00           N  
ATOM   3205  CA  GLU   204      21.453   7.650  12.706  1.00  0.00           C  
ATOM   3206  C   GLU   204      22.736   6.902  13.108  1.00  0.00           C  
ATOM   3207  O   GLU   204      23.435   7.382  13.999  1.00  0.00           O  
ATOM   3208  CB  GLU   204      20.384   7.346  13.768  1.00  0.00           C  
ATOM   3209  CG  GLU   204      19.076   8.138  13.603  1.00  0.00           C  
ATOM   3210  CD  GLU   204      18.085   7.883  14.742  1.00  0.00           C  
ATOM   3211  OE1 GLU   204      18.422   7.166  15.718  1.00  0.00           O  
ATOM   3212  OE2 GLU   204      16.964   8.440  14.687  1.00  0.00           O1-
ATOM   3213  H   GLU   204      20.305   6.570  11.266  1.00  0.00           H  
ATOM   3214  HA  GLU   204      21.673   8.714  12.773  1.00  0.00           H  
ATOM   3215  HB2 GLU   204      20.168   6.278  13.769  1.00  0.00           H  
ATOM   3216  HB3 GLU   204      20.807   7.602  14.738  1.00  0.00           H  
ATOM   3217  HG2 GLU   204      19.311   9.202  13.587  1.00  0.00           H  
ATOM   3218  HG3 GLU   204      18.601   7.873  12.659  1.00  0.00           H  
ATOM   3219  N   ASP   205      23.065   5.745  12.517  1.00  0.00           N  
ATOM   3220  CA  ASP   205      24.250   4.953  12.903  1.00  0.00           C  
ATOM   3221  C   ASP   205      25.238   4.715  11.747  1.00  0.00           C  
ATOM   3222  O   ASP   205      26.449   4.786  11.966  1.00  0.00           O  
ATOM   3223  CB  ASP   205      23.781   3.632  13.551  1.00  0.00           C  
ATOM   3224  CG  ASP   205      24.767   3.085  14.588  1.00  0.00           C  
ATOM   3225  OD1 ASP   205      25.235   3.882  15.440  1.00  0.00           O  
ATOM   3226  OD2 ASP   205      25.009   1.857  14.615  1.00  0.00           O1-
ATOM   3227  H   ASP   205      22.445   5.352  11.818  1.00  0.00           H  
ATOM   3228  HA  ASP   205      24.813   5.512  13.648  1.00  0.00           H  
ATOM   3229  HB2 ASP   205      22.834   3.802  14.067  1.00  0.00           H  
ATOM   3230  HB3 ASP   205      23.605   2.886  12.774  1.00  0.00           H  
ATOM   3231  N   GLY   206      24.745   4.501  10.521  1.00  0.00           N  
ATOM   3232  CA  GLY   206      25.565   4.350   9.310  1.00  0.00           C  
ATOM   3233  C   GLY   206      26.162   2.948   9.159  1.00  0.00           C  
ATOM   3234  O   GLY   206      26.387   2.233  10.138  1.00  0.00           O  
ATOM   3235  H   GLY   206      23.738   4.416  10.429  1.00  0.00           H  
ATOM   3236  HA2 GLY   206      24.948   4.559   8.435  1.00  0.00           H  
ATOM   3237  HA3 GLY   206      26.394   5.057   9.331  1.00  0.00           H  
ATOM   3238  N   LEU   207      26.443   2.537   7.917  1.00  0.00           N  
ATOM   3239  CA  LEU   207      26.866   1.162   7.611  1.00  0.00           C  
ATOM   3240  C   LEU   207      28.188   0.767   8.290  1.00  0.00           C  
ATOM   3241  O   LEU   207      28.314  -0.376   8.728  1.00  0.00           O  
ATOM   3242  CB  LEU   207      26.956   0.967   6.088  1.00  0.00           C  
ATOM   3243  CG  LEU   207      25.629   1.120   5.316  1.00  0.00           C  
ATOM   3244  CD1 LEU   207      25.920   0.927   3.822  1.00  0.00           C  
ATOM   3245  CD2 LEU   207      24.543   0.133   5.770  1.00  0.00           C  
ATOM   3246  H   LEU   207      26.310   3.188   7.149  1.00  0.00           H  
ATOM   3247  HA  LEU   207      26.120   0.473   8.008  1.00  0.00           H  
ATOM   3248  HB2 LEU   207      27.674   1.687   5.694  1.00  0.00           H  
ATOM   3249  HB3 LEU   207      27.348  -0.033   5.898  1.00  0.00           H  
ATOM   3250  HG  LEU   207      25.242   2.127   5.459  1.00  0.00           H  
ATOM   3251 1HD1 LEU   207      26.703   1.616   3.507  1.00  0.00           H  
ATOM   3252 2HD1 LEU   207      26.253  -0.093   3.631  1.00  0.00           H  
ATOM   3253 3HD1 LEU   207      25.019   1.130   3.242  1.00  0.00           H  
ATOM   3254 1HD2 LEU   207      23.655   0.252   5.151  1.00  0.00           H  
ATOM   3255 2HD2 LEU   207      24.904  -0.892   5.683  1.00  0.00           H  
ATOM   3256 3HD2 LEU   207      24.260   0.332   6.803  1.00  0.00           H  
ATOM   3257  N   LEU   208      29.141   1.693   8.442  1.00  0.00           N  
ATOM   3258  CA  LEU   208      30.432   1.442   9.097  1.00  0.00           C  
ATOM   3259  C   LEU   208      30.267   0.958  10.546  1.00  0.00           C  
ATOM   3260  O   LEU   208      30.941   0.014  10.955  1.00  0.00           O  
ATOM   3261  CB  LEU   208      31.280   2.727   9.000  1.00  0.00           C  
ATOM   3262  CG  LEU   208      32.694   2.634   9.612  1.00  0.00           C  
ATOM   3263  CD1 LEU   208      33.542   1.525   8.967  1.00  0.00           C  
ATOM   3264  CD2 LEU   208      33.401   3.984   9.433  1.00  0.00           C  
ATOM   3265  H   LEU   208      28.972   2.624   8.070  1.00  0.00           H  
ATOM   3266  HA  LEU   208      30.938   0.644   8.554  1.00  0.00           H  
ATOM   3267  HB2 LEU   208      31.376   2.997   7.947  1.00  0.00           H  
ATOM   3268  HB3 LEU   208      30.742   3.535   9.500  1.00  0.00           H  
ATOM   3269  HG  LEU   208      32.613   2.432  10.681  1.00  0.00           H  
ATOM   3270 1HD1 LEU   208      34.552   1.552   9.376  1.00  0.00           H  
ATOM   3271 2HD1 LEU   208      33.115   0.546   9.186  1.00  0.00           H  
ATOM   3272 3HD1 LEU   208      33.583   1.669   7.887  1.00  0.00           H  
ATOM   3273 1HD2 LEU   208      34.395   3.943   9.880  1.00  0.00           H  
ATOM   3274 2HD2 LEU   208      33.499   4.223   8.373  1.00  0.00           H  
ATOM   3275 3HD2 LEU   208      32.828   4.770   9.925  1.00  0.00           H  
ATOM   3276  N   ALA   209      29.325   1.532  11.300  1.00  0.00           N  
ATOM   3277  CA  ALA   209      29.005   1.072  12.650  1.00  0.00           C  
ATOM   3278  C   ALA   209      28.398  -0.342  12.640  1.00  0.00           C  
ATOM   3279  O   ALA   209      28.762  -1.174  13.470  1.00  0.00           O  
ATOM   3280  CB  ALA   209      28.067   2.098  13.296  1.00  0.00           C  
ATOM   3281  H   ALA   209      28.767   2.276  10.901  1.00  0.00           H  
ATOM   3282  HA  ALA   209      29.923   1.024  13.239  1.00  0.00           H  
ATOM   3283  HB1 ALA   209      27.130   2.164  12.741  1.00  0.00           H  
ATOM   3284  HB2 ALA   209      27.852   1.799  14.320  1.00  0.00           H  
ATOM   3285  HB3 ALA   209      28.544   3.080  13.311  1.00  0.00           H  
ATOM   3286  N   ARG   210      27.523  -0.651  11.670  1.00  0.00           N  
ATOM   3287  CA  ARG   210      26.908  -1.984  11.555  1.00  0.00           C  
ATOM   3288  C   ARG   210      27.926  -3.053  11.114  1.00  0.00           C  
ATOM   3289  O   ARG   210      27.849  -4.188  11.581  1.00  0.00           O  
ATOM   3290  CB  ARG   210      25.663  -1.965  10.646  1.00  0.00           C  
ATOM   3291  CG  ARG   210      24.669  -0.806  10.870  1.00  0.00           C  
ATOM   3292  CD  ARG   210      24.319  -0.443  12.325  1.00  0.00           C  
ATOM   3293  NE  ARG   210      23.375  -1.381  12.959  1.00  0.00           N  
ATOM   3294  CZ  ARG   210      22.834  -1.223  14.164  1.00  0.00           C  
ATOM   3295  NH1 ARG   210      23.153  -0.214  14.942  1.00  0.00           N1+
ATOM   3296  NH2 ARG   210      21.949  -2.099  14.584  1.00  0.00           N  
ATOM   3297  H   ARG   210      27.283   0.065  10.996  1.00  0.00           H  
ATOM   3298  HA  ARG   210      26.569  -2.272  12.550  1.00  0.00           H  
ATOM   3299  HB2 ARG   210      25.987  -1.929   9.604  1.00  0.00           H  
ATOM   3300  HB3 ARG   210      25.127  -2.903  10.786  1.00  0.00           H  
ATOM   3301  HG2 ARG   210      25.097   0.081  10.411  1.00  0.00           H  
ATOM   3302  HG3 ARG   210      23.749  -1.026  10.328  1.00  0.00           H  
ATOM   3303  HD2 ARG   210      25.225  -0.368  12.927  1.00  0.00           H  
ATOM   3304  HD3 ARG   210      23.861   0.548  12.313  1.00  0.00           H  
ATOM   3305  HE  ARG   210      23.046  -2.175  12.421  1.00  0.00           H  
ATOM   3306 1HH1 ARG   210      23.867   0.457  14.661  1.00  0.00           H  
ATOM   3307 2HH1 ARG   210      22.709  -0.084  15.843  1.00  0.00           H  
ATOM   3308 1HH2 ARG   210      21.673  -2.835  13.939  1.00  0.00           H  
ATOM   3309 2HH2 ARG   210      21.545  -2.062  15.515  1.00  0.00           H  
ATOM   3310  N   ILE   211      28.929  -2.697  10.298  1.00  0.00           N  
ATOM   3311  CA  ILE   211      30.113  -3.545  10.030  1.00  0.00           C  
ATOM   3312  C   ILE   211      30.861  -3.835  11.337  1.00  0.00           C  
ATOM   3313  O   ILE   211      31.090  -4.998  11.657  1.00  0.00           O  
ATOM   3314  CB  ILE   211      31.035  -2.908   8.954  1.00  0.00           C  
ATOM   3315  CG1 ILE   211      30.347  -2.905   7.568  1.00  0.00           C  
ATOM   3316  CG2 ILE   211      32.392  -3.645   8.868  1.00  0.00           C  
ATOM   3317  CD1 ILE   211      31.086  -2.067   6.513  1.00  0.00           C  
ATOM   3318  H   ILE   211      28.893  -1.765   9.892  1.00  0.00           H  
ATOM   3319  HA  ILE   211      29.782  -4.516   9.665  1.00  0.00           H  
ATOM   3320  HB  ILE   211      31.240  -1.877   9.241  1.00  0.00           H  
ATOM   3321 2HG1 ILE   211      30.254  -3.928   7.204  1.00  0.00           H  
ATOM   3322 3HG1 ILE   211      29.341  -2.499   7.662  1.00  0.00           H  
ATOM   3323 1HG2 ILE   211      32.925  -3.585   9.815  1.00  0.00           H  
ATOM   3324 2HG2 ILE   211      32.240  -4.694   8.613  1.00  0.00           H  
ATOM   3325 3HG2 ILE   211      33.035  -3.185   8.119  1.00  0.00           H  
ATOM   3326 1HD1 ILE   211      30.489  -2.009   5.605  1.00  0.00           H  
ATOM   3327 2HD1 ILE   211      31.252  -1.058   6.887  1.00  0.00           H  
ATOM   3328 3HD1 ILE   211      32.041  -2.525   6.256  1.00  0.00           H  
ATOM   3329  N   LYS   212      31.192  -2.815  12.136  1.00  0.00           N  
ATOM   3330  CA  LYS   212      31.882  -3.029  13.416  1.00  0.00           C  
ATOM   3331  C   LYS   212      31.074  -3.892  14.406  1.00  0.00           C  
ATOM   3332  O   LYS   212      31.671  -4.717  15.098  1.00  0.00           O  
ATOM   3333  CB  LYS   212      32.308  -1.679  14.022  1.00  0.00           C  
ATOM   3334  CG  LYS   212      33.576  -1.146  13.331  1.00  0.00           C  
ATOM   3335  CD  LYS   212      34.122   0.099  14.041  1.00  0.00           C  
ATOM   3336  CE  LYS   212      35.544   0.410  13.561  1.00  0.00           C  
ATOM   3337  NZ  LYS   212      36.115   1.571  14.279  1.00  0.00           N1+
ATOM   3338  H   LYS   212      31.008  -1.864  11.831  1.00  0.00           H  
ATOM   3339  HA  LYS   212      32.785  -3.607  13.217  1.00  0.00           H  
ATOM   3340  HB2 LYS   212      31.499  -0.952  13.942  1.00  0.00           H  
ATOM   3341  HB3 LYS   212      32.533  -1.830  15.079  1.00  0.00           H  
ATOM   3342  HG2 LYS   212      34.339  -1.923  13.363  1.00  0.00           H  
ATOM   3343  HG3 LYS   212      33.362  -0.906  12.289  1.00  0.00           H  
ATOM   3344  HD2 LYS   212      33.463   0.949  13.855  1.00  0.00           H  
ATOM   3345  HD3 LYS   212      34.162  -0.097  15.112  1.00  0.00           H  
ATOM   3346  HE2 LYS   212      36.170  -0.467  13.742  1.00  0.00           H  
ATOM   3347  HE3 LYS   212      35.533   0.609  12.486  1.00  0.00           H  
ATOM   3348  HZ1 LYS   212      37.119   1.639  14.130  1.00  0.00           H  
ATOM   3349  HZ2 LYS   212      35.716   2.441  13.932  1.00  0.00           H  
ATOM   3350  HZ3 LYS   212      35.973   1.503  15.281  1.00  0.00           H  
ATOM   3351  N   LEU   213      29.739  -3.790  14.439  1.00  0.00           N  
ATOM   3352  CA  LEU   213      28.885  -4.721  15.197  1.00  0.00           C  
ATOM   3353  C   LEU   213      29.018  -6.161  14.680  1.00  0.00           C  
ATOM   3354  O   LEU   213      29.283  -7.064  15.473  1.00  0.00           O  
ATOM   3355  CB  LEU   213      27.417  -4.258  15.159  1.00  0.00           C  
ATOM   3356  CG  LEU   213      27.121  -2.968  15.952  1.00  0.00           C  
ATOM   3357  CD1 LEU   213      25.670  -2.550  15.683  1.00  0.00           C  
ATOM   3358  CD2 LEU   213      27.344  -3.146  17.462  1.00  0.00           C  
ATOM   3359  H   LEU   213      29.306  -3.049  13.899  1.00  0.00           H  
ATOM   3360  HA  LEU   213      29.225  -4.749  16.232  1.00  0.00           H  
ATOM   3361  HB2 LEU   213      27.123  -4.112  14.120  1.00  0.00           H  
ATOM   3362  HB3 LEU   213      26.791  -5.055  15.563  1.00  0.00           H  
ATOM   3363  HG  LEU   213      27.772  -2.170  15.602  1.00  0.00           H  
ATOM   3364 1HD1 LEU   213      25.461  -1.608  16.186  1.00  0.00           H  
ATOM   3365 2HD1 LEU   213      25.521  -2.409  14.615  1.00  0.00           H  
ATOM   3366 3HD1 LEU   213      24.981  -3.312  16.043  1.00  0.00           H  
ATOM   3367 1HD2 LEU   213      28.401  -3.303  17.672  1.00  0.00           H  
ATOM   3368 2HD2 LEU   213      27.026  -2.246  17.990  1.00  0.00           H  
ATOM   3369 3HD2 LEU   213      26.773  -3.996  17.833  1.00  0.00           H  
ATOM   3370  N   ALA   214      28.893  -6.383  13.367  1.00  0.00           N  
ATOM   3371  CA  ALA   214      29.059  -7.702  12.754  1.00  0.00           C  
ATOM   3372  C   ALA   214      30.441  -8.311  13.058  1.00  0.00           C  
ATOM   3373  O   ALA   214      30.520  -9.462  13.493  1.00  0.00           O  
ATOM   3374  CB  ALA   214      28.804  -7.568  11.247  1.00  0.00           C  
ATOM   3375  H   ALA   214      28.662  -5.601  12.761  1.00  0.00           H  
ATOM   3376  HA  ALA   214      28.311  -8.380  13.171  1.00  0.00           H  
ATOM   3377  HB1 ALA   214      27.796  -7.199  11.073  1.00  0.00           H  
ATOM   3378  HB2 ALA   214      29.518  -6.877  10.801  1.00  0.00           H  
ATOM   3379  HB3 ALA   214      28.910  -8.540  10.764  1.00  0.00           H  
ATOM   3380  N   GLU   215      31.519  -7.542  12.895  1.00  0.00           N  
ATOM   3381  CA  GLU   215      32.888  -8.020  13.120  1.00  0.00           C  
ATOM   3382  C   GLU   215      33.231  -8.248  14.607  1.00  0.00           C  
ATOM   3383  O   GLU   215      34.044  -9.124  14.912  1.00  0.00           O  
ATOM   3384  CB  GLU   215      33.906  -7.096  12.430  1.00  0.00           C  
ATOM   3385  CG  GLU   215      33.748  -7.121  10.899  1.00  0.00           C  
ATOM   3386  CD  GLU   215      35.051  -6.749  10.200  1.00  0.00           C  
ATOM   3387  OE1 GLU   215      35.741  -7.676   9.712  1.00  0.00           O  
ATOM   3388  OE2 GLU   215      35.434  -5.555  10.192  1.00  0.00           O1-
ATOM   3389  H   GLU   215      31.385  -6.605  12.515  1.00  0.00           H  
ATOM   3390  HA  GLU   215      32.969  -8.996  12.642  1.00  0.00           H  
ATOM   3391  HB2 GLU   215      33.801  -6.075  12.798  1.00  0.00           H  
ATOM   3392  HB3 GLU   215      34.907  -7.450  12.682  1.00  0.00           H  
ATOM   3393  HG2 GLU   215      33.461  -8.123  10.577  1.00  0.00           H  
ATOM   3394  HG3 GLU   215      32.963  -6.431  10.593  1.00  0.00           H  
ATOM   3395  N   LYS   216      32.579  -7.553  15.552  1.00  0.00           N  
ATOM   3396  CA  LYS   216      32.566  -7.947  16.972  1.00  0.00           C  
ATOM   3397  C   LYS   216      31.848  -9.293  17.162  1.00  0.00           C  
ATOM   3398  O   LYS   216      32.394 -10.215  17.767  1.00  0.00           O  
ATOM   3399  CB  LYS   216      31.873  -6.861  17.821  1.00  0.00           C  
ATOM   3400  CG  LYS   216      32.750  -5.630  18.088  1.00  0.00           C  
ATOM   3401  CD  LYS   216      31.934  -4.561  18.832  1.00  0.00           C  
ATOM   3402  CE  LYS   216      32.829  -3.362  19.151  1.00  0.00           C  
ATOM   3403  NZ  LYS   216      32.174  -2.378  20.046  1.00  0.00           N1+
ATOM   3404  H   LYS   216      31.984  -6.782  15.266  1.00  0.00           H  
ATOM   3405  HA  LYS   216      33.588  -8.081  17.333  1.00  0.00           H  
ATOM   3406  HB2 LYS   216      30.952  -6.548  17.331  1.00  0.00           H  
ATOM   3407  HB3 LYS   216      31.607  -7.292  18.788  1.00  0.00           H  
ATOM   3408  HG2 LYS   216      33.603  -5.928  18.700  1.00  0.00           H  
ATOM   3409  HG3 LYS   216      33.122  -5.220  17.151  1.00  0.00           H  
ATOM   3410  HD2 LYS   216      31.097  -4.239  18.210  1.00  0.00           H  
ATOM   3411  HD3 LYS   216      31.548  -4.988  19.758  1.00  0.00           H  
ATOM   3412  HE2 LYS   216      33.739  -3.725  19.633  1.00  0.00           H  
ATOM   3413  HE3 LYS   216      33.121  -2.875  18.215  1.00  0.00           H  
ATOM   3414  HZ1 LYS   216      31.335  -1.975  19.636  1.00  0.00           H  
ATOM   3415  HZ2 LYS   216      31.912  -2.789  20.938  1.00  0.00           H  
ATOM   3416  HZ3 LYS   216      32.821  -1.620  20.241  1.00  0.00           H  
HETATM 3417  N   HIP   217      30.643  -9.427  16.609  1.00  0.00           N  
HETATM 3418  CA  HIP   217      29.836 -10.620  16.797  1.00  0.00           C  
HETATM 3419  C   HIP   217      30.500 -11.891  16.180  1.00  0.00           C  
HETATM 3420  O   HIP   217      30.503 -12.953  16.804  1.00  0.00           O  
HETATM 3421  CB  HIP   217      28.421 -10.338  16.262  1.00  0.00           C  
HETATM 3422  CG  HIP   217      27.682  -9.196  16.921  1.00  0.00           C  
HETATM 3423  CD2 HIP   217      26.672  -8.454  16.367  1.00  0.00           C  
HETATM 3424  ND1 HIP   217      27.872  -8.731  18.207  1.00  0.00           N  
HETATM 3425  CE1 HIP   217      27.013  -7.719  18.428  1.00  0.00           C  
HETATM 3426  NE2 HIP   217      26.271  -7.527  17.320  1.00  0.00           N  
HETATM 3427  H   HIP   217      30.240  -8.645  16.109  1.00  0.00           H  
HETATM 3428  HA  HIP   217      29.754 -10.790  17.870  1.00  0.00           H  
HETATM 3429  HB2 HIP   217      28.462 -10.173  15.184  1.00  0.00           H  
HETATM 3430  HB3 HIP   217      27.839 -11.234  16.452  1.00  0.00           H  
HETATM 3431  HD1 HIP   217      28.488  -9.160  18.898  1.00  0.00           H  
HETATM 3432  HD2 HIP   217      26.265  -8.581  15.372  1.00  0.00           H  
HETATM 3433  HE1 HIP   217      26.910  -7.172  19.358  1.00  0.00           H  
HETATM 3434  HE2 HIP   217      25.525  -6.825  17.235  1.00  0.00           H  
ATOM   3435  N   ILE   218      31.163 -11.787  15.012  1.00  0.00           N  
ATOM   3436  CA  ILE   218      31.996 -12.867  14.438  1.00  0.00           C  
ATOM   3437  C   ILE   218      33.114 -13.287  15.405  1.00  0.00           C  
ATOM   3438  O   ILE   218      33.238 -14.475  15.704  1.00  0.00           O  
ATOM   3439  CB  ILE   218      32.558 -12.442  13.055  1.00  0.00           C  
ATOM   3440  CG1 ILE   218      31.429 -12.362  12.001  1.00  0.00           C  
ATOM   3441  CG2 ILE   218      33.670 -13.397  12.563  1.00  0.00           C  
ATOM   3442  CD1 ILE   218      31.826 -11.597  10.729  1.00  0.00           C  
ATOM   3443  H   ILE   218      31.075 -10.915  14.492  1.00  0.00           H  
ATOM   3444  HA  ILE   218      31.381 -13.758  14.305  1.00  0.00           H  
ATOM   3445  HB  ILE   218      32.993 -11.448  13.163  1.00  0.00           H  
ATOM   3446 2HG1 ILE   218      31.117 -13.370  11.725  1.00  0.00           H  
ATOM   3447 3HG1 ILE   218      30.566 -11.855  12.429  1.00  0.00           H  
ATOM   3448 1HG2 ILE   218      34.526 -13.371  13.237  1.00  0.00           H  
ATOM   3449 2HG2 ILE   218      33.295 -14.418  12.504  1.00  0.00           H  
ATOM   3450 3HG2 ILE   218      34.035 -13.096  11.583  1.00  0.00           H  
ATOM   3451 1HD1 ILE   218      30.973 -11.537  10.058  1.00  0.00           H  
ATOM   3452 2HD1 ILE   218      32.142 -10.586  10.988  1.00  0.00           H  
ATOM   3453 3HD1 ILE   218      32.635 -12.105  10.205  1.00  0.00           H  
ATOM   3454  N   ALA   219      33.894 -12.334  15.926  1.00  0.00           N  
ATOM   3455  CA  ALA   219      35.000 -12.623  16.844  1.00  0.00           C  
ATOM   3456  C   ALA   219      34.524 -13.322  18.133  1.00  0.00           C  
ATOM   3457  O   ALA   219      35.169 -14.269  18.588  1.00  0.00           O  
ATOM   3458  CB  ALA   219      35.736 -11.309  17.141  1.00  0.00           C  
ATOM   3459  H   ALA   219      33.745 -11.373  15.651  1.00  0.00           H  
ATOM   3460  HA  ALA   219      35.695 -13.302  16.347  1.00  0.00           H  
ATOM   3461  HB1 ALA   219      36.122 -10.884  16.214  1.00  0.00           H  
ATOM   3462  HB2 ALA   219      35.066 -10.594  17.619  1.00  0.00           H  
ATOM   3463  HB3 ALA   219      36.575 -11.506  17.808  1.00  0.00           H  
ATOM   3464  N   GLU   220      33.383 -12.905  18.685  1.00  0.00           N  
ATOM   3465  CA  GLU   220      32.776 -13.512  19.873  1.00  0.00           C  
ATOM   3466  C   GLU   220      32.212 -14.921  19.605  1.00  0.00           C  
ATOM   3467  O   GLU   220      32.352 -15.814  20.444  1.00  0.00           O  
ATOM   3468  CB  GLU   220      31.699 -12.555  20.403  1.00  0.00           C  
ATOM   3469  CG  GLU   220      31.078 -13.035  21.717  1.00  0.00           C  
ATOM   3470  CD  GLU   220      30.252 -11.937  22.370  1.00  0.00           C  
ATOM   3471  OE1 GLU   220      29.221 -11.506  21.801  1.00  0.00           O  
ATOM   3472  OE2 GLU   220      30.639 -11.458  23.462  1.00  0.00           O1-
ATOM   3473  H   GLU   220      32.934 -12.091  18.279  1.00  0.00           H  
ATOM   3474  HA  GLU   220      33.547 -13.606  20.639  1.00  0.00           H  
ATOM   3475  HB2 GLU   220      32.165 -11.586  20.577  1.00  0.00           H  
ATOM   3476  HB3 GLU   220      30.913 -12.430  19.655  1.00  0.00           H  
ATOM   3477  HG2 GLU   220      30.429 -13.884  21.522  1.00  0.00           H  
ATOM   3478  HG3 GLU   220      31.871 -13.345  22.402  1.00  0.00           H  
ATOM   3479  N   ALA   221      31.620 -15.164  18.432  1.00  0.00           N  
ATOM   3480  CA  ALA   221      31.183 -16.500  18.017  1.00  0.00           C  
ATOM   3481  C   ALA   221      32.372 -17.442  17.746  1.00  0.00           C  
ATOM   3482  O   ALA   221      32.288 -18.639  18.019  1.00  0.00           O  
ATOM   3483  CB  ALA   221      30.275 -16.338  16.796  1.00  0.00           C  
ATOM   3484  H   ALA   221      31.464 -14.391  17.790  1.00  0.00           H  
ATOM   3485  HA  ALA   221      30.600 -16.953  18.820  1.00  0.00           H  
ATOM   3486  HB1 ALA   221      29.409 -15.735  17.079  1.00  0.00           H  
ATOM   3487  HB2 ALA   221      30.813 -15.844  15.987  1.00  0.00           H  
ATOM   3488  HB3 ALA   221      29.925 -17.313  16.460  1.00  0.00           H  
ATOM   3489  N   GLN   222      33.500 -16.914  17.264  1.00  0.00           N  
ATOM   3490  CA  GLN   222      34.748 -17.674  17.150  1.00  0.00           C  
ATOM   3491  C   GLN   222      35.364 -17.975  18.527  1.00  0.00           C  
ATOM   3492  O   GLN   222      35.846 -19.089  18.725  1.00  0.00           O  
ATOM   3493  CB  GLN   222      35.732 -16.936  16.225  1.00  0.00           C  
ATOM   3494  CG  GLN   222      35.298 -17.038  14.750  1.00  0.00           C  
ATOM   3495  CD  GLN   222      36.156 -16.226  13.777  1.00  0.00           C  
ATOM   3496  NE2 GLN   222      36.090 -16.528  12.498  1.00  0.00           N  
ATOM   3497  OE1 GLN   222      36.898 -15.319  14.142  1.00  0.00           O  
ATOM   3498  H   GLN   222      33.489 -15.938  16.977  1.00  0.00           H  
ATOM   3499  HA  GLN   222      34.528 -18.646  16.709  1.00  0.00           H  
ATOM   3500  HB2 GLN   222      35.790 -15.888  16.522  1.00  0.00           H  
ATOM   3501  HB3 GLN   222      36.723 -17.381  16.325  1.00  0.00           H  
ATOM   3502  HG2 GLN   222      35.323 -18.085  14.449  1.00  0.00           H  
ATOM   3503  HG3 GLN   222      34.274 -16.684  14.649  1.00  0.00           H  
ATOM   3504 1HE2 GLN   222      36.547 -15.922  11.824  1.00  0.00           H  
ATOM   3505 2HE2 GLN   222      35.593 -17.357  12.181  1.00  0.00           H  
ATOM   3506  N   ALA   223      35.310 -17.051  19.494  1.00  0.00           N  
ATOM   3507  CA  ALA   223      35.804 -17.290  20.856  1.00  0.00           C  
ATOM   3508  C   ALA   223      35.016 -18.399  21.579  1.00  0.00           C  
ATOM   3509  O   ALA   223      35.604 -19.250  22.250  1.00  0.00           O  
ATOM   3510  CB  ALA   223      35.758 -15.966  21.629  1.00  0.00           C  
ATOM   3511  H   ALA   223      34.924 -16.138  19.280  1.00  0.00           H  
ATOM   3512  HA  ALA   223      36.842 -17.622  20.797  1.00  0.00           H  
ATOM   3513  HB1 ALA   223      36.159 -16.115  22.633  1.00  0.00           H  
ATOM   3514  HB2 ALA   223      36.361 -15.213  21.120  1.00  0.00           H  
ATOM   3515  HB3 ALA   223      34.731 -15.608  21.708  1.00  0.00           H  
ATOM   3516  N   ASP   224      33.695 -18.444  21.404  1.00  0.00           N  
ATOM   3517  CA  ASP   224      32.829 -19.511  21.923  1.00  0.00           C  
ATOM   3518  C   ASP   224      33.175 -20.890  21.326  1.00  0.00           C  
ATOM   3519  O   ASP   224      33.249 -21.870  22.067  1.00  0.00           O  
ATOM   3520  CB  ASP   224      31.377 -19.100  21.660  1.00  0.00           C  
ATOM   3521  CG  ASP   224      30.345 -20.091  22.190  1.00  0.00           C  
ATOM   3522  OD1 ASP   224      29.837 -19.904  23.319  1.00  0.00           O  
ATOM   3523  OD2 ASP   224      29.964 -21.018  21.446  1.00  0.00           O1-
ATOM   3524  H   ASP   224      33.261 -17.690  20.877  1.00  0.00           H  
ATOM   3525  HA  ASP   224      32.964 -19.578  23.004  1.00  0.00           H  
ATOM   3526  HB2 ASP   224      31.220 -18.145  22.156  1.00  0.00           H  
ATOM   3527  HB3 ASP   224      31.225 -18.960  20.588  1.00  0.00           H  
ATOM   3528  N   MET   225      33.507 -20.958  20.029  1.00  0.00           N  
ATOM   3529  CA  MET   225      34.024 -22.182  19.381  1.00  0.00           C  
ATOM   3530  C   MET   225      35.424 -22.601  19.858  1.00  0.00           C  
ATOM   3531  O   MET   225      35.847 -23.733  19.605  1.00  0.00           O  
ATOM   3532  CB  MET   225      34.019 -22.023  17.853  1.00  0.00           C  
ATOM   3533  CG  MET   225      32.595 -21.994  17.303  1.00  0.00           C  
ATOM   3534  SD  MET   225      32.481 -22.162  15.504  1.00  0.00           S  
ATOM   3535  CE  MET   225      33.280 -20.628  14.975  1.00  0.00           C  
ATOM   3536  H   MET   225      33.414 -20.117  19.470  1.00  0.00           H  
ATOM   3537  HA  MET   225      33.361 -23.008  19.639  1.00  0.00           H  
ATOM   3538  HB2 MET   225      34.544 -21.113  17.569  1.00  0.00           H  
ATOM   3539  HB3 MET   225      34.536 -22.873  17.403  1.00  0.00           H  
ATOM   3540  HG2 MET   225      32.048 -22.826  17.748  1.00  0.00           H  
ATOM   3541  HG3 MET   225      32.110 -21.069  17.609  1.00  0.00           H  
ATOM   3542  HE1 MET   225      32.789 -19.779  15.452  1.00  0.00           H  
ATOM   3543  HE2 MET   225      34.334 -20.652  15.247  1.00  0.00           H  
ATOM   3544  HE3 MET   225      33.199 -20.535  13.892  1.00  0.00           H  
ATOM   3545  N   SER   226      36.146 -21.729  20.559  1.00  0.00           N  
ATOM   3546  CA  SER   226      37.396 -22.059  21.263  1.00  0.00           C  
ATOM   3547  C   SER   226      37.200 -22.340  22.763  1.00  0.00           C  
ATOM   3548  O   SER   226      38.127 -22.840  23.405  1.00  0.00           O  
ATOM   3549  CB  SER   226      38.407 -20.924  21.080  1.00  0.00           C  
ATOM   3550  OG  SER   226      38.813 -20.827  19.726  1.00  0.00           O  
ATOM   3551  H   SER   226      35.782 -20.787  20.656  1.00  0.00           H  
ATOM   3552  HA  SER   226      37.843 -22.958  20.840  1.00  0.00           H  
ATOM   3553  HB2 SER   226      37.973 -19.979  21.406  1.00  0.00           H  
ATOM   3554  HB3 SER   226      39.287 -21.131  21.690  1.00  0.00           H  
ATOM   3555  HG  SER   226      39.629 -20.274  19.728  1.00  0.00           H  
ATOM   3556  N   THR   227      36.012 -22.065  23.321  1.00  0.00           N  
ATOM   3557  CA  THR   227      35.706 -22.204  24.753  1.00  0.00           C  
ATOM   3558  C   THR   227      35.108 -23.582  25.025  1.00  0.00           C  
ATOM   3559  O   THR   227      34.023 -23.892  24.531  1.00  0.00           O  
ATOM   3560  CB  THR   227      34.750 -21.090  25.199  1.00  0.00           C  
ATOM   3561  CG2 THR   227      34.454 -21.147  26.700  1.00  0.00           C  
ATOM   3562  OG1 THR   227      35.358 -19.842  24.940  1.00  0.00           O  
ATOM   3563  H   THR   227      35.269 -21.730  22.719  1.00  0.00           H  
ATOM   3564  HA  THR   227      36.627 -22.108  25.328  1.00  0.00           H  
ATOM   3565  HB  THR   227      33.810 -21.161  24.645  1.00  0.00           H  
ATOM   3566  HG1 THR   227      35.482 -19.756  23.975  1.00  0.00           H  
ATOM   3567 1HG2 THR   227      35.384 -21.125  27.269  1.00  0.00           H  
ATOM   3568 2HG2 THR   227      33.835 -20.296  26.982  1.00  0.00           H  
ATOM   3569 3HG2 THR   227      33.908 -22.059  26.940  1.00  0.00           H  
ATOM   3570  N   PHE   228      35.808 -24.397  25.818  1.00  0.00           N  
ATOM   3571  CA  PHE   228      35.418 -25.771  26.147  1.00  0.00           C  
ATOM   3572  C   PHE   228      34.101 -25.816  26.963  1.00  0.00           C  
ATOM   3573  O   PHE   228      33.935 -24.983  27.860  1.00  0.00           O  
ATOM   3574  CB  PHE   228      36.580 -26.447  26.900  1.00  0.00           C  
ATOM   3575  CG  PHE   228      36.447 -27.957  26.983  1.00  0.00           C  
ATOM   3576  CD1 PHE   228      36.977 -28.761  25.957  1.00  0.00           C  
ATOM   3577  CD2 PHE   228      35.716 -28.554  28.028  1.00  0.00           C  
ATOM   3578  CE1 PHE   228      36.749 -30.147  25.951  1.00  0.00           C  
ATOM   3579  CE2 PHE   228      35.477 -29.941  28.015  1.00  0.00           C  
ATOM   3580  CZ  PHE   228      35.987 -30.736  26.974  1.00  0.00           C  
ATOM   3581  H   PHE   228      36.679 -24.057  26.210  1.00  0.00           H  
ATOM   3582  HA  PHE   228      35.281 -26.294  25.203  1.00  0.00           H  
ATOM   3583  HB2 PHE   228      37.517 -26.214  26.390  1.00  0.00           H  
ATOM   3584  HB3 PHE   228      36.649 -26.033  27.909  1.00  0.00           H  
ATOM   3585  HD1 PHE   228      37.536 -28.309  25.153  1.00  0.00           H  
ATOM   3586  HD2 PHE   228      35.301 -27.944  28.818  1.00  0.00           H  
ATOM   3587  HE1 PHE   228      37.138 -30.753  25.142  1.00  0.00           H  
ATOM   3588  HE2 PHE   228      34.874 -30.394  28.790  1.00  0.00           H  
ATOM   3589  HZ  PHE   228      35.780 -31.796  26.953  1.00  0.00           H  
ATOM   3590  N   PRO   229      33.178 -26.779  26.730  1.00  0.00           N  
ATOM   3591  CA  PRO   229      33.239 -27.863  25.747  1.00  0.00           C  
ATOM   3592  C   PRO   229      33.122 -27.344  24.317  1.00  0.00           C  
ATOM   3593  O   PRO   229      32.386 -26.403  24.042  1.00  0.00           O  
ATOM   3594  CB  PRO   229      32.074 -28.800  26.089  1.00  0.00           C  
ATOM   3595  CG  PRO   229      31.051 -27.865  26.725  1.00  0.00           C  
ATOM   3596  CD  PRO   229      31.935 -26.879  27.484  1.00  0.00           C  
ATOM   3597  HA  PRO   229      34.165 -28.420  25.842  1.00  0.00           H  
ATOM   3598  HB2 PRO   229      31.666 -29.294  25.207  1.00  0.00           H  
ATOM   3599  HB3 PRO   229      32.402 -29.536  26.824  1.00  0.00           H  
ATOM   3600  HG2 PRO   229      30.493 -27.339  25.948  1.00  0.00           H  
ATOM   3601  HG3 PRO   229      30.374 -28.396  27.392  1.00  0.00           H  
ATOM   3602  HD2 PRO   229      31.436 -25.913  27.556  1.00  0.00           H  
ATOM   3603  HD3 PRO   229      32.148 -27.267  28.481  1.00  0.00           H  
ATOM   3604  N   TRP   230      33.833 -27.985  23.392  1.00  0.00           N  
ATOM   3605  CA  TRP   230      33.808 -27.657  21.963  1.00  0.00           C  
ATOM   3606  C   TRP   230      32.642 -28.374  21.252  1.00  0.00           C  
ATOM   3607  O   TRP   230      32.834 -29.080  20.260  1.00  0.00           O  
ATOM   3608  CB  TRP   230      35.198 -27.941  21.369  1.00  0.00           C  
ATOM   3609  CG  TRP   230      36.345 -27.241  22.043  1.00  0.00           C  
ATOM   3610  CD1 TRP   230      36.368 -25.934  22.398  1.00  0.00           C  
ATOM   3611  CD2 TRP   230      37.641 -27.781  22.457  1.00  0.00           C  
ATOM   3612  CE2 TRP   230      38.398 -26.731  23.063  1.00  0.00           C  
ATOM   3613  CE3 TRP   230      38.266 -29.045  22.369  1.00  0.00           C  
ATOM   3614  NE1 TRP   230      37.570 -25.634  23.007  1.00  0.00           N  
ATOM   3615  CZ2 TRP   230      39.699 -26.920  23.549  1.00  0.00           C  
ATOM   3616  CZ3 TRP   230      39.573 -29.246  22.855  1.00  0.00           C  
ATOM   3617  CH2 TRP   230      40.289 -28.190  23.441  1.00  0.00           C  
ATOM   3618  H   TRP   230      34.408 -28.766  23.676  1.00  0.00           H  
ATOM   3619  HA  TRP   230      33.618 -26.588  21.852  1.00  0.00           H  
ATOM   3620  HB2 TRP   230      35.379 -29.016  21.405  1.00  0.00           H  
ATOM   3621  HB3 TRP   230      35.193 -27.646  20.318  1.00  0.00           H  
ATOM   3622  HD1 TRP   230      35.556 -25.234  22.240  1.00  0.00           H  
ATOM   3623  HE1 TRP   230      37.807 -24.707  23.362  1.00  0.00           H  
ATOM   3624  HE3 TRP   230      37.734 -29.869  21.913  1.00  0.00           H  
ATOM   3625  HZ2 TRP   230      40.242 -26.094  23.989  1.00  0.00           H  
ATOM   3626  HZ3 TRP   230      40.036 -30.222  22.770  1.00  0.00           H  
ATOM   3627  HH2 TRP   230      41.298 -28.353  23.800  1.00  0.00           H  
ATOM   3628  N   ASN   231      31.430 -28.232  21.805  1.00  0.00           N  
ATOM   3629  CA  ASN   231      30.202 -28.896  21.354  1.00  0.00           C  
ATOM   3630  C   ASN   231      29.936 -28.674  19.848  1.00  0.00           C  
ATOM   3631  O   ASN   231      30.067 -27.554  19.337  1.00  0.00           O  
ATOM   3632  CB  ASN   231      29.033 -28.419  22.237  1.00  0.00           C  
ATOM   3633  CG  ASN   231      27.701 -29.059  21.854  1.00  0.00           C  
ATOM   3634  ND2 ASN   231      27.149 -29.931  22.675  1.00  0.00           N  
ATOM   3635  OD1 ASN   231      27.155 -28.785  20.795  1.00  0.00           O  
ATOM   3636  H   ASN   231      31.368 -27.635  22.621  1.00  0.00           H  
ATOM   3637  HA  ASN   231      30.325 -29.967  21.519  1.00  0.00           H  
ATOM   3638  HB2 ASN   231      29.256 -28.651  23.280  1.00  0.00           H  
ATOM   3639  HB3 ASN   231      28.931 -27.338  22.152  1.00  0.00           H  
ATOM   3640 1HD2 ASN   231      26.290 -30.370  22.384  1.00  0.00           H  
ATOM   3641 2HD2 ASN   231      27.561 -30.122  23.583  1.00  0.00           H  
ATOM   3642  N   GLY   232      29.562 -29.751  19.142  1.00  0.00           N  
ATOM   3643  CA  GLY   232      29.444 -29.799  17.683  1.00  0.00           C  
ATOM   3644  C   GLY   232      28.278 -28.974  17.146  1.00  0.00           C  
ATOM   3645  O   GLY   232      28.504 -28.099  16.311  1.00  0.00           O  
ATOM   3646  H   GLY   232      29.433 -30.623  19.644  1.00  0.00           H  
ATOM   3647  HA2 GLY   232      30.360 -29.407  17.235  1.00  0.00           H  
ATOM   3648  HA3 GLY   232      29.302 -30.833  17.369  1.00  0.00           H  
ATOM   3649  N   THR   233      27.046 -29.199  17.627  1.00  0.00           N  
ATOM   3650  CA  THR   233      25.867 -28.430  17.180  1.00  0.00           C  
ATOM   3651  C   THR   233      25.955 -26.967  17.600  1.00  0.00           C  
ATOM   3652  O   THR   233      25.540 -26.094  16.839  1.00  0.00           O  
ATOM   3653  CB  THR   233      24.560 -29.065  17.664  1.00  0.00           C  
ATOM   3654  CG2 THR   233      24.313 -30.429  17.018  1.00  0.00           C  
ATOM   3655  OG1 THR   233      24.612 -29.222  19.058  1.00  0.00           O  
ATOM   3656  H   THR   233      26.913 -29.890  18.360  1.00  0.00           H  
ATOM   3657  HA  THR   233      25.844 -28.432  16.091  1.00  0.00           H  
ATOM   3658  HB  THR   233      23.724 -28.412  17.405  1.00  0.00           H  
ATOM   3659  HG1 THR   233      23.863 -29.790  19.322  1.00  0.00           H  
ATOM   3660 1HG2 THR   233      24.289 -30.321  15.934  1.00  0.00           H  
ATOM   3661 2HG2 THR   233      25.101 -31.132  17.285  1.00  0.00           H  
ATOM   3662 3HG2 THR   233      23.353 -30.825  17.348  1.00  0.00           H  
ATOM   3663  N   LYS   234      26.550 -26.670  18.756  1.00  0.00           N  
ATOM   3664  CA  LYS   234      26.814 -25.296  19.210  1.00  0.00           C  
ATOM   3665  C   LYS   234      27.830 -24.580  18.294  1.00  0.00           C  
ATOM   3666  O   LYS   234      27.633 -23.420  17.931  1.00  0.00           O  
ATOM   3667  CB  LYS   234      27.256 -25.355  20.688  1.00  0.00           C  
ATOM   3668  CG  LYS   234      26.669 -24.246  21.570  1.00  0.00           C  
ATOM   3669  CD  LYS   234      27.275 -22.865  21.328  1.00  0.00           C  
ATOM   3670  CE  LYS   234      26.683 -21.878  22.339  1.00  0.00           C  
ATOM   3671  NZ  LYS   234      27.096 -20.485  22.056  1.00  0.00           N1+
ATOM   3672  H   LYS   234      26.826 -27.441  19.357  1.00  0.00           H  
ATOM   3673  HA  LYS   234      25.880 -24.734  19.142  1.00  0.00           H  
ATOM   3674  HB2 LYS   234      26.898 -26.286  21.126  1.00  0.00           H  
ATOM   3675  HB3 LYS   234      28.345 -25.354  20.759  1.00  0.00           H  
ATOM   3676  HG2 LYS   234      25.592 -24.201  21.409  1.00  0.00           H  
ATOM   3677  HG3 LYS   234      26.847 -24.518  22.611  1.00  0.00           H  
ATOM   3678  HD2 LYS   234      28.352 -22.924  21.467  1.00  0.00           H  
ATOM   3679  HD3 LYS   234      27.050 -22.535  20.315  1.00  0.00           H  
ATOM   3680  HE2 LYS   234      25.593 -21.941  22.291  1.00  0.00           H  
ATOM   3681  HE3 LYS   234      26.997 -22.162  23.346  1.00  0.00           H  
ATOM   3682  HZ1 LYS   234      26.800 -20.218  21.120  1.00  0.00           H  
ATOM   3683  HZ2 LYS   234      26.649 -19.850  22.704  1.00  0.00           H  
ATOM   3684  HZ3 LYS   234      28.106 -20.392  22.129  1.00  0.00           H  
ATOM   3685  N   GLY   235      28.858 -25.297  17.817  1.00  0.00           N  
ATOM   3686  CA  GLY   235      29.810 -24.798  16.816  1.00  0.00           C  
ATOM   3687  C   GLY   235      29.151 -24.566  15.456  1.00  0.00           C  
ATOM   3688  O   GLY   235      29.344 -23.511  14.855  1.00  0.00           O  
ATOM   3689  H   GLY   235      28.973 -26.245  18.157  1.00  0.00           H  
ATOM   3690  HA2 GLY   235      30.217 -23.845  17.151  1.00  0.00           H  
ATOM   3691  HA3 GLY   235      30.618 -25.517  16.688  1.00  0.00           H  
ATOM   3692  N   LEU   236      28.315 -25.502  14.996  1.00  0.00           N  
ATOM   3693  CA  LEU   236      27.543 -25.371  13.752  1.00  0.00           C  
ATOM   3694  C   LEU   236      26.575 -24.177  13.776  1.00  0.00           C  
ATOM   3695  O   LEU   236      26.378 -23.539  12.742  1.00  0.00           O  
ATOM   3696  CB  LEU   236      26.819 -26.700  13.461  1.00  0.00           C  
ATOM   3697  CG  LEU   236      27.763 -27.850  13.043  1.00  0.00           C  
ATOM   3698  CD1 LEU   236      27.005 -29.185  13.041  1.00  0.00           C  
ATOM   3699  CD2 LEU   236      28.386 -27.600  11.659  1.00  0.00           C  
ATOM   3700  H   LEU   236      28.219 -26.358  15.531  1.00  0.00           H  
ATOM   3701  HA  LEU   236      28.229 -25.168  12.933  1.00  0.00           H  
ATOM   3702  HB2 LEU   236      26.258 -26.993  14.347  1.00  0.00           H  
ATOM   3703  HB3 LEU   236      26.097 -26.542  12.657  1.00  0.00           H  
ATOM   3704  HG  LEU   236      28.576 -27.935  13.762  1.00  0.00           H  
ATOM   3705 1HD1 LEU   236      26.607 -29.387  14.036  1.00  0.00           H  
ATOM   3706 2HD1 LEU   236      26.182 -29.151  12.328  1.00  0.00           H  
ATOM   3707 3HD1 LEU   236      27.681 -29.996  12.768  1.00  0.00           H  
ATOM   3708 1HD2 LEU   236      27.606 -27.362  10.937  1.00  0.00           H  
ATOM   3709 2HD2 LEU   236      29.090 -26.770  11.705  1.00  0.00           H  
ATOM   3710 3HD2 LEU   236      28.924 -28.486  11.324  1.00  0.00           H  
ATOM   3711  N   ASP   237      26.012 -23.825  14.932  1.00  0.00           N  
ATOM   3712  CA  ASP   237      25.206 -22.609  15.101  1.00  0.00           C  
ATOM   3713  C   ASP   237      26.045 -21.324  15.000  1.00  0.00           C  
ATOM   3714  O   ASP   237      25.639 -20.384  14.319  1.00  0.00           O  
ATOM   3715  CB  ASP   237      24.465 -22.675  16.440  1.00  0.00           C  
ATOM   3716  CG  ASP   237      23.610 -21.431  16.663  1.00  0.00           C  
ATOM   3717  OD1 ASP   237      23.980 -20.587  17.513  1.00  0.00           O  
ATOM   3718  OD2 ASP   237      22.546 -21.303  16.013  1.00  0.00           O1-
ATOM   3719  H   ASP   237      26.146 -24.431  15.734  1.00  0.00           H  
ATOM   3720  HA  ASP   237      24.459 -22.574  14.307  1.00  0.00           H  
ATOM   3721  HB2 ASP   237      23.819 -23.551  16.448  1.00  0.00           H  
ATOM   3722  HB3 ASP   237      25.182 -22.773  17.256  1.00  0.00           H  
ATOM   3723  N   ASN   238      27.231 -21.281  15.618  1.00  0.00           N  
ATOM   3724  CA  ASN   238      28.161 -20.154  15.461  1.00  0.00           C  
ATOM   3725  C   ASN   238      28.632 -20.002  14.003  1.00  0.00           C  
ATOM   3726  O   ASN   238      28.642 -18.893  13.471  1.00  0.00           O  
ATOM   3727  CB  ASN   238      29.362 -20.335  16.394  1.00  0.00           C  
ATOM   3728  CG  ASN   238      29.023 -20.120  17.862  1.00  0.00           C  
ATOM   3729  ND2 ASN   238      29.516 -20.982  18.721  1.00  0.00           N  
ATOM   3730  OD1 ASN   238      28.316 -19.190  18.244  1.00  0.00           O  
ATOM   3731  H   ASN   238      27.507 -22.071  16.190  1.00  0.00           H  
ATOM   3732  HA  ASN   238      27.646 -19.232  15.733  1.00  0.00           H  
ATOM   3733  HB2 ASN   238      29.770 -21.335  16.260  1.00  0.00           H  
ATOM   3734  HB3 ASN   238      30.145 -19.626  16.127  1.00  0.00           H  
ATOM   3735 1HD2 ASN   238      29.406 -20.820  19.716  1.00  0.00           H  
ATOM   3736 2HD2 ASN   238      30.041 -21.779  18.408  1.00  0.00           H  
ATOM   3737  N   ILE   239      28.962 -21.107  13.327  1.00  0.00           N  
ATOM   3738  CA  ILE   239      29.286 -21.156  11.887  1.00  0.00           C  
ATOM   3739  C   ILE   239      28.151 -20.542  11.052  1.00  0.00           C  
ATOM   3740  O   ILE   239      28.407 -19.649  10.236  1.00  0.00           O  
ATOM   3741  CB  ILE   239      29.602 -22.623  11.500  1.00  0.00           C  
ATOM   3742  CG1 ILE   239      30.991 -23.021  12.052  1.00  0.00           C  
ATOM   3743  CG2 ILE   239      29.554 -22.864   9.982  1.00  0.00           C  
ATOM   3744  CD1 ILE   239      31.229 -24.534  12.129  1.00  0.00           C  
ATOM   3745  H   ILE   239      28.969 -21.980  13.852  1.00  0.00           H  
ATOM   3746  HA  ILE   239      30.172 -20.549  11.689  1.00  0.00           H  
ATOM   3747  HB  ILE   239      28.849 -23.264  11.953  1.00  0.00           H  
ATOM   3748 2HG1 ILE   239      31.768 -22.573  11.434  1.00  0.00           H  
ATOM   3749 3HG1 ILE   239      31.110 -22.625  13.058  1.00  0.00           H  
ATOM   3750 1HG2 ILE   239      28.568 -22.632   9.580  1.00  0.00           H  
ATOM   3751 2HG2 ILE   239      30.302 -22.247   9.488  1.00  0.00           H  
ATOM   3752 3HG2 ILE   239      29.748 -23.912   9.761  1.00  0.00           H  
ATOM   3753 1HD1 ILE   239      32.228 -24.720  12.523  1.00  0.00           H  
ATOM   3754 2HD1 ILE   239      30.503 -24.992  12.797  1.00  0.00           H  
ATOM   3755 3HD1 ILE   239      31.148 -24.988  11.142  1.00  0.00           H  
ATOM   3756  N   ALA   240      26.905 -20.959  11.298  1.00  0.00           N  
ATOM   3757  CA  ALA   240      25.722 -20.450  10.604  1.00  0.00           C  
ATOM   3758  C   ALA   240      25.408 -18.975  10.918  1.00  0.00           C  
ATOM   3759  O   ALA   240      24.792 -18.301  10.092  1.00  0.00           O  
ATOM   3760  CB  ALA   240      24.536 -21.360  10.947  1.00  0.00           C  
ATOM   3761  H   ALA   240      26.769 -21.709  11.969  1.00  0.00           H  
ATOM   3762  HA  ALA   240      25.906 -20.517   9.530  1.00  0.00           H  
ATOM   3763  HB1 ALA   240      23.645 -21.026  10.414  1.00  0.00           H  
ATOM   3764  HB2 ALA   240      24.757 -22.385  10.643  1.00  0.00           H  
ATOM   3765  HB3 ALA   240      24.338 -21.337  12.019  1.00  0.00           H  
ATOM   3766  N   LYS   241      25.822 -18.446  12.074  1.00  0.00           N  
ATOM   3767  CA  LYS   241      25.771 -17.007  12.385  1.00  0.00           C  
ATOM   3768  C   LYS   241      26.858 -16.213  11.641  1.00  0.00           C  
ATOM   3769  O   LYS   241      26.580 -15.150  11.087  1.00  0.00           O  
ATOM   3770  CB  LYS   241      25.908 -16.813  13.906  1.00  0.00           C  
ATOM   3771  CG  LYS   241      24.629 -17.163  14.668  1.00  0.00           C  
ATOM   3772  CD  LYS   241      24.831 -17.103  16.191  1.00  0.00           C  
ATOM   3773  CE  LYS   241      23.508 -17.088  16.974  1.00  0.00           C  
ATOM   3774  NZ  LYS   241      22.664 -18.268  16.678  1.00  0.00           N1+
ATOM   3775  H   LYS   241      26.219 -19.074  12.764  1.00  0.00           H  
ATOM   3776  HA  LYS   241      24.816 -16.592  12.065  1.00  0.00           H  
ATOM   3777  HB2 LYS   241      26.740 -17.404  14.290  1.00  0.00           H  
ATOM   3778  HB3 LYS   241      26.119 -15.763  14.094  1.00  0.00           H  
ATOM   3779  HG2 LYS   241      23.871 -16.444  14.374  1.00  0.00           H  
ATOM   3780  HG3 LYS   241      24.292 -18.163  14.390  1.00  0.00           H  
ATOM   3781  HD2 LYS   241      25.433 -17.957  16.505  1.00  0.00           H  
ATOM   3782  HD3 LYS   241      25.378 -16.192  16.442  1.00  0.00           H  
ATOM   3783  HE2 LYS   241      23.734 -17.061  18.043  1.00  0.00           H  
ATOM   3784  HE3 LYS   241      22.958 -16.175  16.725  1.00  0.00           H  
ATOM   3785  HZ1 LYS   241      23.170 -19.132  16.858  1.00  0.00           H  
ATOM   3786  HZ2 LYS   241      21.829 -18.291  17.258  1.00  0.00           H  
ATOM   3787  HZ3 LYS   241      22.369 -18.267  15.708  1.00  0.00           H  
ATOM   3788  N   ILE   242      28.088 -16.735  11.612  1.00  0.00           N  
ATOM   3789  CA  ILE   242      29.270 -16.087  11.015  1.00  0.00           C  
ATOM   3790  C   ILE   242      29.093 -15.842   9.513  1.00  0.00           C  
ATOM   3791  O   ILE   242      29.371 -14.734   9.060  1.00  0.00           O  
ATOM   3792  CB  ILE   242      30.539 -16.897  11.386  1.00  0.00           C  
ATOM   3793  CG1 ILE   242      30.885 -16.673  12.878  1.00  0.00           C  
ATOM   3794  CG2 ILE   242      31.752 -16.533  10.510  1.00  0.00           C  
ATOM   3795  CD1 ILE   242      31.825 -17.739  13.456  1.00  0.00           C  
ATOM   3796  H   ILE   242      28.218 -17.625  12.087  1.00  0.00           H  
ATOM   3797  HA  ILE   242      29.378 -15.088  11.432  1.00  0.00           H  
ATOM   3798  HB  ILE   242      30.329 -17.957  11.233  1.00  0.00           H  
ATOM   3799 2HG1 ILE   242      31.339 -15.691  13.003  1.00  0.00           H  
ATOM   3800 3HG1 ILE   242      29.974 -16.681  13.477  1.00  0.00           H  
ATOM   3801 1HG2 ILE   242      31.922 -15.455  10.521  1.00  0.00           H  
ATOM   3802 2HG2 ILE   242      32.651 -17.040  10.858  1.00  0.00           H  
ATOM   3803 3HG2 ILE   242      31.575 -16.868   9.490  1.00  0.00           H  
ATOM   3804 1HD1 ILE   242      31.953 -17.565  14.523  1.00  0.00           H  
ATOM   3805 2HD1 ILE   242      31.399 -18.731  13.309  1.00  0.00           H  
ATOM   3806 3HD1 ILE   242      32.801 -17.693  12.976  1.00  0.00           H  
ATOM   3807  N   ASP   243      28.579 -16.812   8.751  1.00  0.00           N  
ATOM   3808  CA  ASP   243      28.366 -16.653   7.301  1.00  0.00           C  
ATOM   3809  C   ASP   243      27.330 -15.559   6.960  1.00  0.00           C  
ATOM   3810  O   ASP   243      27.489 -14.851   5.964  1.00  0.00           O  
ATOM   3811  CB  ASP   243      27.946 -17.994   6.674  1.00  0.00           C  
ATOM   3812  CG  ASP   243      29.043 -19.065   6.674  1.00  0.00           C  
ATOM   3813  OD1 ASP   243      30.249 -18.720   6.618  1.00  0.00           O  
ATOM   3814  OD2 ASP   243      28.686 -20.264   6.719  1.00  0.00           O1-
ATOM   3815  H   ASP   243      28.374 -17.707   9.185  1.00  0.00           H  
ATOM   3816  HA  ASP   243      29.305 -16.347   6.843  1.00  0.00           H  
ATOM   3817  HB2 ASP   243      27.075 -18.372   7.208  1.00  0.00           H  
ATOM   3818  HB3 ASP   243      27.656 -17.817   5.637  1.00  0.00           H  
ATOM   3819  N   ASN   244      26.301 -15.375   7.795  1.00  0.00           N  
ATOM   3820  CA  ASN   244      25.317 -14.302   7.618  1.00  0.00           C  
ATOM   3821  C   ASN   244      25.897 -12.918   7.974  1.00  0.00           C  
ATOM   3822  O   ASN   244      25.723 -11.977   7.199  1.00  0.00           O  
ATOM   3823  CB  ASN   244      24.032 -14.634   8.398  1.00  0.00           C  
ATOM   3824  CG  ASN   244      23.090 -15.502   7.566  1.00  0.00           C  
ATOM   3825  ND2 ASN   244      22.341 -14.907   6.659  1.00  0.00           N  
ATOM   3826  OD1 ASN   244      23.027 -16.718   7.706  1.00  0.00           O  
ATOM   3827  H   ASN   244      26.248 -15.948   8.625  1.00  0.00           H  
ATOM   3828  HA  ASN   244      25.053 -14.253   6.559  1.00  0.00           H  
ATOM   3829  HB2 ASN   244      24.279 -15.141   9.330  1.00  0.00           H  
ATOM   3830  HB3 ASN   244      23.511 -13.707   8.643  1.00  0.00           H  
ATOM   3831 1HD2 ASN   244      21.745 -15.455   6.046  1.00  0.00           H  
ATOM   3832 2HD2 ASN   244      22.336 -13.893   6.603  1.00  0.00           H  
ATOM   3833  N   TRP   245      26.669 -12.779   9.063  1.00  0.00           N  
ATOM   3834  CA  TRP   245      27.396 -11.531   9.352  1.00  0.00           C  
ATOM   3835  C   TRP   245      28.399 -11.173   8.235  1.00  0.00           C  
ATOM   3836  O   TRP   245      28.463 -10.021   7.797  1.00  0.00           O  
ATOM   3837  CB  TRP   245      28.086 -11.633  10.722  1.00  0.00           C  
ATOM   3838  CG  TRP   245      27.202 -11.549  11.932  1.00  0.00           C  
ATOM   3839  CD1 TRP   245      26.214 -10.646  12.130  1.00  0.00           C  
ATOM   3840  CD2 TRP   245      27.245 -12.351  13.157  1.00  0.00           C  
ATOM   3841  CE2 TRP   245      26.187 -11.930  14.015  1.00  0.00           C  
ATOM   3842  CE3 TRP   245      28.081 -13.380  13.642  1.00  0.00           C  
ATOM   3843  NE1 TRP   245      25.620 -10.863  13.357  1.00  0.00           N  
ATOM   3844  CZ2 TRP   245      25.926 -12.536  15.253  1.00  0.00           C  
ATOM   3845  CZ3 TRP   245      27.858 -13.969  14.898  1.00  0.00           C  
ATOM   3846  CH2 TRP   245      26.773 -13.565  15.699  1.00  0.00           C  
ATOM   3847  H   TRP   245      26.803 -13.576   9.677  1.00  0.00           H  
ATOM   3848  HA  TRP   245      26.675 -10.713   9.391  1.00  0.00           H  
ATOM   3849  HB2 TRP   245      28.646 -12.568  10.759  1.00  0.00           H  
ATOM   3850  HB3 TRP   245      28.808 -10.821  10.804  1.00  0.00           H  
ATOM   3851  HD1 TRP   245      25.930  -9.870  11.433  1.00  0.00           H  
ATOM   3852  HE1 TRP   245      24.876 -10.282  13.738  1.00  0.00           H  
ATOM   3853  HE3 TRP   245      28.914 -13.705  13.043  1.00  0.00           H  
ATOM   3854  HZ2 TRP   245      25.112 -12.186  15.871  1.00  0.00           H  
ATOM   3855  HZ3 TRP   245      28.521 -14.745  15.249  1.00  0.00           H  
ATOM   3856  HH2 TRP   245      26.614 -14.019  16.668  1.00  0.00           H  
ATOM   3857  N   LYS   246      29.122 -12.156   7.688  1.00  0.00           N  
ATOM   3858  CA  LYS   246      29.967 -11.968   6.497  1.00  0.00           C  
ATOM   3859  C   LYS   246      29.151 -11.471   5.290  1.00  0.00           C  
ATOM   3860  O   LYS   246      29.535 -10.477   4.673  1.00  0.00           O  
ATOM   3861  CB  LYS   246      30.692 -13.286   6.188  1.00  0.00           C  
ATOM   3862  CG  LYS   246      31.863 -13.550   7.148  1.00  0.00           C  
ATOM   3863  CD  LYS   246      32.202 -15.041   7.243  1.00  0.00           C  
ATOM   3864  CE  LYS   246      32.481 -15.713   5.896  1.00  0.00           C  
ATOM   3865  NZ  LYS   246      32.641 -17.172   6.074  1.00  0.00           N1+
ATOM   3866  H   LYS   246      29.066 -13.087   8.100  1.00  0.00           H  
ATOM   3867  HA  LYS   246      30.714 -11.200   6.703  1.00  0.00           H  
ATOM   3868  HB2 LYS   246      29.974 -14.103   6.255  1.00  0.00           H  
ATOM   3869  HB3 LYS   246      31.086 -13.249   5.170  1.00  0.00           H  
ATOM   3870  HG2 LYS   246      32.738 -12.994   6.811  1.00  0.00           H  
ATOM   3871  HG3 LYS   246      31.604 -13.207   8.149  1.00  0.00           H  
ATOM   3872  HD2 LYS   246      33.068 -15.162   7.896  1.00  0.00           H  
ATOM   3873  HD3 LYS   246      31.356 -15.546   7.702  1.00  0.00           H  
ATOM   3874  HE2 LYS   246      31.651 -15.522   5.212  1.00  0.00           H  
ATOM   3875  HE3 LYS   246      33.393 -15.290   5.465  1.00  0.00           H  
ATOM   3876  HZ1 LYS   246      33.420 -17.365   6.700  1.00  0.00           H  
ATOM   3877  HZ2 LYS   246      31.795 -17.609   6.432  1.00  0.00           H  
ATOM   3878  HZ3 LYS   246      32.845 -17.615   5.183  1.00  0.00           H  
ATOM   3879  N   ALA   247      27.996 -12.079   4.994  1.00  0.00           N  
ATOM   3880  CA  ALA   247      27.092 -11.625   3.928  1.00  0.00           C  
ATOM   3881  C   ALA   247      26.661 -10.155   4.109  1.00  0.00           C  
ATOM   3882  O   ALA   247      26.776  -9.374   3.161  1.00  0.00           O  
ATOM   3883  CB  ALA   247      25.899 -12.591   3.848  1.00  0.00           C  
ATOM   3884  H   ALA   247      27.738 -12.908   5.523  1.00  0.00           H  
ATOM   3885  HA  ALA   247      27.629 -11.676   2.981  1.00  0.00           H  
ATOM   3886  HB1 ALA   247      26.252 -13.615   3.723  1.00  0.00           H  
ATOM   3887  HB2 ALA   247      25.293 -12.532   4.753  1.00  0.00           H  
ATOM   3888  HB3 ALA   247      25.269 -12.333   2.997  1.00  0.00           H  
ATOM   3889  N   MET   248      26.266  -9.753   5.328  1.00  0.00           N  
ATOM   3890  CA  MET   248      25.964  -8.352   5.679  1.00  0.00           C  
ATOM   3891  C   MET   248      27.142  -7.416   5.361  1.00  0.00           C  
ATOM   3892  O   MET   248      26.960  -6.411   4.673  1.00  0.00           O  
ATOM   3893  CB  MET   248      25.615  -8.229   7.175  1.00  0.00           C  
ATOM   3894  CG  MET   248      24.332  -8.938   7.621  1.00  0.00           C  
ATOM   3895  SD  MET   248      24.179  -8.927   9.426  1.00  0.00           S  
ATOM   3896  CE  MET   248      22.770 -10.038   9.632  1.00  0.00           C  
ATOM   3897  H   MET   248      26.140 -10.466   6.041  1.00  0.00           H  
ATOM   3898  HA  MET   248      25.109  -8.011   5.091  1.00  0.00           H  
ATOM   3899  HB2 MET   248      26.437  -8.619   7.770  1.00  0.00           H  
ATOM   3900  HB3 MET   248      25.520  -7.174   7.428  1.00  0.00           H  
ATOM   3901  HG2 MET   248      23.466  -8.446   7.177  1.00  0.00           H  
ATOM   3902  HG3 MET   248      24.338  -9.972   7.276  1.00  0.00           H  
ATOM   3903  HE1 MET   248      22.969 -10.987   9.134  1.00  0.00           H  
ATOM   3904  HE2 MET   248      22.592 -10.221  10.691  1.00  0.00           H  
ATOM   3905  HE3 MET   248      21.879  -9.585   9.201  1.00  0.00           H  
ATOM   3906  N   VAL   249      28.350  -7.749   5.832  1.00  0.00           N  
ATOM   3907  CA  VAL   249      29.564  -6.926   5.639  1.00  0.00           C  
ATOM   3908  C   VAL   249      29.929  -6.789   4.151  1.00  0.00           C  
ATOM   3909  O   VAL   249      30.227  -5.683   3.703  1.00  0.00           O  
ATOM   3910  CB  VAL   249      30.759  -7.475   6.460  1.00  0.00           C  
ATOM   3911  CG1 VAL   249      32.096  -6.788   6.122  1.00  0.00           C  
ATOM   3912  CG2 VAL   249      30.495  -7.286   7.965  1.00  0.00           C  
ATOM   3913  H   VAL   249      28.412  -8.590   6.402  1.00  0.00           H  
ATOM   3914  HA  VAL   249      29.338  -5.926   6.012  1.00  0.00           H  
ATOM   3915  HB  VAL   249      30.860  -8.542   6.260  1.00  0.00           H  
ATOM   3916 1HG1 VAL   249      32.395  -7.021   5.100  1.00  0.00           H  
ATOM   3917 2HG1 VAL   249      32.003  -5.706   6.230  1.00  0.00           H  
ATOM   3918 3HG1 VAL   249      32.880  -7.147   6.791  1.00  0.00           H  
ATOM   3919 1HG2 VAL   249      30.431  -6.225   8.202  1.00  0.00           H  
ATOM   3920 2HG2 VAL   249      29.560  -7.760   8.255  1.00  0.00           H  
ATOM   3921 3HG2 VAL   249      31.304  -7.734   8.546  1.00  0.00           H  
ATOM   3922  N   ILE   250      29.861  -7.877   3.372  1.00  0.00           N  
ATOM   3923  CA  ILE   250      30.116  -7.868   1.917  1.00  0.00           C  
ATOM   3924  C   ILE   250      29.150  -6.919   1.193  1.00  0.00           C  
ATOM   3925  O   ILE   250      29.592  -6.119   0.363  1.00  0.00           O  
ATOM   3926  CB  ILE   250      30.056  -9.319   1.371  1.00  0.00           C  
ATOM   3927  CG1 ILE   250      31.281 -10.124   1.871  1.00  0.00           C  
ATOM   3928  CG2 ILE   250      29.992  -9.368  -0.170  1.00  0.00           C  
ATOM   3929  CD1 ILE   250      31.135 -11.642   1.693  1.00  0.00           C  
ATOM   3930  H   ILE   250      29.632  -8.766   3.813  1.00  0.00           H  
ATOM   3931  HA  ILE   250      31.119  -7.477   1.729  1.00  0.00           H  
ATOM   3932  HB  ILE   250      29.151  -9.788   1.760  1.00  0.00           H  
ATOM   3933 2HG1 ILE   250      32.178  -9.788   1.347  1.00  0.00           H  
ATOM   3934 3HG1 ILE   250      31.439  -9.936   2.933  1.00  0.00           H  
ATOM   3935 1HG2 ILE   250      29.107  -8.850  -0.539  1.00  0.00           H  
ATOM   3936 2HG2 ILE   250      30.882  -8.906  -0.599  1.00  0.00           H  
ATOM   3937 3HG2 ILE   250      29.925 -10.399  -0.516  1.00  0.00           H  
ATOM   3938 1HD1 ILE   250      31.979 -12.140   2.168  1.00  0.00           H  
ATOM   3939 2HD1 ILE   250      30.212 -11.983   2.161  1.00  0.00           H  
ATOM   3940 3HD1 ILE   250      31.129 -11.907   0.635  1.00  0.00           H  
ATOM   3941  N   ALA   251      27.854  -6.956   1.524  1.00  0.00           N  
ATOM   3942  CA  ALA   251      26.855  -6.068   0.927  1.00  0.00           C  
ATOM   3943  C   ALA   251      27.094  -4.589   1.285  1.00  0.00           C  
ATOM   3944  O   ALA   251      27.059  -3.722   0.404  1.00  0.00           O  
ATOM   3945  CB  ALA   251      25.461  -6.553   1.349  1.00  0.00           C  
ATOM   3946  H   ALA   251      27.548  -7.628   2.219  1.00  0.00           H  
ATOM   3947  HA  ALA   251      26.933  -6.146  -0.158  1.00  0.00           H  
ATOM   3948  HB1 ALA   251      25.320  -7.589   1.040  1.00  0.00           H  
ATOM   3949  HB2 ALA   251      25.344  -6.486   2.432  1.00  0.00           H  
ATOM   3950  HB3 ALA   251      24.697  -5.940   0.871  1.00  0.00           H  
ATOM   3951  N   CYS   252      27.411  -4.297   2.553  1.00  0.00           N  
ATOM   3952  CA  CYS   252      27.750  -2.944   3.006  1.00  0.00           C  
ATOM   3953  C   CYS   252      28.936  -2.365   2.211  1.00  0.00           C  
ATOM   3954  O   CYS   252      28.810  -1.297   1.614  1.00  0.00           O  
ATOM   3955  CB  CYS   252      28.024  -2.964   4.518  1.00  0.00           C  
ATOM   3956  SG  CYS   252      26.514  -3.374   5.437  1.00  0.00           S  
ATOM   3957  H   CYS   252      27.412  -5.053   3.231  1.00  0.00           H  
ATOM   3958  HA  CYS   252      26.899  -2.287   2.814  1.00  0.00           H  
ATOM   3959  HB2 CYS   252      28.808  -3.687   4.753  1.00  0.00           H  
ATOM   3960  HB3 CYS   252      28.357  -1.972   4.830  1.00  0.00           H  
ATOM   3961  HG  CYS   252      26.421  -4.656   5.044  1.00  0.00           H  
ATOM   3962  N   LYS   253      30.051  -3.099   2.120  1.00  0.00           N  
ATOM   3963  CA  LYS   253      31.219  -2.719   1.309  1.00  0.00           C  
ATOM   3964  C   LYS   253      30.836  -2.408  -0.150  1.00  0.00           C  
ATOM   3965  O   LYS   253      31.188  -1.344  -0.664  1.00  0.00           O  
ATOM   3966  CB  LYS   253      32.258  -3.851   1.360  1.00  0.00           C  
ATOM   3967  CG  LYS   253      32.986  -3.956   2.710  1.00  0.00           C  
ATOM   3968  CD  LYS   253      33.941  -5.154   2.659  1.00  0.00           C  
ATOM   3969  CE  LYS   253      34.822  -5.241   3.905  1.00  0.00           C  
ATOM   3970  NZ  LYS   253      35.831  -6.316   3.770  1.00  0.00           N1+
ATOM   3971  H   LYS   253      30.078  -3.987   2.609  1.00  0.00           H  
ATOM   3972  HA  LYS   253      31.667  -1.810   1.718  1.00  0.00           H  
ATOM   3973  HB2 LYS   253      31.773  -4.800   1.136  1.00  0.00           H  
ATOM   3974  HB3 LYS   253      33.007  -3.665   0.587  1.00  0.00           H  
ATOM   3975  HG2 LYS   253      33.556  -3.042   2.882  1.00  0.00           H  
ATOM   3976  HG3 LYS   253      32.275  -4.088   3.523  1.00  0.00           H  
ATOM   3977  HD2 LYS   253      33.370  -6.077   2.549  1.00  0.00           H  
ATOM   3978  HD3 LYS   253      34.584  -5.030   1.792  1.00  0.00           H  
ATOM   3979  HE2 LYS   253      35.332  -4.282   4.039  1.00  0.00           H  
ATOM   3980  HE3 LYS   253      34.199  -5.421   4.784  1.00  0.00           H  
ATOM   3981  HZ1 LYS   253      36.377  -6.223   2.919  1.00  0.00           H  
ATOM   3982  HZ2 LYS   253      36.482  -6.301   4.548  1.00  0.00           H  
ATOM   3983  HZ3 LYS   253      35.389  -7.232   3.768  1.00  0.00           H  
ATOM   3984  N   ALA   254      30.046  -3.282  -0.789  1.00  0.00           N  
ATOM   3985  CA  ALA   254      29.578  -3.095  -2.163  1.00  0.00           C  
ATOM   3986  C   ALA   254      28.756  -1.810  -2.348  1.00  0.00           C  
ATOM   3987  O   ALA   254      28.999  -1.076  -3.308  1.00  0.00           O  
ATOM   3988  CB  ALA   254      28.759  -4.322  -2.574  1.00  0.00           C  
ATOM   3989  H   ALA   254      29.812  -4.148  -0.314  1.00  0.00           H  
ATOM   3990  HA  ALA   254      30.447  -3.022  -2.823  1.00  0.00           H  
ATOM   3991  HB1 ALA   254      27.912  -4.463  -1.904  1.00  0.00           H  
ATOM   3992  HB2 ALA   254      28.382  -4.172  -3.585  1.00  0.00           H  
ATOM   3993  HB3 ALA   254      29.384  -5.213  -2.550  1.00  0.00           H  
ATOM   3994  N   VAL   255      27.827  -1.527  -1.429  1.00  0.00           N  
ATOM   3995  CA  VAL   255      26.990  -0.311  -1.450  1.00  0.00           C  
ATOM   3996  C   VAL   255      27.820   0.962  -1.207  1.00  0.00           C  
ATOM   3997  O   VAL   255      27.562   1.983  -1.842  1.00  0.00           O  
ATOM   3998  CB  VAL   255      25.815  -0.438  -0.450  1.00  0.00           C  
ATOM   3999  CG1 VAL   255      25.050   0.880  -0.225  1.00  0.00           C  
ATOM   4000  CG2 VAL   255      24.811  -1.486  -0.961  1.00  0.00           C  
ATOM   4001  H   VAL   255      27.656  -2.225  -0.702  1.00  0.00           H  
ATOM   4002  HA  VAL   255      26.562  -0.227  -2.451  1.00  0.00           H  
ATOM   4003  HB  VAL   255      26.207  -0.766   0.513  1.00  0.00           H  
ATOM   4004 1HG1 VAL   255      24.199   0.711   0.434  1.00  0.00           H  
ATOM   4005 2HG1 VAL   255      25.701   1.615   0.250  1.00  0.00           H  
ATOM   4006 3HG1 VAL   255      24.691   1.276  -1.175  1.00  0.00           H  
ATOM   4007 1HG2 VAL   255      24.009  -1.621  -0.237  1.00  0.00           H  
ATOM   4008 2HG2 VAL   255      24.378  -1.157  -1.905  1.00  0.00           H  
ATOM   4009 3HG2 VAL   255      25.302  -2.446  -1.112  1.00  0.00           H  
ATOM   4010  N   ILE   256      28.841   0.913  -0.339  1.00  0.00           N  
ATOM   4011  CA  ILE   256      29.771   2.039  -0.109  1.00  0.00           C  
ATOM   4012  C   ILE   256      30.613   2.330  -1.361  1.00  0.00           C  
ATOM   4013  O   ILE   256      30.689   3.476  -1.803  1.00  0.00           O  
ATOM   4014  CB  ILE   256      30.635   1.761   1.148  1.00  0.00           C  
ATOM   4015  CG1 ILE   256      29.736   1.760   2.410  1.00  0.00           C  
ATOM   4016  CG2 ILE   256      31.767   2.799   1.285  1.00  0.00           C  
ATOM   4017  CD1 ILE   256      30.422   1.213   3.670  1.00  0.00           C  
ATOM   4018  H   ILE   256      28.975   0.057   0.195  1.00  0.00           H  
ATOM   4019  HA  ILE   256      29.198   2.951   0.067  1.00  0.00           H  
ATOM   4020  HB  ILE   256      31.094   0.776   1.048  1.00  0.00           H  
ATOM   4021 2HG1 ILE   256      29.377   2.770   2.602  1.00  0.00           H  
ATOM   4022 3HG1 ILE   256      28.855   1.148   2.237  1.00  0.00           H  
ATOM   4023 1HG2 ILE   256      32.333   2.636   2.200  1.00  0.00           H  
ATOM   4024 2HG2 ILE   256      32.469   2.708   0.454  1.00  0.00           H  
ATOM   4025 3HG2 ILE   256      31.353   3.807   1.290  1.00  0.00           H  
ATOM   4026 1HD1 ILE   256      31.224   1.878   3.991  1.00  0.00           H  
ATOM   4027 2HD1 ILE   256      29.693   1.136   4.475  1.00  0.00           H  
ATOM   4028 3HD1 ILE   256      30.830   0.222   3.468  1.00  0.00           H  
ATOM   4029  N   SER   257      31.194   1.303  -1.978  1.00  0.00           N  
ATOM   4030  CA  SER   257      31.958   1.443  -3.227  1.00  0.00           C  
ATOM   4031  C   SER   257      31.109   2.008  -4.385  1.00  0.00           C  
ATOM   4032  O   SER   257      31.602   2.814  -5.181  1.00  0.00           O  
ATOM   4033  CB  SER   257      32.535   0.075  -3.618  1.00  0.00           C  
ATOM   4034  OG  SER   257      33.446  -0.411  -2.642  1.00  0.00           O  
ATOM   4035  H   SER   257      31.128   0.380  -1.559  1.00  0.00           H  
ATOM   4036  HA  SER   257      32.785   2.133  -3.066  1.00  0.00           H  
ATOM   4037  HB2 SER   257      31.717  -0.638  -3.720  1.00  0.00           H  
ATOM   4038  HB3 SER   257      33.046   0.155  -4.578  1.00  0.00           H  
ATOM   4039  HG  SER   257      33.391  -1.403  -2.678  1.00  0.00           H  
ATOM   4040  N   TRP   258      29.829   1.628  -4.458  1.00  0.00           N  
ATOM   4041  CA  TRP   258      28.864   2.097  -5.456  1.00  0.00           C  
ATOM   4042  C   TRP   258      28.438   3.553  -5.224  1.00  0.00           C  
ATOM   4043  O   TRP   258      28.417   4.346  -6.168  1.00  0.00           O  
ATOM   4044  CB  TRP   258      27.670   1.138  -5.412  1.00  0.00           C  
ATOM   4045  CG  TRP   258      26.467   1.498  -6.227  1.00  0.00           C  
ATOM   4046  CD1 TRP   258      26.403   1.520  -7.578  1.00  0.00           C  
ATOM   4047  CD2 TRP   258      25.122   1.827  -5.758  1.00  0.00           C  
ATOM   4048  CE2 TRP   258      24.286   2.042  -6.894  1.00  0.00           C  
ATOM   4049  CE3 TRP   258      24.518   1.937  -4.485  1.00  0.00           C  
ATOM   4050  NE1 TRP   258      25.121   1.848  -7.977  1.00  0.00           N  
ATOM   4051  CZ2 TRP   258      22.922   2.352  -6.775  1.00  0.00           C  
ATOM   4052  CZ3 TRP   258      23.149   2.238  -4.353  1.00  0.00           C  
ATOM   4053  CH2 TRP   258      22.352   2.446  -5.492  1.00  0.00           C  
ATOM   4054  H   TRP   258      29.502   0.942  -3.787  1.00  0.00           H  
ATOM   4055  HA  TRP   258      29.315   2.041  -6.448  1.00  0.00           H  
ATOM   4056  HB2 TRP   258      28.025   0.167  -5.743  1.00  0.00           H  
ATOM   4057  HB3 TRP   258      27.346   1.026  -4.378  1.00  0.00           H  
ATOM   4058  HD1 TRP   258      27.227   1.285  -8.239  1.00  0.00           H  
ATOM   4059  HE1 TRP   258      24.824   1.862  -8.947  1.00  0.00           H  
ATOM   4060  HE3 TRP   258      25.117   1.771  -3.601  1.00  0.00           H  
ATOM   4061  HZ2 TRP   258      22.320   2.507  -7.658  1.00  0.00           H  
ATOM   4062  HZ3 TRP   258      22.706   2.299  -3.369  1.00  0.00           H  
ATOM   4063  HH2 TRP   258      21.303   2.670  -5.381  1.00  0.00           H  
ATOM   4064  N   ALA   259      28.177   3.939  -3.969  1.00  0.00           N  
ATOM   4065  CA  ALA   259      27.892   5.324  -3.590  1.00  0.00           C  
ATOM   4066  C   ALA   259      29.062   6.247  -3.971  1.00  0.00           C  
ATOM   4067  O   ALA   259      28.855   7.229  -4.686  1.00  0.00           O  
ATOM   4068  CB  ALA   259      27.562   5.370  -2.093  1.00  0.00           C  
ATOM   4069  H   ALA   259      28.219   3.241  -3.235  1.00  0.00           H  
ATOM   4070  HA  ALA   259      27.017   5.668  -4.146  1.00  0.00           H  
ATOM   4071  HB1 ALA   259      27.332   6.396  -1.799  1.00  0.00           H  
ATOM   4072  HB2 ALA   259      26.694   4.742  -1.887  1.00  0.00           H  
ATOM   4073  HB3 ALA   259      28.410   5.014  -1.507  1.00  0.00           H  
ATOM   4074  N   ARG   260      30.301   5.866  -3.628  1.00  0.00           N  
ATOM   4075  CA  ARG   260      31.510   6.573  -4.075  1.00  0.00           C  
ATOM   4076  C   ARG   260      31.580   6.706  -5.608  1.00  0.00           C  
ATOM   4077  O   ARG   260      31.870   7.796  -6.104  1.00  0.00           O  
ATOM   4078  CB  ARG   260      32.763   5.883  -3.504  1.00  0.00           C  
ATOM   4079  CG  ARG   260      32.960   6.213  -2.014  1.00  0.00           C  
ATOM   4080  CD  ARG   260      34.180   5.484  -1.438  1.00  0.00           C  
ATOM   4081  NE  ARG   260      34.554   6.018  -0.114  1.00  0.00           N  
ATOM   4082  CZ  ARG   260      35.776   6.361   0.291  1.00  0.00           C  
ATOM   4083  NH1 ARG   260      35.977   6.757   1.527  1.00  0.00           N1+
ATOM   4084  NH2 ARG   260      36.822   6.333  -0.507  1.00  0.00           N  
ATOM   4085  H   ARG   260      30.405   5.043  -3.039  1.00  0.00           H  
ATOM   4086  HA  ARG   260      31.472   7.588  -3.676  1.00  0.00           H  
ATOM   4087  HB2 ARG   260      32.686   4.803  -3.640  1.00  0.00           H  
ATOM   4088  HB3 ARG   260      33.640   6.236  -4.049  1.00  0.00           H  
ATOM   4089  HG2 ARG   260      33.108   7.289  -1.913  1.00  0.00           H  
ATOM   4090  HG3 ARG   260      32.073   5.927  -1.446  1.00  0.00           H  
ATOM   4091  HD2 ARG   260      33.944   4.422  -1.343  1.00  0.00           H  
ATOM   4092  HD3 ARG   260      35.009   5.583  -2.138  1.00  0.00           H  
ATOM   4093  HE  ARG   260      33.801   6.087   0.567  1.00  0.00           H  
ATOM   4094 1HH1 ARG   260      35.216   6.752   2.199  1.00  0.00           H  
ATOM   4095 2HH1 ARG   260      36.896   7.074   1.821  1.00  0.00           H  
ATOM   4096 1HH2 ARG   260      36.717   6.130  -1.495  1.00  0.00           H  
ATOM   4097 2HH2 ARG   260      37.755   6.470  -0.137  1.00  0.00           H  
ATOM   4098  N   ARG   261      31.226   5.661  -6.373  1.00  0.00           N  
ATOM   4099  CA  ARG   261      31.194   5.715  -7.848  1.00  0.00           C  
ATOM   4100  C   ARG   261      30.092   6.644  -8.405  1.00  0.00           C  
ATOM   4101  O   ARG   261      30.321   7.322  -9.407  1.00  0.00           O  
ATOM   4102  CB  ARG   261      31.124   4.284  -8.412  1.00  0.00           C  
ATOM   4103  CG  ARG   261      31.512   4.225  -9.902  1.00  0.00           C  
ATOM   4104  CD  ARG   261      31.783   2.801 -10.410  1.00  0.00           C  
ATOM   4105  NE  ARG   261      30.658   1.874 -10.186  1.00  0.00           N  
ATOM   4106  CZ  ARG   261      29.678   1.561 -11.024  1.00  0.00           C  
ATOM   4107  NH1 ARG   261      28.794   0.660 -10.671  1.00  0.00           N1+
ATOM   4108  NH2 ARG   261      29.541   2.106 -12.212  1.00  0.00           N  
ATOM   4109  H   ARG   261      31.023   4.780  -5.916  1.00  0.00           H  
ATOM   4110  HA  ARG   261      32.150   6.137  -8.163  1.00  0.00           H  
ATOM   4111  HB2 ARG   261      31.825   3.658  -7.859  1.00  0.00           H  
ATOM   4112  HB3 ARG   261      30.120   3.877  -8.275  1.00  0.00           H  
ATOM   4113  HG2 ARG   261      30.728   4.680 -10.504  1.00  0.00           H  
ATOM   4114  HG3 ARG   261      32.423   4.807 -10.050  1.00  0.00           H  
ATOM   4115  HD2 ARG   261      32.027   2.843 -11.472  1.00  0.00           H  
ATOM   4116  HD3 ARG   261      32.659   2.412  -9.889  1.00  0.00           H  
ATOM   4117  HE  ARG   261      30.679   1.359  -9.307  1.00  0.00           H  
ATOM   4118 1HH1 ARG   261      28.916   0.120  -9.817  1.00  0.00           H  
ATOM   4119 2HH1 ARG   261      27.996   0.442 -11.257  1.00  0.00           H  
ATOM   4120 1HH2 ARG   261      30.216   2.777 -12.560  1.00  0.00           H  
ATOM   4121 2HH2 ARG   261      28.824   1.748 -12.835  1.00  0.00           H  
ATOM   4122  N   GLN   262      28.937   6.765  -7.740  1.00  0.00           N  
ATOM   4123  CA  GLN   262      27.926   7.790  -8.059  1.00  0.00           C  
ATOM   4124  C   GLN   262      28.466   9.208  -7.790  1.00  0.00           C  
ATOM   4125  O   GLN   262      28.240  10.116  -8.590  1.00  0.00           O  
ATOM   4126  CB  GLN   262      26.641   7.522  -7.247  1.00  0.00           C  
ATOM   4127  CG  GLN   262      25.436   8.391  -7.668  1.00  0.00           C  
ATOM   4128  CD  GLN   262      24.831   8.023  -9.027  1.00  0.00           C  
ATOM   4129  NE2 GLN   262      23.990   8.858  -9.600  1.00  0.00           N  
ATOM   4130  OE1 GLN   262      25.083   6.968  -9.590  1.00  0.00           O  
ATOM   4131  H   GLN   262      28.772   6.155  -6.947  1.00  0.00           H  
ATOM   4132  HA  GLN   262      27.686   7.729  -9.123  1.00  0.00           H  
ATOM   4133  HB2 GLN   262      26.367   6.470  -7.339  1.00  0.00           H  
ATOM   4134  HB3 GLN   262      26.841   7.717  -6.194  1.00  0.00           H  
ATOM   4135  HG2 GLN   262      24.652   8.275  -6.918  1.00  0.00           H  
ATOM   4136  HG3 GLN   262      25.721   9.442  -7.673  1.00  0.00           H  
ATOM   4137 1HE2 GLN   262      23.575   8.580 -10.480  1.00  0.00           H  
ATOM   4138 2HE2 GLN   262      23.764   9.737  -9.169  1.00  0.00           H  
ATOM   4139  N   GLY   263      29.232   9.396  -6.707  1.00  0.00           N  
ATOM   4140  CA  GLY   263      29.875  10.674  -6.380  1.00  0.00           C  
ATOM   4141  C   GLY   263      30.932  11.080  -7.408  1.00  0.00           C  
ATOM   4142  O   GLY   263      30.967  12.245  -7.806  1.00  0.00           O  
ATOM   4143  H   GLY   263      29.350   8.622  -6.057  1.00  0.00           H  
ATOM   4144  HA2 GLY   263      29.114  11.453  -6.366  1.00  0.00           H  
ATOM   4145  HA3 GLY   263      30.354  10.603  -5.404  1.00  0.00           H  
ATOM   4146  N   ARG   264      31.733  10.120  -7.895  1.00  0.00           N  
ATOM   4147  CA  ARG   264      32.685  10.311  -9.001  1.00  0.00           C  
ATOM   4148  C   ARG   264      31.981  10.870 -10.249  1.00  0.00           C  
ATOM   4149  O   ARG   264      32.415  11.889 -10.791  1.00  0.00           O  
ATOM   4150  CB  ARG   264      33.412   8.980  -9.291  1.00  0.00           C  
ATOM   4151  CG  ARG   264      34.525   9.125 -10.343  1.00  0.00           C  
ATOM   4152  CD  ARG   264      35.275   7.811 -10.618  1.00  0.00           C  
ATOM   4153  NE  ARG   264      34.445   6.858 -11.378  1.00  0.00           N  
ATOM   4154  CZ  ARG   264      34.834   5.730 -11.956  1.00  0.00           C  
ATOM   4155  NH1 ARG   264      33.940   5.034 -12.614  1.00  0.00           N1+
ATOM   4156  NH2 ARG   264      36.067   5.273 -11.916  1.00  0.00           N  
ATOM   4157  H   ARG   264      31.678   9.204  -7.463  1.00  0.00           H  
ATOM   4158  HA  ARG   264      33.429  11.041  -8.682  1.00  0.00           H  
ATOM   4159  HB2 ARG   264      33.859   8.619  -8.364  1.00  0.00           H  
ATOM   4160  HB3 ARG   264      32.694   8.238  -9.634  1.00  0.00           H  
ATOM   4161  HG2 ARG   264      34.093   9.478 -11.278  1.00  0.00           H  
ATOM   4162  HG3 ARG   264      35.242   9.867  -9.993  1.00  0.00           H  
ATOM   4163  HD2 ARG   264      36.169   8.045 -11.199  1.00  0.00           H  
ATOM   4164  HD3 ARG   264      35.584   7.360  -9.673  1.00  0.00           H  
ATOM   4165  HE  ARG   264      33.475   7.116 -11.538  1.00  0.00           H  
ATOM   4166 1HH1 ARG   264      33.019   5.435 -12.752  1.00  0.00           H  
ATOM   4167 2HH1 ARG   264      34.188   4.141 -13.022  1.00  0.00           H  
ATOM   4168 1HH2 ARG   264      36.787   5.755 -11.401  1.00  0.00           H  
ATOM   4169 2HH2 ARG   264      36.328   4.478 -12.488  1.00  0.00           H  
ATOM   4170  N   LEU   265      30.861  10.265 -10.667  1.00  0.00           N  
ATOM   4171  CA  LEU   265      30.051  10.750 -11.794  1.00  0.00           C  
ATOM   4172  C   LEU   265      29.612  12.211 -11.588  1.00  0.00           C  
ATOM   4173  O   LEU   265      29.900  13.055 -12.438  1.00  0.00           O  
ATOM   4174  CB  LEU   265      28.855   9.796 -12.004  1.00  0.00           C  
ATOM   4175  CG  LEU   265      27.853  10.257 -13.086  1.00  0.00           C  
ATOM   4176  CD1 LEU   265      28.497  10.322 -14.476  1.00  0.00           C  
ATOM   4177  CD2 LEU   265      26.650   9.305 -13.121  1.00  0.00           C  
ATOM   4178  H   LEU   265      30.557   9.429 -10.181  1.00  0.00           H  
ATOM   4179  HA  LEU   265      30.673  10.733 -12.691  1.00  0.00           H  
ATOM   4180  HB2 LEU   265      29.235   8.809 -12.271  1.00  0.00           H  
ATOM   4181  HB3 LEU   265      28.311   9.698 -11.066  1.00  0.00           H  
ATOM   4182  HG  LEU   265      27.480  11.249 -12.831  1.00  0.00           H  
ATOM   4183 1HD1 LEU   265      28.807   9.327 -14.797  1.00  0.00           H  
ATOM   4184 2HD1 LEU   265      27.774  10.724 -15.182  1.00  0.00           H  
ATOM   4185 3HD1 LEU   265      29.363  10.982 -14.471  1.00  0.00           H  
ATOM   4186 1HD2 LEU   265      26.985   8.302 -13.376  1.00  0.00           H  
ATOM   4187 2HD2 LEU   265      26.161   9.285 -12.147  1.00  0.00           H  
ATOM   4188 3HD2 LEU   265      25.932   9.642 -13.869  1.00  0.00           H  
ATOM   4189  N   CYS   266      28.971  12.522 -10.454  1.00  0.00           N  
ATOM   4190  CA  CYS   266      28.484  13.874 -10.138  1.00  0.00           C  
ATOM   4191  C   CYS   266      29.606  14.926 -10.209  1.00  0.00           C  
ATOM   4192  O   CYS   266      29.468  15.946 -10.885  1.00  0.00           O  
ATOM   4193  CB  CYS   266      27.813  13.852  -8.753  1.00  0.00           C  
ATOM   4194  SG  CYS   266      26.386  12.726  -8.748  1.00  0.00           S  
ATOM   4195  H   CYS   266      28.774  11.774  -9.797  1.00  0.00           H  
ATOM   4196  HA  CYS   266      27.738  14.165 -10.882  1.00  0.00           H  
ATOM   4197  HB2 CYS   266      28.530  13.540  -7.989  1.00  0.00           H  
ATOM   4198  HB3 CYS   266      27.469  14.860  -8.505  1.00  0.00           H  
ATOM   4199  HG  CYS   266      27.073  11.571  -8.737  1.00  0.00           H  
ATOM   4200  N   LYS   267      30.754  14.639  -9.583  1.00  0.00           N  
ATOM   4201  CA  LYS   267      31.947  15.493  -9.613  1.00  0.00           C  
ATOM   4202  C   LYS   267      32.451  15.751 -11.043  1.00  0.00           C  
ATOM   4203  O   LYS   267      32.734  16.896 -11.387  1.00  0.00           O  
ATOM   4204  CB  LYS   267      33.023  14.819  -8.748  1.00  0.00           C  
ATOM   4205  CG  LYS   267      34.294  15.665  -8.561  1.00  0.00           C  
ATOM   4206  CD  LYS   267      35.301  14.832  -7.761  1.00  0.00           C  
ATOM   4207  CE  LYS   267      36.595  15.592  -7.444  1.00  0.00           C  
ATOM   4208  NZ  LYS   267      37.611  14.694  -6.840  1.00  0.00           N1+
ATOM   4209  H   LYS   267      30.803  13.772  -9.059  1.00  0.00           H  
ATOM   4210  HA  LYS   267      31.698  16.462  -9.182  1.00  0.00           H  
ATOM   4211  HB2 LYS   267      32.602  14.614  -7.764  1.00  0.00           H  
ATOM   4212  HB3 LYS   267      33.294  13.864  -9.201  1.00  0.00           H  
ATOM   4213  HG2 LYS   267      34.730  15.918  -9.528  1.00  0.00           H  
ATOM   4214  HG3 LYS   267      34.051  16.579  -8.018  1.00  0.00           H  
ATOM   4215  HD2 LYS   267      34.826  14.530  -6.830  1.00  0.00           H  
ATOM   4216  HD3 LYS   267      35.538  13.939  -8.338  1.00  0.00           H  
ATOM   4217  HE2 LYS   267      36.994  16.020  -8.368  1.00  0.00           H  
ATOM   4218  HE3 LYS   267      36.369  16.412  -6.755  1.00  0.00           H  
ATOM   4219  HZ1 LYS   267      37.243  14.215  -6.023  1.00  0.00           H  
ATOM   4220  HZ2 LYS   267      37.912  13.987  -7.502  1.00  0.00           H  
ATOM   4221  HZ3 LYS   267      38.424  15.219  -6.535  1.00  0.00           H  
ATOM   4222  N   ILE   268      32.530  14.709 -11.882  1.00  0.00           N  
ATOM   4223  CA  ILE   268      32.961  14.828 -13.289  1.00  0.00           C  
ATOM   4224  C   ILE   268      31.940  15.627 -14.108  1.00  0.00           C  
ATOM   4225  O   ILE   268      32.331  16.569 -14.791  1.00  0.00           O  
ATOM   4226  CB  ILE   268      33.249  13.430 -13.893  1.00  0.00           C  
ATOM   4227  CG1 ILE   268      34.458  12.771 -13.189  1.00  0.00           C  
ATOM   4228  CG2 ILE   268      33.524  13.531 -15.406  1.00  0.00           C  
ATOM   4229  CD1 ILE   268      34.577  11.270 -13.474  1.00  0.00           C  
ATOM   4230  H   ILE   268      32.316  13.786 -11.510  1.00  0.00           H  
ATOM   4231  HA  ILE   268      33.887  15.408 -13.332  1.00  0.00           H  
ATOM   4232  HB  ILE   268      32.369  12.798 -13.747  1.00  0.00           H  
ATOM   4233 2HG1 ILE   268      35.379  13.261 -13.501  1.00  0.00           H  
ATOM   4234 3HG1 ILE   268      34.376  12.892 -12.111  1.00  0.00           H  
ATOM   4235 1HG2 ILE   268      32.627  13.857 -15.930  1.00  0.00           H  
ATOM   4236 2HG2 ILE   268      34.336  14.236 -15.593  1.00  0.00           H  
ATOM   4237 3HG2 ILE   268      33.802  12.562 -15.816  1.00  0.00           H  
ATOM   4238 1HD1 ILE   268      35.346  10.853 -12.825  1.00  0.00           H  
ATOM   4239 2HD1 ILE   268      33.628  10.773 -13.269  1.00  0.00           H  
ATOM   4240 3HD1 ILE   268      34.861  11.096 -14.512  1.00  0.00           H  
ATOM   4241  N   VAL   269      30.644  15.315 -14.014  1.00  0.00           N  
ATOM   4242  CA  VAL   269      29.580  15.972 -14.809  1.00  0.00           C  
ATOM   4243  C   VAL   269      29.524  17.494 -14.577  1.00  0.00           C  
ATOM   4244  O   VAL   269      29.204  18.235 -15.510  1.00  0.00           O  
ATOM   4245  CB  VAL   269      28.210  15.291 -14.556  1.00  0.00           C  
ATOM   4246  CG1 VAL   269      26.998  16.077 -15.090  1.00  0.00           C  
ATOM   4247  CG2 VAL   269      28.203  13.908 -15.233  1.00  0.00           C  
ATOM   4248  H   VAL   269      30.388  14.531 -13.411  1.00  0.00           H  
ATOM   4249  HA  VAL   269      29.832  15.826 -15.861  1.00  0.00           H  
ATOM   4250  HB  VAL   269      28.080  15.158 -13.481  1.00  0.00           H  
ATOM   4251 1HG1 VAL   269      26.084  15.501 -14.935  1.00  0.00           H  
ATOM   4252 2HG1 VAL   269      26.894  17.022 -14.559  1.00  0.00           H  
ATOM   4253 3HG1 VAL   269      27.119  16.276 -16.153  1.00  0.00           H  
ATOM   4254 1HG2 VAL   269      27.285  13.373 -14.985  1.00  0.00           H  
ATOM   4255 2HG2 VAL   269      28.264  14.018 -16.317  1.00  0.00           H  
ATOM   4256 3HG2 VAL   269      29.051  13.314 -14.898  1.00  0.00           H  
ATOM   4257  N   ALA   270      29.911  17.977 -13.388  1.00  0.00           N  
ATOM   4258  CA  ALA   270      30.039  19.407 -13.080  1.00  0.00           C  
ATOM   4259  C   ALA   270      31.091  20.161 -13.931  1.00  0.00           C  
ATOM   4260  O   ALA   270      31.034  21.388 -14.001  1.00  0.00           O  
ATOM   4261  CB  ALA   270      30.337  19.543 -11.581  1.00  0.00           C  
ATOM   4262  H   ALA   270      30.135  17.316 -12.652  1.00  0.00           H  
ATOM   4263  HA  ALA   270      29.080  19.883 -13.281  1.00  0.00           H  
ATOM   4264  HB1 ALA   270      29.602  18.991 -10.996  1.00  0.00           H  
ATOM   4265  HB2 ALA   270      31.331  19.153 -11.360  1.00  0.00           H  
ATOM   4266  HB3 ALA   270      30.305  20.595 -11.290  1.00  0.00           H  
ATOM   4267  N   GLU   271      32.023  19.462 -14.588  1.00  0.00           N  
ATOM   4268  CA  GLU   271      32.995  20.043 -15.528  1.00  0.00           C  
ATOM   4269  C   GLU   271      32.786  19.513 -16.956  1.00  0.00           C  
ATOM   4270  O   GLU   271      32.818  20.282 -17.916  1.00  0.00           O  
ATOM   4271  CB  GLU   271      34.416  19.715 -15.031  1.00  0.00           C  
ATOM   4272  CG  GLU   271      35.519  20.384 -15.866  1.00  0.00           C  
ATOM   4273  CD  GLU   271      36.930  20.071 -15.363  1.00  0.00           C  
ATOM   4274  OE1 GLU   271      37.186  18.935 -14.903  1.00  0.00           O  
ATOM   4275  OE2 GLU   271      37.844  20.924 -15.503  1.00  0.00           O1-
ATOM   4276  H   GLU   271      32.035  18.456 -14.462  1.00  0.00           H  
ATOM   4277  HA  GLU   271      32.887  21.128 -15.560  1.00  0.00           H  
ATOM   4278  HB2 GLU   271      34.516  20.067 -14.005  1.00  0.00           H  
ATOM   4279  HB3 GLU   271      34.553  18.633 -15.042  1.00  0.00           H  
ATOM   4280  HG2 GLU   271      35.450  20.045 -16.899  1.00  0.00           H  
ATOM   4281  HG3 GLU   271      35.361  21.462 -15.843  1.00  0.00           H  
ATOM   4282  N   ASN   272      32.559  18.206 -17.100  1.00  0.00           N  
ATOM   4283  CA  ASN   272      32.602  17.465 -18.364  1.00  0.00           C  
ATOM   4284  C   ASN   272      31.338  17.611 -19.243  1.00  0.00           C  
ATOM   4285  O   ASN   272      31.336  17.122 -20.372  1.00  0.00           O  
ATOM   4286  CB  ASN   272      32.853  15.991 -17.988  1.00  0.00           C  
ATOM   4287  CG  ASN   272      33.264  15.086 -19.147  1.00  0.00           C  
ATOM   4288  ND2 ASN   272      32.914  13.815 -19.085  1.00  0.00           N  
ATOM   4289  OD1 ASN   272      33.935  15.490 -20.088  1.00  0.00           O  
ATOM   4290  H   ASN   272      32.525  17.642 -16.256  1.00  0.00           H  
ATOM   4291  HA  ASN   272      33.453  17.827 -18.942  1.00  0.00           H  
ATOM   4292  HB2 ASN   272      33.656  15.945 -17.252  1.00  0.00           H  
ATOM   4293  HB3 ASN   272      31.950  15.594 -17.524  1.00  0.00           H  
ATOM   4294 1HD2 ASN   272      33.234  13.179 -19.807  1.00  0.00           H  
ATOM   4295 2HD2 ASN   272      32.359  13.475 -18.319  1.00  0.00           H  
ATOM   4296  N   PHE   273      30.266  18.245 -18.738  1.00  0.00           N  
ATOM   4297  CA  PHE   273      28.978  18.345 -19.442  1.00  0.00           C  
ATOM   4298  C   PHE   273      28.074  19.516 -18.999  1.00  0.00           C  
ATOM   4299  O   PHE   273      27.475  20.176 -19.852  1.00  0.00           O  
ATOM   4300  CB  PHE   273      28.248  16.994 -19.309  1.00  0.00           C  
ATOM   4301  CG  PHE   273      26.878  16.937 -19.959  1.00  0.00           C  
ATOM   4302  CD1 PHE   273      26.713  17.327 -21.303  1.00  0.00           C  
ATOM   4303  CD2 PHE   273      25.762  16.491 -19.223  1.00  0.00           C  
ATOM   4304  CE1 PHE   273      25.441  17.300 -21.895  1.00  0.00           C  
ATOM   4305  CE2 PHE   273      24.492  16.451 -19.821  1.00  0.00           C  
ATOM   4306  CZ  PHE   273      24.329  16.867 -21.153  1.00  0.00           C  
ATOM   4307  H   PHE   273      30.351  18.648 -17.817  1.00  0.00           H  
ATOM   4308  HA  PHE   273      29.186  18.508 -20.500  1.00  0.00           H  
ATOM   4309  HB2 PHE   273      28.861  16.212 -19.761  1.00  0.00           H  
ATOM   4310  HB3 PHE   273      28.149  16.756 -18.249  1.00  0.00           H  
ATOM   4311  HD1 PHE   273      27.562  17.660 -21.884  1.00  0.00           H  
ATOM   4312  HD2 PHE   273      25.876  16.174 -18.196  1.00  0.00           H  
ATOM   4313  HE1 PHE   273      25.317  17.615 -22.923  1.00  0.00           H  
ATOM   4314  HE2 PHE   273      23.638  16.102 -19.256  1.00  0.00           H  
ATOM   4315  HZ  PHE   273      23.351  16.844 -21.608  1.00  0.00           H  
ATOM   4316  N   GLU   274      27.944  19.775 -17.693  1.00  0.00           N  
ATOM   4317  CA  GLU   274      27.063  20.821 -17.151  1.00  0.00           C  
ATOM   4318  C   GLU   274      27.754  22.199 -17.109  1.00  0.00           C  
ATOM   4319  O   GLU   274      28.978  22.268 -16.971  1.00  0.00           O  
ATOM   4320  CB  GLU   274      26.556  20.383 -15.764  1.00  0.00           C  
ATOM   4321  CG  GLU   274      25.449  21.271 -15.177  1.00  0.00           C  
ATOM   4322  CD  GLU   274      24.289  21.463 -16.152  1.00  0.00           C  
ATOM   4323  OE1 GLU   274      24.188  22.567 -16.737  1.00  0.00           O  
ATOM   4324  OE2 GLU   274      23.539  20.493 -16.397  1.00  0.00           O1-
ATOM   4325  H   GLU   274      28.465  19.213 -17.031  1.00  0.00           H  
ATOM   4326  HA  GLU   274      26.201  20.902 -17.813  1.00  0.00           H  
ATOM   4327  HB2 GLU   274      26.163  19.368 -15.846  1.00  0.00           H  
ATOM   4328  HB3 GLU   274      27.393  20.363 -15.065  1.00  0.00           H  
ATOM   4329  HG2 GLU   274      25.079  20.797 -14.270  1.00  0.00           H  
ATOM   4330  HG3 GLU   274      25.862  22.241 -14.901  1.00  0.00           H  
ATOM   4331  N   THR   275      26.968  23.286 -17.226  1.00  0.00           N  
ATOM   4332  CA  THR   275      27.447  24.682 -17.327  1.00  0.00           C  
ATOM   4333  C   THR   275      26.647  25.701 -16.512  1.00  0.00           C  
ATOM   4334  O   THR   275      27.081  26.849 -16.401  1.00  0.00           O  
ATOM   4335  CB  THR   275      27.525  25.150 -18.791  1.00  0.00           C  
ATOM   4336  CG2 THR   275      28.487  24.314 -19.635  1.00  0.00           C  
ATOM   4337  OG1 THR   275      26.249  25.138 -19.402  1.00  0.00           O  
ATOM   4338  H   THR   275      25.969  23.132 -17.302  1.00  0.00           H  
ATOM   4339  HA  THR   275      28.461  24.724 -16.924  1.00  0.00           H  
ATOM   4340  HB  THR   275      27.899  26.177 -18.798  1.00  0.00           H  
ATOM   4341  HG1 THR   275      25.901  24.225 -19.357  1.00  0.00           H  
ATOM   4342 1HG2 THR   275      28.555  24.733 -20.638  1.00  0.00           H  
ATOM   4343 2HG2 THR   275      29.478  24.327 -19.182  1.00  0.00           H  
ATOM   4344 3HG2 THR   275      28.144  23.282 -19.703  1.00  0.00           H  
ATOM   4345  N   ASP   276      25.502  25.338 -15.928  1.00  0.00           N  
ATOM   4346  CA  ASP   276      24.771  26.224 -15.007  1.00  0.00           C  
ATOM   4347  C   ASP   276      25.491  26.316 -13.638  1.00  0.00           C  
ATOM   4348  O   ASP   276      25.757  25.275 -13.032  1.00  0.00           O  
ATOM   4349  CB  ASP   276      23.325  25.736 -14.861  1.00  0.00           C  
ATOM   4350  CG  ASP   276      22.533  26.614 -13.892  1.00  0.00           C  
ATOM   4351  OD1 ASP   276      21.908  27.594 -14.365  1.00  0.00           O  
ATOM   4352  OD2 ASP   276      22.546  26.342 -12.671  1.00  0.00           O1-
ATOM   4353  H   ASP   276      25.140  24.403 -16.073  1.00  0.00           H  
ATOM   4354  HA  ASP   276      24.728  27.213 -15.463  1.00  0.00           H  
ATOM   4355  HB2 ASP   276      22.844  25.763 -15.841  1.00  0.00           H  
ATOM   4356  HB3 ASP   276      23.313  24.704 -14.516  1.00  0.00           H  
ATOM   4357  N   PRO   277      25.804  27.525 -13.124  1.00  0.00           N  
ATOM   4358  CA  PRO   277      26.732  27.704 -12.005  1.00  0.00           C  
ATOM   4359  C   PRO   277      26.182  27.166 -10.681  1.00  0.00           C  
ATOM   4360  O   PRO   277      26.923  26.545  -9.916  1.00  0.00           O  
ATOM   4361  CB  PRO   277      26.997  29.213 -11.929  1.00  0.00           C  
ATOM   4362  CG  PRO   277      25.737  29.827 -12.535  1.00  0.00           C  
ATOM   4363  CD  PRO   277      25.359  28.820 -13.619  1.00  0.00           C  
ATOM   4364  HA  PRO   277      27.669  27.190 -12.223  1.00  0.00           H  
ATOM   4365  HB2 PRO   277      27.164  29.555 -10.908  1.00  0.00           H  
ATOM   4366  HB3 PRO   277      27.860  29.461 -12.551  1.00  0.00           H  
ATOM   4367  HG2 PRO   277      24.948  29.875 -11.784  1.00  0.00           H  
ATOM   4368  HG3 PRO   277      25.925  30.816 -12.948  1.00  0.00           H  
ATOM   4369  HD2 PRO   277      24.281  28.839 -13.784  1.00  0.00           H  
ATOM   4370  HD3 PRO   277      25.885  29.054 -14.544  1.00  0.00           H  
ATOM   4371  N   LYS   278      24.883  27.354 -10.415  1.00  0.00           N  
ATOM   4372  CA  LYS   278      24.234  26.794  -9.230  1.00  0.00           C  
ATOM   4373  C   LYS   278      24.162  25.264  -9.339  1.00  0.00           C  
ATOM   4374  O   LYS   278      24.567  24.574  -8.403  1.00  0.00           O  
ATOM   4375  CB  LYS   278      22.850  27.439  -9.025  1.00  0.00           C  
ATOM   4376  CG  LYS   278      22.850  28.977  -8.921  1.00  0.00           C  
ATOM   4377  CD  LYS   278      23.637  29.588  -7.750  1.00  0.00           C  
ATOM   4378  CE  LYS   278      22.952  29.340  -6.402  1.00  0.00           C  
ATOM   4379  NZ  LYS   278      23.648  30.041  -5.299  1.00  0.00           N1+
ATOM   4380  H   LYS   278      24.303  27.838 -11.090  1.00  0.00           H  
ATOM   4381  HA  LYS   278      24.848  27.007  -8.355  1.00  0.00           H  
ATOM   4382  HB2 LYS   278      22.205  27.159  -9.860  1.00  0.00           H  
ATOM   4383  HB3 LYS   278      22.407  27.033  -8.117  1.00  0.00           H  
ATOM   4384  HG2 LYS   278      23.249  29.392  -9.846  1.00  0.00           H  
ATOM   4385  HG3 LYS   278      21.814  29.302  -8.837  1.00  0.00           H  
ATOM   4386  HD2 LYS   278      24.655  29.199  -7.736  1.00  0.00           H  
ATOM   4387  HD3 LYS   278      23.690  30.667  -7.916  1.00  0.00           H  
ATOM   4388  HE2 LYS   278      21.921  29.702  -6.460  1.00  0.00           H  
ATOM   4389  HE3 LYS   278      22.921  28.266  -6.197  1.00  0.00           H  
ATOM   4390  HZ1 LYS   278      23.731  31.037  -5.477  1.00  0.00           H  
ATOM   4391  HZ2 LYS   278      23.134  29.947  -4.429  1.00  0.00           H  
ATOM   4392  HZ3 LYS   278      24.579  29.668  -5.137  1.00  0.00           H  
ATOM   4393  N   ARG   279      23.796  24.715 -10.509  1.00  0.00           N  
ATOM   4394  CA  ARG   279      23.818  23.264 -10.756  1.00  0.00           C  
ATOM   4395  C   ARG   279      25.225  22.659 -10.617  1.00  0.00           C  
ATOM   4396  O   ARG   279      25.351  21.560 -10.088  1.00  0.00           O  
ATOM   4397  CB  ARG   279      23.219  22.948 -12.135  1.00  0.00           C  
ATOM   4398  CG  ARG   279      22.990  21.448 -12.395  1.00  0.00           C  
ATOM   4399  CD  ARG   279      21.957  20.799 -11.465  1.00  0.00           C  
ATOM   4400  NE  ARG   279      21.751  19.376 -11.788  1.00  0.00           N  
ATOM   4401  CZ  ARG   279      21.240  18.465 -10.970  1.00  0.00           C  
ATOM   4402  NH1 ARG   279      20.918  18.734  -9.724  1.00  0.00           N1+
ATOM   4403  NH2 ARG   279      21.011  17.233 -11.368  1.00  0.00           N  
ATOM   4404  H   ARG   279      23.480  25.332 -11.254  1.00  0.00           H  
ATOM   4405  HA  ARG   279      23.181  22.809 -10.000  1.00  0.00           H  
ATOM   4406  HB2 ARG   279      22.268  23.470 -12.244  1.00  0.00           H  
ATOM   4407  HB3 ARG   279      23.901  23.319 -12.898  1.00  0.00           H  
ATOM   4408  HG2 ARG   279      22.650  21.344 -13.425  1.00  0.00           H  
ATOM   4409  HG3 ARG   279      23.934  20.912 -12.297  1.00  0.00           H  
ATOM   4410  HD2 ARG   279      22.300  20.893 -10.434  1.00  0.00           H  
ATOM   4411  HD3 ARG   279      21.007  21.322 -11.576  1.00  0.00           H  
ATOM   4412  HE  ARG   279      21.952  19.100 -12.746  1.00  0.00           H  
ATOM   4413 1HH1 ARG   279      20.984  19.675  -9.338  1.00  0.00           H  
ATOM   4414 2HH1 ARG   279      20.521  17.988  -9.163  1.00  0.00           H  
ATOM   4415 1HH2 ARG   279      21.125  16.941 -12.331  1.00  0.00           H  
ATOM   4416 2HH2 ARG   279      20.607  16.586 -10.700  1.00  0.00           H  
ATOM   4417  N   GLN   280      26.289  23.351 -11.030  1.00  0.00           N  
ATOM   4418  CA  GLN   280      27.671  22.885 -10.852  1.00  0.00           C  
ATOM   4419  C   GLN   280      28.058  22.822  -9.367  1.00  0.00           C  
ATOM   4420  O   GLN   280      28.541  21.785  -8.915  1.00  0.00           O  
ATOM   4421  CB  GLN   280      28.632  23.780 -11.654  1.00  0.00           C  
ATOM   4422  CG  GLN   280      28.523  23.525 -13.169  1.00  0.00           C  
ATOM   4423  CD  GLN   280      29.329  24.529 -13.992  1.00  0.00           C  
ATOM   4424  NE2 GLN   280      30.190  24.075 -14.873  1.00  0.00           N  
ATOM   4425  OE1 GLN   280      29.173  25.737 -13.870  1.00  0.00           O  
ATOM   4426  H   GLN   280      26.130  24.219 -11.532  1.00  0.00           H  
ATOM   4427  HA  GLN   280      27.759  21.863 -11.226  1.00  0.00           H  
ATOM   4428  HB2 GLN   280      28.418  24.827 -11.438  1.00  0.00           H  
ATOM   4429  HB3 GLN   280      29.658  23.571 -11.347  1.00  0.00           H  
ATOM   4430  HG2 GLN   280      28.864  22.514 -13.379  1.00  0.00           H  
ATOM   4431  HG3 GLN   280      27.488  23.580 -13.495  1.00  0.00           H  
ATOM   4432 1HE2 GLN   280      30.670  24.732 -15.478  1.00  0.00           H  
ATOM   4433 2HE2 GLN   280      30.315  23.079 -14.997  1.00  0.00           H  
ATOM   4434  N   ALA   281      27.781  23.873  -8.583  1.00  0.00           N  
ATOM   4435  CA  ALA   281      28.016  23.870  -7.135  1.00  0.00           C  
ATOM   4436  C   ALA   281      27.195  22.785  -6.408  1.00  0.00           C  
ATOM   4437  O   ALA   281      27.690  22.138  -5.482  1.00  0.00           O  
ATOM   4438  CB  ALA   281      27.690  25.270  -6.594  1.00  0.00           C  
ATOM   4439  H   ALA   281      27.380  24.706  -9.001  1.00  0.00           H  
ATOM   4440  HA  ALA   281      29.071  23.658  -6.951  1.00  0.00           H  
ATOM   4441  HB1 ALA   281      28.311  26.017  -7.088  1.00  0.00           H  
ATOM   4442  HB2 ALA   281      26.638  25.508  -6.761  1.00  0.00           H  
ATOM   4443  HB3 ALA   281      27.892  25.306  -5.522  1.00  0.00           H  
ATOM   4444  N   GLU   282      25.960  22.568  -6.856  1.00  0.00           N  
ATOM   4445  CA  GLU   282      25.033  21.544  -6.382  1.00  0.00           C  
ATOM   4446  C   GLU   282      25.525  20.119  -6.693  1.00  0.00           C  
ATOM   4447  O   GLU   282      25.489  19.256  -5.820  1.00  0.00           O  
ATOM   4448  CB  GLU   282      23.677  21.853  -7.030  1.00  0.00           C  
ATOM   4449  CG  GLU   282      22.523  20.938  -6.639  1.00  0.00           C  
ATOM   4450  CD  GLU   282      21.231  21.530  -7.194  1.00  0.00           C  
ATOM   4451  OE1 GLU   282      20.709  22.495  -6.594  1.00  0.00           O  
ATOM   4452  OE2 GLU   282      20.747  21.102  -8.264  1.00  0.00           O1-
ATOM   4453  H   GLU   282      25.616  23.206  -7.567  1.00  0.00           H  
ATOM   4454  HA  GLU   282      24.926  21.639  -5.300  1.00  0.00           H  
ATOM   4455  HB2 GLU   282      23.404  22.871  -6.749  1.00  0.00           H  
ATOM   4456  HB3 GLU   282      23.778  21.815  -8.111  1.00  0.00           H  
ATOM   4457  HG2 GLU   282      22.683  19.938  -7.046  1.00  0.00           H  
ATOM   4458  HG3 GLU   282      22.464  20.885  -5.552  1.00  0.00           H  
ATOM   4459  N   LEU   283      26.061  19.863  -7.892  1.00  0.00           N  
ATOM   4460  CA  LEU   283      26.665  18.574  -8.250  1.00  0.00           C  
ATOM   4461  C   LEU   283      27.913  18.269  -7.409  1.00  0.00           C  
ATOM   4462  O   LEU   283      28.087  17.126  -6.983  1.00  0.00           O  
ATOM   4463  CB  LEU   283      26.989  18.566  -9.755  1.00  0.00           C  
ATOM   4464  CG  LEU   283      25.765  18.367 -10.672  1.00  0.00           C  
ATOM   4465  CD1 LEU   283      26.163  18.698 -12.117  1.00  0.00           C  
ATOM   4466  CD2 LEU   283      25.231  16.928 -10.600  1.00  0.00           C  
ATOM   4467  H   LEU   283      26.055  20.598  -8.593  1.00  0.00           H  
ATOM   4468  HA  LEU   283      25.956  17.779  -8.027  1.00  0.00           H  
ATOM   4469  HB2 LEU   283      27.478  19.508 -10.006  1.00  0.00           H  
ATOM   4470  HB3 LEU   283      27.700  17.763  -9.958  1.00  0.00           H  
ATOM   4471  HG  LEU   283      24.962  19.042 -10.372  1.00  0.00           H  
ATOM   4472 1HD1 LEU   283      25.310  18.546 -12.782  1.00  0.00           H  
ATOM   4473 2HD1 LEU   283      26.476  19.739 -12.186  1.00  0.00           H  
ATOM   4474 3HD1 LEU   283      26.984  18.054 -12.432  1.00  0.00           H  
ATOM   4475 1HD2 LEU   283      24.407  16.805 -11.304  1.00  0.00           H  
ATOM   4476 2HD2 LEU   283      26.025  16.224 -10.853  1.00  0.00           H  
ATOM   4477 3HD2 LEU   283      24.861  16.707  -9.600  1.00  0.00           H  
ATOM   4478  N   LEU   284      28.745  19.275  -7.110  1.00  0.00           N  
ATOM   4479  CA  LEU   284      29.886  19.138  -6.193  1.00  0.00           C  
ATOM   4480  C   LEU   284      29.449  18.883  -4.738  1.00  0.00           C  
ATOM   4481  O   LEU   284      30.136  18.146  -4.027  1.00  0.00           O  
ATOM   4482  CB  LEU   284      30.784  20.388  -6.301  1.00  0.00           C  
ATOM   4483  CG  LEU   284      31.514  20.548  -7.653  1.00  0.00           C  
ATOM   4484  CD1 LEU   284      32.202  21.919  -7.701  1.00  0.00           C  
ATOM   4485  CD2 LEU   284      32.555  19.440  -7.885  1.00  0.00           C  
ATOM   4486  H   LEU   284      28.569  20.182  -7.534  1.00  0.00           H  
ATOM   4487  HA  LEU   284      30.462  18.259  -6.482  1.00  0.00           H  
ATOM   4488  HB2 LEU   284      30.169  21.271  -6.126  1.00  0.00           H  
ATOM   4489  HB3 LEU   284      31.534  20.350  -5.509  1.00  0.00           H  
ATOM   4490  HG  LEU   284      30.788  20.506  -8.465  1.00  0.00           H  
ATOM   4491 1HD1 LEU   284      31.461  22.710  -7.583  1.00  0.00           H  
ATOM   4492 2HD1 LEU   284      32.943  21.997  -6.904  1.00  0.00           H  
ATOM   4493 3HD1 LEU   284      32.699  22.050  -8.663  1.00  0.00           H  
ATOM   4494 1HD2 LEU   284      33.275  19.423  -7.066  1.00  0.00           H  
ATOM   4495 2HD2 LEU   284      32.065  18.471  -7.957  1.00  0.00           H  
ATOM   4496 3HD2 LEU   284      33.084  19.624  -8.820  1.00  0.00           H  
ATOM   4497  N   GLU   285      28.300  19.426  -4.320  1.00  0.00           N  
ATOM   4498  CA  GLU   285      27.662  19.137  -3.030  1.00  0.00           C  
ATOM   4499  C   GLU   285      27.121  17.696  -2.982  1.00  0.00           C  
ATOM   4500  O   GLU   285      27.424  16.956  -2.043  1.00  0.00           O  
ATOM   4501  CB  GLU   285      26.588  20.209  -2.740  1.00  0.00           C  
ATOM   4502  CG  GLU   285      25.616  19.889  -1.592  1.00  0.00           C  
ATOM   4503  CD  GLU   285      24.886  21.145  -1.120  1.00  0.00           C  
ATOM   4504  OE1 GLU   285      23.743  21.420  -1.546  1.00  0.00           O  
ATOM   4505  OE2 GLU   285      25.475  21.909  -0.320  1.00  0.00           O1-
ATOM   4506  H   GLU   285      27.825  20.060  -4.950  1.00  0.00           H  
ATOM   4507  HA  GLU   285      28.424  19.212  -2.258  1.00  0.00           H  
ATOM   4508  HB2 GLU   285      27.112  21.138  -2.509  1.00  0.00           H  
ATOM   4509  HB3 GLU   285      25.994  20.389  -3.632  1.00  0.00           H  
ATOM   4510  HG2 GLU   285      24.895  19.142  -1.922  1.00  0.00           H  
ATOM   4511  HG3 GLU   285      26.169  19.484  -0.748  1.00  0.00           H  
ATOM   4512  N   ILE   286      26.381  17.263  -4.007  1.00  0.00           N  
ATOM   4513  CA  ILE   286      25.884  15.880  -4.144  1.00  0.00           C  
ATOM   4514  C   ILE   286      27.043  14.869  -4.147  1.00  0.00           C  
ATOM   4515  O   ILE   286      26.931  13.818  -3.514  1.00  0.00           O  
ATOM   4516  CB  ILE   286      24.990  15.774  -5.406  1.00  0.00           C  
ATOM   4517  CG1 ILE   286      23.688  16.593  -5.229  1.00  0.00           C  
ATOM   4518  CG2 ILE   286      24.631  14.312  -5.736  1.00  0.00           C  
ATOM   4519  CD1 ILE   286      22.982  16.902  -6.557  1.00  0.00           C  
ATOM   4520  H   ILE   286      26.134  17.938  -4.729  1.00  0.00           H  
ATOM   4521  HA  ILE   286      25.275  15.632  -3.275  1.00  0.00           H  
ATOM   4522  HB  ILE   286      25.549  16.180  -6.251  1.00  0.00           H  
ATOM   4523 2HG1 ILE   286      22.999  16.057  -4.574  1.00  0.00           H  
ATOM   4524 3HG1 ILE   286      23.906  17.546  -4.750  1.00  0.00           H  
ATOM   4525 1HG2 ILE   286      23.995  14.270  -6.620  1.00  0.00           H  
ATOM   4526 2HG2 ILE   286      25.529  13.735  -5.955  1.00  0.00           H  
ATOM   4527 3HG2 ILE   286      24.106  13.855  -4.896  1.00  0.00           H  
ATOM   4528 1HD1 ILE   286      22.571  15.993  -6.996  1.00  0.00           H  
ATOM   4529 2HD1 ILE   286      22.168  17.600  -6.372  1.00  0.00           H  
ATOM   4530 3HD1 ILE   286      23.681  17.363  -7.254  1.00  0.00           H  
ATOM   4531  N   ALA   287      28.165  15.192  -4.797  1.00  0.00           N  
ATOM   4532  CA  ALA   287      29.349  14.335  -4.846  1.00  0.00           C  
ATOM   4533  C   ALA   287      29.946  14.042  -3.459  1.00  0.00           C  
ATOM   4534  O   ALA   287      30.298  12.894  -3.187  1.00  0.00           O  
ATOM   4535  CB  ALA   287      30.385  14.977  -5.777  1.00  0.00           C  
ATOM   4536  H   ALA   287      28.178  16.057  -5.328  1.00  0.00           H  
ATOM   4537  HA  ALA   287      29.054  13.377  -5.269  1.00  0.00           H  
ATOM   4538  HB1 ALA   287      31.250  14.317  -5.861  1.00  0.00           H  
ATOM   4539  HB2 ALA   287      29.959  15.130  -6.766  1.00  0.00           H  
ATOM   4540  HB3 ALA   287      30.713  15.935  -5.374  1.00  0.00           H  
ATOM   4541  N   ASP   288      30.064  15.039  -2.576  1.00  0.00           N  
ATOM   4542  CA  ASP   288      30.511  14.837  -1.187  1.00  0.00           C  
ATOM   4543  C   ASP   288      29.483  14.035  -0.370  1.00  0.00           C  
ATOM   4544  O   ASP   288      29.875  13.163   0.405  1.00  0.00           O  
ATOM   4545  CB  ASP   288      30.848  16.189  -0.534  1.00  0.00           C  
ATOM   4546  CG  ASP   288      30.685  16.181   0.992  1.00  0.00           C  
ATOM   4547  OD1 ASP   288      31.654  15.922   1.739  1.00  0.00           O  
ATOM   4548  OD2 ASP   288      29.544  16.416   1.447  1.00  0.00           O1-
ATOM   4549  H   ASP   288      29.781  15.969  -2.863  1.00  0.00           H  
ATOM   4550  HA  ASP   288      31.430  14.250  -1.192  1.00  0.00           H  
ATOM   4551  HB2 ASP   288      31.875  16.444  -0.791  1.00  0.00           H  
ATOM   4552  HB3 ASP   288      30.200  16.962  -0.950  1.00  0.00           H  
ATOM   4553  N   ILE   289      28.179  14.268  -0.574  1.00  0.00           N  
ATOM   4554  CA  ILE   289      27.127  13.465   0.080  1.00  0.00           C  
ATOM   4555  C   ILE   289      27.312  11.990  -0.293  1.00  0.00           C  
ATOM   4556  O   ILE   289      27.418  11.146   0.596  1.00  0.00           O  
ATOM   4557  CB  ILE   289      25.713  14.011  -0.250  1.00  0.00           C  
ATOM   4558  CG1 ILE   289      25.536  15.432   0.333  1.00  0.00           C  
ATOM   4559  CG2 ILE   289      24.621  13.076   0.307  1.00  0.00           C  
ATOM   4560  CD1 ILE   289      24.276  16.170  -0.134  1.00  0.00           C  
ATOM   4561  H   ILE   289      27.921  14.983  -1.250  1.00  0.00           H  
ATOM   4562  HA  ILE   289      27.268  13.513   1.160  1.00  0.00           H  
ATOM   4563  HB  ILE   289      25.597  14.061  -1.333  1.00  0.00           H  
ATOM   4564 2HG1 ILE   289      25.519  15.375   1.417  1.00  0.00           H  
ATOM   4565 3HG1 ILE   289      26.389  16.049   0.062  1.00  0.00           H  
ATOM   4566 1HG2 ILE   289      24.719  12.994   1.390  1.00  0.00           H  
ATOM   4567 2HG2 ILE   289      23.632  13.462   0.067  1.00  0.00           H  
ATOM   4568 3HG2 ILE   289      24.699  12.084  -0.137  1.00  0.00           H  
ATOM   4569 1HD1 ILE   289      24.242  16.200  -1.223  1.00  0.00           H  
ATOM   4570 2HD1 ILE   289      23.379  15.682   0.247  1.00  0.00           H  
ATOM   4571 3HD1 ILE   289      24.299  17.192   0.247  1.00  0.00           H  
ATOM   4572  N   CYS   290      27.475  11.689  -1.584  1.00  0.00           N  
ATOM   4573  CA  CYS   290      27.738  10.339  -2.099  1.00  0.00           C  
ATOM   4574  C   CYS   290      29.096   9.744  -1.661  1.00  0.00           C  
ATOM   4575  O   CYS   290      29.321   8.546  -1.837  1.00  0.00           O  
ATOM   4576  CB  CYS   290      27.626  10.382  -3.631  1.00  0.00           C  
ATOM   4577  SG  CYS   290      25.958  10.876  -4.159  1.00  0.00           S  
ATOM   4578  H   CYS   290      27.403  12.450  -2.256  1.00  0.00           H  
ATOM   4579  HA  CYS   290      26.977   9.661  -1.710  1.00  0.00           H  
ATOM   4580  HB2 CYS   290      28.358  11.085  -4.033  1.00  0.00           H  
ATOM   4581  HB3 CYS   290      27.841   9.388  -4.031  1.00  0.00           H  
ATOM   4582  HG  CYS   290      26.086  12.186  -3.882  1.00  0.00           H  
ATOM   4583  N   GLN   291      30.008  10.538  -1.094  1.00  0.00           N  
ATOM   4584  CA  GLN   291      31.295  10.067  -0.565  1.00  0.00           C  
ATOM   4585  C   GLN   291      31.299   9.865   0.956  1.00  0.00           C  
ATOM   4586  O   GLN   291      32.218   9.213   1.450  1.00  0.00           O  
ATOM   4587  CB  GLN   291      32.405  11.044  -0.973  1.00  0.00           C  
ATOM   4588  CG  GLN   291      32.808  10.857  -2.443  1.00  0.00           C  
ATOM   4589  CD  GLN   291      33.722  11.986  -2.895  1.00  0.00           C  
ATOM   4590  NE2 GLN   291      33.164  13.129  -3.227  1.00  0.00           N  
ATOM   4591  OE1 GLN   291      34.940  11.857  -2.935  1.00  0.00           O  
ATOM   4592  H   GLN   291      29.780  11.520  -0.991  1.00  0.00           H  
ATOM   4593  HA  GLN   291      31.533   9.090  -0.989  1.00  0.00           H  
ATOM   4594  HB2 GLN   291      32.070  12.066  -0.799  1.00  0.00           H  
ATOM   4595  HB3 GLN   291      33.292  10.873  -0.360  1.00  0.00           H  
ATOM   4596  HG2 GLN   291      33.327   9.905  -2.559  1.00  0.00           H  
ATOM   4597  HG3 GLN   291      31.923  10.842  -3.078  1.00  0.00           H  
ATOM   4598 1HE2 GLN   291      33.743  13.921  -3.483  1.00  0.00           H  
ATOM   4599 2HE2 GLN   291      32.155  13.214  -3.178  1.00  0.00           H  
ATOM   4600  N   ARG   292      30.304  10.369   1.697  1.00  0.00           N  
ATOM   4601  CA  ARG   292      30.140  10.124   3.143  1.00  0.00           C  
ATOM   4602  C   ARG   292      28.983   9.156   3.425  1.00  0.00           C  
ATOM   4603  O   ARG   292      29.103   8.227   4.221  1.00  0.00           O  
ATOM   4604  CB  ARG   292      29.876  11.458   3.858  1.00  0.00           C  
ATOM   4605  CG  ARG   292      31.086  12.409   3.818  1.00  0.00           C  
ATOM   4606  CD  ARG   292      30.807  13.758   4.497  1.00  0.00           C  
ATOM   4607  NE  ARG   292      29.779  14.530   3.780  1.00  0.00           N  
ATOM   4608  CZ  ARG   292      28.483  14.629   4.048  1.00  0.00           C  
ATOM   4609  NH1 ARG   292      27.734  15.312   3.222  1.00  0.00           N1+
ATOM   4610  NH2 ARG   292      27.890  14.080   5.087  1.00  0.00           N  
ATOM   4611  H   ARG   292      29.620  10.960   1.236  1.00  0.00           H  
ATOM   4612  HA  ARG   292      31.048   9.687   3.560  1.00  0.00           H  
ATOM   4613  HB2 ARG   292      29.015  11.939   3.391  1.00  0.00           H  
ATOM   4614  HB3 ARG   292      29.633  11.254   4.902  1.00  0.00           H  
ATOM   4615  HG2 ARG   292      31.921  11.932   4.334  1.00  0.00           H  
ATOM   4616  HG3 ARG   292      31.382  12.594   2.785  1.00  0.00           H  
ATOM   4617  HD2 ARG   292      30.521  13.599   5.534  1.00  0.00           H  
ATOM   4618  HD3 ARG   292      31.732  14.335   4.495  1.00  0.00           H  
ATOM   4619  HE  ARG   292      30.107  15.037   2.962  1.00  0.00           H  
ATOM   4620 1HH1 ARG   292      28.191  15.790   2.447  1.00  0.00           H  
ATOM   4621 2HH1 ARG   292      26.726  15.330   3.352  1.00  0.00           H  
ATOM   4622 1HH2 ARG   292      28.419  13.549   5.777  1.00  0.00           H  
ATOM   4623 2HH2 ARG   292      26.906  14.255   5.254  1.00  0.00           H  
ATOM   4624  N   ILE   293      27.852   9.353   2.753  1.00  0.00           N  
ATOM   4625  CA  ILE   293      26.622   8.565   2.893  1.00  0.00           C  
ATOM   4626  C   ILE   293      26.665   7.390   1.896  1.00  0.00           C  
ATOM   4627  O   ILE   293      27.159   7.589   0.783  1.00  0.00           O  
ATOM   4628  CB  ILE   293      25.422   9.503   2.600  1.00  0.00           C  
ATOM   4629  CG1 ILE   293      25.414  10.805   3.445  1.00  0.00           C  
ATOM   4630  CG2 ILE   293      24.074   8.785   2.734  1.00  0.00           C  
ATOM   4631  CD1 ILE   293      25.562  10.618   4.961  1.00  0.00           C  
ATOM   4632  H   ILE   293      27.849  10.081   2.042  1.00  0.00           H  
ATOM   4633  HA  ILE   293      26.546   8.184   3.915  1.00  0.00           H  
ATOM   4634  HB  ILE   293      25.491   9.810   1.556  1.00  0.00           H  
ATOM   4635 2HG1 ILE   293      26.224  11.453   3.109  1.00  0.00           H  
ATOM   4636 3HG1 ILE   293      24.484  11.343   3.256  1.00  0.00           H  
ATOM   4637 1HG2 ILE   293      23.286   9.475   2.434  1.00  0.00           H  
ATOM   4638 2HG2 ILE   293      24.027   7.924   2.071  1.00  0.00           H  
ATOM   4639 3HG2 ILE   293      23.913   8.464   3.763  1.00  0.00           H  
ATOM   4640 1HD1 ILE   293      24.765   9.984   5.349  1.00  0.00           H  
ATOM   4641 2HD1 ILE   293      26.528  10.173   5.198  1.00  0.00           H  
ATOM   4642 3HD1 ILE   293      25.511  11.591   5.448  1.00  0.00           H  
ATOM   4643  N   PRO   294      26.158   6.180   2.211  1.00  0.00           N  
ATOM   4644  CA  PRO   294      25.607   5.716   3.488  1.00  0.00           C  
ATOM   4645  C   PRO   294      26.660   5.078   4.422  1.00  0.00           C  
ATOM   4646  O   PRO   294      26.284   4.443   5.406  1.00  0.00           O  
ATOM   4647  CB  PRO   294      24.537   4.700   3.068  1.00  0.00           C  
ATOM   4648  CG  PRO   294      25.160   4.035   1.842  1.00  0.00           C  
ATOM   4649  CD  PRO   294      25.933   5.171   1.182  1.00  0.00           C  
ATOM   4650  HA  PRO   294      25.128   6.528   4.032  1.00  0.00           H  
ATOM   4651  HB2 PRO   294      24.306   3.973   3.846  1.00  0.00           H  
ATOM   4652  HB3 PRO   294      23.630   5.229   2.772  1.00  0.00           H  
ATOM   4653  HG2 PRO   294      25.860   3.263   2.155  1.00  0.00           H  
ATOM   4654  HG3 PRO   294      24.399   3.622   1.179  1.00  0.00           H  
ATOM   4655  HD2 PRO   294      26.879   4.804   0.783  1.00  0.00           H  
ATOM   4656  HD3 PRO   294      25.334   5.601   0.376  1.00  0.00           H  
ATOM   4657  N   ALA   295      27.966   5.209   4.133  1.00  0.00           N  
ATOM   4658  CA  ALA   295      29.033   4.650   4.971  1.00  0.00           C  
ATOM   4659  C   ALA   295      28.962   5.175   6.415  1.00  0.00           C  
ATOM   4660  O   ALA   295      28.994   4.392   7.365  1.00  0.00           O  
ATOM   4661  CB  ALA   295      30.387   4.987   4.327  1.00  0.00           C  
ATOM   4662  H   ALA   295      28.249   5.765   3.339  1.00  0.00           H  
ATOM   4663  HA  ALA   295      28.920   3.568   5.013  1.00  0.00           H  
ATOM   4664  HB1 ALA   295      30.410   4.666   3.288  1.00  0.00           H  
ATOM   4665  HB2 ALA   295      30.572   6.063   4.360  1.00  0.00           H  
ATOM   4666  HB3 ALA   295      31.187   4.483   4.872  1.00  0.00           H  
ATOM   4667  N   GLU   296      28.824   6.492   6.556  1.00  0.00           N  
ATOM   4668  CA  GLU   296      28.662   7.220   7.811  1.00  0.00           C  
ATOM   4669  C   GLU   296      27.241   7.822   7.896  1.00  0.00           C  
ATOM   4670  O   GLU   296      26.599   8.008   6.856  1.00  0.00           O  
ATOM   4671  CB  GLU   296      29.752   8.305   7.888  1.00  0.00           C  
ATOM   4672  CG  GLU   296      31.145   7.675   8.052  1.00  0.00           C  
ATOM   4673  CD  GLU   296      32.249   8.727   8.086  1.00  0.00           C  
ATOM   4674  OE1 GLU   296      33.035   8.759   9.062  1.00  0.00           O  
ATOM   4675  OE2 GLU   296      32.360   9.515   7.122  1.00  0.00           O1-
ATOM   4676  H   GLU   296      28.774   7.047   5.708  1.00  0.00           H  
ATOM   4677  HA  GLU   296      28.798   6.531   8.645  1.00  0.00           H  
ATOM   4678  HB2 GLU   296      29.722   8.911   6.980  1.00  0.00           H  
ATOM   4679  HB3 GLU   296      29.566   8.962   8.736  1.00  0.00           H  
ATOM   4680  HG2 GLU   296      31.168   7.096   8.975  1.00  0.00           H  
ATOM   4681  HG3 GLU   296      31.350   7.001   7.219  1.00  0.00           H  
ATOM   4682  N   PRO   297      26.734   8.111   9.114  1.00  0.00           N  
ATOM   4683  CA  PRO   297      25.384   8.627   9.331  1.00  0.00           C  
ATOM   4684  C   PRO   297      25.240  10.089   8.890  1.00  0.00           C  
ATOM   4685  O   PRO   297      26.218  10.789   8.632  1.00  0.00           O  
ATOM   4686  CB  PRO   297      25.110   8.438  10.826  1.00  0.00           C  
ATOM   4687  CG  PRO   297      26.496   8.509  11.457  1.00  0.00           C  
ATOM   4688  CD  PRO   297      27.384   7.867  10.395  1.00  0.00           C  
ATOM   4689  HA  PRO   297      24.671   8.026   8.764  1.00  0.00           H  
ATOM   4690  HB2 PRO   297      24.452   9.202  11.236  1.00  0.00           H  
ATOM   4691  HB3 PRO   297      24.687   7.448  10.987  1.00  0.00           H  
ATOM   4692  HG2 PRO   297      26.784   9.551  11.597  1.00  0.00           H  
ATOM   4693  HG3 PRO   297      26.540   7.964  12.401  1.00  0.00           H  
ATOM   4694  HD2 PRO   297      28.379   8.305  10.439  1.00  0.00           H  
ATOM   4695  HD3 PRO   297      27.440   6.793  10.565  1.00  0.00           H  
ATOM   4696  N   CYS   298      23.994  10.560   8.814  1.00  0.00           N  
ATOM   4697  CA  CYS   298      23.642  11.876   8.270  1.00  0.00           C  
ATOM   4698  C   CYS   298      23.918  13.017   9.257  1.00  0.00           C  
ATOM   4699  O   CYS   298      23.563  12.906  10.431  1.00  0.00           O  
ATOM   4700  CB  CYS   298      22.158  11.831   7.884  1.00  0.00           C  
ATOM   4701  SG  CYS   298      21.952  10.574   6.599  1.00  0.00           S  
ATOM   4702  H   CYS   298      23.239   9.963   9.133  1.00  0.00           H  
ATOM   4703  HA  CYS   298      24.240  12.058   7.376  1.00  0.00           H  
ATOM   4704  HB2 CYS   298      21.554  11.575   8.759  1.00  0.00           H  
ATOM   4705  HB3 CYS   298      21.827  12.801   7.507  1.00  0.00           H  
ATOM   4706  HG  CYS   298      22.858   9.707   7.073  1.00  0.00           H  
TER   
HETATM 4707  O   WAT   298      11.876   2.152  11.058  1.00  0.00           O  
HETATM 4708  H1  WAT   298      12.396   2.986  10.974  1.00  0.00           H  
HETATM 4709  H2  WAT   298      12.460   1.607  11.608  1.00  0.00           H  
ATOM   4710  N   LYS   299      24.466  14.141   8.780  1.00  0.00           N  
ATOM   4711  CA  LYS   299      24.618  15.357   9.594  1.00  0.00           C  
ATOM   4712  C   LYS   299      23.402  16.289   9.461  1.00  0.00           C  
ATOM   4713  O   LYS   299      22.846  16.718  10.473  1.00  0.00           O  
ATOM   4714  CB  LYS   299      25.906  16.112   9.214  1.00  0.00           C  
ATOM   4715  CG  LYS   299      27.179  15.257   9.265  1.00  0.00           C  
ATOM   4716  CD  LYS   299      28.425  16.147   9.153  1.00  0.00           C  
ATOM   4717  CE  LYS   299      29.702  15.302   9.134  1.00  0.00           C  
ATOM   4718  NZ  LYS   299      30.908  16.156   9.214  1.00  0.00           N1+
ATOM   4719  H   LYS   299      24.758  14.177   7.808  1.00  0.00           H  
ATOM   4720  HA  LYS   299      24.694  15.078  10.649  1.00  0.00           H  
ATOM   4721  HB2 LYS   299      25.806  16.529   8.211  1.00  0.00           H  
ATOM   4722  HB3 LYS   299      26.020  16.940   9.915  1.00  0.00           H  
ATOM   4723  HG2 LYS   299      27.209  14.717  10.210  1.00  0.00           H  
ATOM   4724  HG3 LYS   299      27.169  14.540   8.443  1.00  0.00           H  
ATOM   4725  HD2 LYS   299      28.372  16.737   8.236  1.00  0.00           H  
ATOM   4726  HD3 LYS   299      28.453  16.823  10.010  1.00  0.00           H  
ATOM   4727  HE2 LYS   299      29.687  14.609   9.982  1.00  0.00           H  
ATOM   4728  HE3 LYS   299      29.724  14.718   8.212  1.00  0.00           H  
ATOM   4729  HZ1 LYS   299      31.756  15.608   9.109  1.00  0.00           H  
ATOM   4730  HZ2 LYS   299      30.911  16.847   8.467  1.00  0.00           H  
ATOM   4731  HZ3 LYS   299      30.950  16.620  10.119  1.00  0.00           H  
ATOM   4732  N   GLY   300      23.008  16.610   8.218  1.00  0.00           N  
ATOM   4733  CA  GLY   300      21.933  17.554   7.872  1.00  0.00           C  
ATOM   4734  C   GLY   300      20.821  16.945   7.009  1.00  0.00           C  
ATOM   4735  O   GLY   300      20.794  15.742   6.751  1.00  0.00           O  
ATOM   4736  H   GLY   300      23.506  16.174   7.453  1.00  0.00           H  
ATOM   4737  HA2 GLY   300      21.480  17.976   8.770  1.00  0.00           H  
ATOM   4738  HA3 GLY   300      22.364  18.373   7.297  1.00  0.00           H  
ATOM   4739  N   LEU   301      19.873  17.785   6.581  1.00  0.00           N  
ATOM   4740  CA  LEU   301      18.675  17.357   5.848  1.00  0.00           C  
ATOM   4741  C   LEU   301      18.981  16.879   4.419  1.00  0.00           C  
ATOM   4742  O   LEU   301      18.360  15.924   3.951  1.00  0.00           O  
ATOM   4743  CB  LEU   301      17.662  18.519   5.878  1.00  0.00           C  
ATOM   4744  CG  LEU   301      16.282  18.201   5.265  1.00  0.00           C  
ATOM   4745  CD1 LEU   301      15.557  17.069   6.011  1.00  0.00           C  
ATOM   4746  CD2 LEU   301      15.411  19.465   5.292  1.00  0.00           C  
ATOM   4747  H   LEU   301      19.942  18.763   6.849  1.00  0.00           H  
ATOM   4748  HA  LEU   301      18.248  16.502   6.372  1.00  0.00           H  
ATOM   4749  HB2 LEU   301      17.514  18.826   6.915  1.00  0.00           H  
ATOM   4750  HB3 LEU   301      18.094  19.366   5.343  1.00  0.00           H  
ATOM   4751  HG  LEU   301      16.409  17.906   4.222  1.00  0.00           H  
ATOM   4752 1HD1 LEU   301      15.461  17.315   7.069  1.00  0.00           H  
ATOM   4753 2HD1 LEU   301      14.563  16.925   5.585  1.00  0.00           H  
ATOM   4754 3HD1 LEU   301      16.107  16.135   5.905  1.00  0.00           H  
ATOM   4755 1HD2 LEU   301      14.444  19.258   4.831  1.00  0.00           H  
ATOM   4756 2HD2 LEU   301      15.255  19.793   6.320  1.00  0.00           H  
ATOM   4757 3HD2 LEU   301      15.899  20.265   4.735  1.00  0.00           H  
ATOM   4758  N   LYS   302      19.954  17.490   3.731  1.00  0.00           N  
ATOM   4759  CA  LYS   302      20.372  17.047   2.392  1.00  0.00           C  
ATOM   4760  C   LYS   302      21.058  15.668   2.433  1.00  0.00           C  
ATOM   4761  O   LYS   302      20.812  14.852   1.544  1.00  0.00           O  
ATOM   4762  CB  LYS   302      21.269  18.111   1.734  1.00  0.00           C  
ATOM   4763  CG  LYS   302      20.533  19.419   1.400  1.00  0.00           C  
ATOM   4764  CD  LYS   302      21.527  20.476   0.900  1.00  0.00           C  
ATOM   4765  CE  LYS   302      20.826  21.776   0.489  1.00  0.00           C  
ATOM   4766  NZ  LYS   302      21.808  22.785   0.026  1.00  0.00           N1+
ATOM   4767  H   LYS   302      20.473  18.231   4.180  1.00  0.00           H  
ATOM   4768  HA  LYS   302      19.484  16.921   1.770  1.00  0.00           H  
ATOM   4769  HB2 LYS   302      22.105  18.331   2.391  1.00  0.00           H  
ATOM   4770  HB3 LYS   302      21.676  17.699   0.812  1.00  0.00           H  
ATOM   4771  HG2 LYS   302      19.785  19.225   0.630  1.00  0.00           H  
ATOM   4772  HG3 LYS   302      20.037  19.797   2.292  1.00  0.00           H  
ATOM   4773  HD2 LYS   302      22.243  20.689   1.695  1.00  0.00           H  
ATOM   4774  HD3 LYS   302      22.071  20.082   0.042  1.00  0.00           H  
ATOM   4775  HE2 LYS   302      20.124  21.563  -0.321  1.00  0.00           H  
ATOM   4776  HE3 LYS   302      20.267  22.171   1.340  1.00  0.00           H  
ATOM   4777  HZ1 LYS   302      22.424  23.067   0.785  1.00  0.00           H  
ATOM   4778  HZ2 LYS   302      22.403  22.393  -0.700  1.00  0.00           H  
ATOM   4779  HZ3 LYS   302      21.336  23.616  -0.331  1.00  0.00           H  
ATOM   4780  N   ASP   303      21.838  15.376   3.486  1.00  0.00           N  
ATOM   4781  CA  ASP   303      22.352  14.022   3.753  1.00  0.00           C  
ATOM   4782  C   ASP   303      21.189  13.026   3.908  1.00  0.00           C  
ATOM   4783  O   ASP   303      21.116  12.040   3.175  1.00  0.00           O  
ATOM   4784  CB  ASP   303      23.231  13.983   5.023  1.00  0.00           C  
ATOM   4785  CG  ASP   303      24.555  14.743   4.952  1.00  0.00           C  
ATOM   4786  OD1 ASP   303      25.042  15.049   3.845  1.00  0.00           O  
ATOM   4787  OD2 ASP   303      25.149  15.014   6.023  1.00  0.00           O1-
ATOM   4788  H   ASP   303      22.030  16.118   4.150  1.00  0.00           H  
ATOM   4789  HA  ASP   303      22.956  13.698   2.904  1.00  0.00           H  
ATOM   4790  HB2 ASP   303      22.663  14.357   5.873  1.00  0.00           H  
ATOM   4791  HB3 ASP   303      23.470  12.940   5.228  1.00  0.00           H  
ATOM   4792  N   ALA   304      20.252  13.312   4.823  1.00  0.00           N  
ATOM   4793  CA  ALA   304      19.143  12.422   5.178  1.00  0.00           C  
ATOM   4794  C   ALA   304      18.239  12.057   3.988  1.00  0.00           C  
ATOM   4795  O   ALA   304      17.877  10.889   3.825  1.00  0.00           O  
ATOM   4796  CB  ALA   304      18.353  13.083   6.317  1.00  0.00           C  
ATOM   4797  H   ALA   304      20.376  14.155   5.374  1.00  0.00           H  
ATOM   4798  HA  ALA   304      19.557  11.484   5.549  1.00  0.00           H  
ATOM   4799  HB1 ALA   304      17.545  12.423   6.636  1.00  0.00           H  
ATOM   4800  HB2 ALA   304      19.010  13.269   7.167  1.00  0.00           H  
ATOM   4801  HB3 ALA   304      17.923  14.029   5.980  1.00  0.00           H  
ATOM   4802  N   MET   305      17.908  13.029   3.129  1.00  0.00           N  
ATOM   4803  CA  MET   305      17.053  12.811   1.950  1.00  0.00           C  
ATOM   4804  C   MET   305      17.709  11.941   0.869  1.00  0.00           C  
ATOM   4805  O   MET   305      17.000  11.224   0.164  1.00  0.00           O  
ATOM   4806  CB  MET   305      16.608  14.161   1.365  1.00  0.00           C  
ATOM   4807  CG  MET   305      15.614  14.885   2.286  1.00  0.00           C  
ATOM   4808  SD  MET   305      14.027  14.050   2.555  1.00  0.00           S  
ATOM   4809  CE  MET   305      13.237  14.267   0.938  1.00  0.00           C  
ATOM   4810  H   MET   305      18.221  13.973   3.340  1.00  0.00           H  
ATOM   4811  HA  MET   305      16.163  12.267   2.265  1.00  0.00           H  
ATOM   4812  HB2 MET   305      17.485  14.793   1.211  1.00  0.00           H  
ATOM   4813  HB3 MET   305      16.133  13.999   0.398  1.00  0.00           H  
ATOM   4814  HG2 MET   305      16.084  15.032   3.259  1.00  0.00           H  
ATOM   4815  HG3 MET   305      15.410  15.873   1.878  1.00  0.00           H  
ATOM   4816  HE1 MET   305      13.165  15.325   0.692  1.00  0.00           H  
ATOM   4817  HE2 MET   305      13.805  13.750   0.166  1.00  0.00           H  
ATOM   4818  HE3 MET   305      12.227  13.852   0.967  1.00  0.00           H  
ATOM   4819  N   GLN   306      19.040  11.954   0.743  1.00  0.00           N  
ATOM   4820  CA  GLN   306      19.752  11.062  -0.181  1.00  0.00           C  
ATOM   4821  C   GLN   306      20.057   9.698   0.466  1.00  0.00           C  
ATOM   4822  O   GLN   306      20.000   8.680  -0.221  1.00  0.00           O  
ATOM   4823  CB  GLN   306      21.016  11.781  -0.685  1.00  0.00           C  
ATOM   4824  CG  GLN   306      21.868  10.956  -1.670  1.00  0.00           C  
ATOM   4825  CD  GLN   306      21.126  10.463  -2.920  1.00  0.00           C  
ATOM   4826  NE2 GLN   306      21.446   9.288  -3.414  1.00  0.00           N  
ATOM   4827  OE1 GLN   306      20.256  11.117  -3.481  1.00  0.00           O  
ATOM   4828  H   GLN   306      19.583  12.558   1.348  1.00  0.00           H  
ATOM   4829  HA  GLN   306      19.116  10.862  -1.046  1.00  0.00           H  
ATOM   4830  HB2 GLN   306      20.720  12.709  -1.177  1.00  0.00           H  
ATOM   4831  HB3 GLN   306      21.638  12.040   0.173  1.00  0.00           H  
ATOM   4832  HG2 GLN   306      22.713  11.562  -1.998  1.00  0.00           H  
ATOM   4833  HG3 GLN   306      22.274  10.100  -1.137  1.00  0.00           H  
ATOM   4834 1HE2 GLN   306      20.986   8.997  -4.267  1.00  0.00           H  
ATOM   4835 2HE2 GLN   306      22.151   8.714  -2.979  1.00  0.00           H  
ATOM   4836  N   ALA   307      20.323   9.641   1.776  1.00  0.00           N  
ATOM   4837  CA  ALA   307      20.565   8.398   2.515  1.00  0.00           C  
ATOM   4838  C   ALA   307      19.372   7.440   2.457  1.00  0.00           C  
ATOM   4839  O   ALA   307      19.523   6.247   2.172  1.00  0.00           O  
ATOM   4840  CB  ALA   307      20.877   8.763   3.970  1.00  0.00           C  
ATOM   4841  H   ALA   307      20.399  10.512   2.297  1.00  0.00           H  
ATOM   4842  HA  ALA   307      21.421   7.882   2.079  1.00  0.00           H  
ATOM   4843  HB1 ALA   307      21.160   7.869   4.526  1.00  0.00           H  
ATOM   4844  HB2 ALA   307      21.694   9.480   4.010  1.00  0.00           H  
ATOM   4845  HB3 ALA   307      20.006   9.218   4.442  1.00  0.00           H  
ATOM   4846  N   LYS   308      18.163   7.960   2.691  1.00  0.00           N  
ATOM   4847  CA  LYS   308      16.946   7.159   2.601  1.00  0.00           C  
ATOM   4848  C   LYS   308      16.662   6.687   1.162  1.00  0.00           C  
ATOM   4849  O   LYS   308      16.127   5.595   0.987  1.00  0.00           O  
ATOM   4850  CB  LYS   308      15.775   7.914   3.248  1.00  0.00           C  
ATOM   4851  CG  LYS   308      15.243   9.083   2.407  1.00  0.00           C  
ATOM   4852  CD  LYS   308      14.134   9.818   3.163  1.00  0.00           C  
ATOM   4853  CE  LYS   308      13.259  10.589   2.173  1.00  0.00           C  
ATOM   4854  NZ  LYS   308      11.908  10.852   2.714  1.00  0.00           N1+
ATOM   4855  H   LYS   308      18.093   8.941   2.950  1.00  0.00           H  
ATOM   4856  HA  LYS   308      17.103   6.253   3.188  1.00  0.00           H  
ATOM   4857  HB2 LYS   308      14.961   7.205   3.404  1.00  0.00           H  
ATOM   4858  HB3 LYS   308      16.085   8.287   4.225  1.00  0.00           H  
ATOM   4859  HG2 LYS   308      16.047   9.779   2.176  1.00  0.00           H  
ATOM   4860  HG3 LYS   308      14.838   8.687   1.475  1.00  0.00           H  
ATOM   4861  HD2 LYS   308      13.524   9.079   3.681  1.00  0.00           H  
ATOM   4862  HD3 LYS   308      14.567  10.496   3.901  1.00  0.00           H  
ATOM   4863  HE2 LYS   308      13.746  11.519   1.875  1.00  0.00           H  
ATOM   4864  HE3 LYS   308      13.132   9.977   1.275  1.00  0.00           H  
ATOM   4865  HZ1 LYS   308      11.868  11.594   3.397  1.00  0.00           H  
ATOM   4866  HZ2 LYS   308      11.282  11.103   1.945  1.00  0.00           H  
ATOM   4867  HZ3 LYS   308      11.511  10.013   3.130  1.00  0.00           H  
ATOM   4868  N   PHE   309      17.084   7.438   0.136  1.00  0.00           N  
ATOM   4869  CA  PHE   309      16.921   7.030  -1.260  1.00  0.00           C  
ATOM   4870  C   PHE   309      17.946   5.962  -1.682  1.00  0.00           C  
ATOM   4871  O   PHE   309      17.560   4.976  -2.303  1.00  0.00           O  
ATOM   4872  CB  PHE   309      16.942   8.261  -2.172  1.00  0.00           C  
ATOM   4873  CG  PHE   309      16.486   7.946  -3.586  1.00  0.00           C  
ATOM   4874  CD1 PHE   309      15.151   7.569  -3.832  1.00  0.00           C  
ATOM   4875  CD2 PHE   309      17.397   8.013  -4.655  1.00  0.00           C  
ATOM   4876  CE1 PHE   309      14.734   7.247  -5.135  1.00  0.00           C  
ATOM   4877  CE2 PHE   309      16.973   7.713  -5.962  1.00  0.00           C  
ATOM   4878  CZ  PHE   309      15.648   7.316  -6.202  1.00  0.00           C  
ATOM   4879  H   PHE   309      17.557   8.310   0.331  1.00  0.00           H  
ATOM   4880  HA  PHE   309      15.936   6.574  -1.360  1.00  0.00           H  
ATOM   4881  HB2 PHE   309      16.271   9.018  -1.763  1.00  0.00           H  
ATOM   4882  HB3 PHE   309      17.948   8.685  -2.191  1.00  0.00           H  
ATOM   4883  HD1 PHE   309      14.442   7.515  -3.016  1.00  0.00           H  
ATOM   4884  HD2 PHE   309      18.420   8.302  -4.474  1.00  0.00           H  
ATOM   4885  HE1 PHE   309      13.713   6.942  -5.316  1.00  0.00           H  
ATOM   4886  HE2 PHE   309      17.677   7.775  -6.778  1.00  0.00           H  
ATOM   4887  HZ  PHE   309      15.329   7.063  -7.204  1.00  0.00           H  
ATOM   4888  N   PHE   310      19.217   6.072  -1.261  1.00  0.00           N  
ATOM   4889  CA  PHE   310      20.194   4.980  -1.389  1.00  0.00           C  
ATOM   4890  C   PHE   310      19.681   3.689  -0.728  1.00  0.00           C  
ATOM   4891  O   PHE   310      19.775   2.616  -1.321  1.00  0.00           O  
ATOM   4892  CB  PHE   310      21.542   5.381  -0.755  1.00  0.00           C  
ATOM   4893  CG  PHE   310      22.487   6.215  -1.605  1.00  0.00           C  
ATOM   4894  CD1 PHE   310      22.844   5.787  -2.900  1.00  0.00           C  
ATOM   4895  CD2 PHE   310      23.110   7.354  -1.058  1.00  0.00           C  
ATOM   4896  CE1 PHE   310      23.806   6.495  -3.642  1.00  0.00           C  
ATOM   4897  CE2 PHE   310      24.084   8.052  -1.794  1.00  0.00           C  
ATOM   4898  CZ  PHE   310      24.431   7.624  -3.087  1.00  0.00           C  
ATOM   4899  H   PHE   310      19.506   6.928  -0.795  1.00  0.00           H  
ATOM   4900  HA  PHE   310      20.340   4.755  -2.445  1.00  0.00           H  
ATOM   4901  HB2 PHE   310      21.355   5.893   0.189  1.00  0.00           H  
ATOM   4902  HB3 PHE   310      22.087   4.467  -0.512  1.00  0.00           H  
ATOM   4903  HD1 PHE   310      22.403   4.897  -3.324  1.00  0.00           H  
ATOM   4904  HD2 PHE   310      22.857   7.681  -0.061  1.00  0.00           H  
ATOM   4905  HE1 PHE   310      24.082   6.153  -4.631  1.00  0.00           H  
ATOM   4906  HE2 PHE   310      24.579   8.912  -1.361  1.00  0.00           H  
ATOM   4907  HZ  PHE   310      25.188   8.153  -3.649  1.00  0.00           H  
ATOM   4908  N   THR   311      19.098   3.806   0.474  1.00  0.00           N  
ATOM   4909  CA  THR   311      18.491   2.690   1.219  1.00  0.00           C  
ATOM   4910  C   THR   311      17.343   2.069   0.423  1.00  0.00           C  
ATOM   4911  O   THR   311      17.351   0.860   0.194  1.00  0.00           O  
ATOM   4912  CB  THR   311      18.035   3.155   2.609  1.00  0.00           C  
ATOM   4913  CG2 THR   311      17.548   1.996   3.479  1.00  0.00           C  
ATOM   4914  OG1 THR   311      19.119   3.748   3.283  1.00  0.00           O  
ATOM   4915  H   THR   311      19.098   4.725   0.900  1.00  0.00           H  
ATOM   4916  HA  THR   311      19.243   1.910   1.356  1.00  0.00           H  
ATOM   4917  HB  THR   311      17.237   3.888   2.512  1.00  0.00           H  
ATOM   4918  HG1 THR   311      19.315   4.614   2.892  1.00  0.00           H  
ATOM   4919 1HG2 THR   311      18.323   1.233   3.558  1.00  0.00           H  
ATOM   4920 2HG2 THR   311      17.312   2.361   4.478  1.00  0.00           H  
ATOM   4921 3HG2 THR   311      16.648   1.554   3.051  1.00  0.00           H  
ATOM   4922  N   PHE   312      16.389   2.890  -0.028  1.00  0.00           N  
ATOM   4923  CA  PHE   312      15.261   2.512  -0.883  1.00  0.00           C  
ATOM   4924  C   PHE   312      15.696   1.692  -2.104  1.00  0.00           C  
ATOM   4925  O   PHE   312      15.178   0.595  -2.315  1.00  0.00           O  
ATOM   4926  CB  PHE   312      14.479   3.773  -1.286  1.00  0.00           C  
ATOM   4927  CG  PHE   312      13.358   3.532  -2.279  1.00  0.00           C  
ATOM   4928  CD1 PHE   312      12.088   3.133  -1.826  1.00  0.00           C  
ATOM   4929  CD2 PHE   312      13.583   3.698  -3.661  1.00  0.00           C  
ATOM   4930  CE1 PHE   312      11.048   2.900  -2.742  1.00  0.00           C  
ATOM   4931  CE2 PHE   312      12.546   3.452  -4.579  1.00  0.00           C  
ATOM   4932  CZ  PHE   312      11.278   3.056  -4.120  1.00  0.00           C  
ATOM   4933  H   PHE   312      16.446   3.866   0.235  1.00  0.00           H  
ATOM   4934  HA  PHE   312      14.597   1.883  -0.297  1.00  0.00           H  
ATOM   4935  HB2 PHE   312      14.061   4.228  -0.387  1.00  0.00           H  
ATOM   4936  HB3 PHE   312      15.161   4.496  -1.725  1.00  0.00           H  
ATOM   4937  HD1 PHE   312      11.912   3.001  -0.771  1.00  0.00           H
[truncated: 757,095 more chars]
