# Supplementary material for: Modeling the Initiation Phase of the Catalytic Cycle in the Glycyl-Radical Enzyme Benzylsuccinate Synthase
Source: J Phys Chem B. 2024 Jun 7;128(24):5823–39. doi: 10.1021/acs.jpcb.4c01237 (PMC11194802; doi:10.1021/acs.jpcb.4c01237)
Supplement: Supplementary file 3 — jp4c01237_si_003.zip [file jp4c01237_si_003.zip]

Archive with 10 entries (10 files):
- beb_monoprot_prox.frcmod
- benzylobursztynian_monoprot.mol2
- CYR.frcmod
- CYR.prepi
- fumaran.frcmod
- fumarateH.mol2
- GLR.frcmod
- GLR.prepi
- toluen.frcmod
- toluen.mol2
