# Supplementary material for: Modeling the Initiation Phase of the Catalytic Cycle in the Glycyl-Radical Enzyme Benzylsuccinate Synthase
Source: J Phys Chem B. 2024 Jun 7;128(24):5823–39. doi: 10.1021/acs.jpcb.4c01237 (PMC11194802; doi:10.1021/acs.jpcb.4c01237)
Supplement: Supplementary file 3 — jp4c01237_si_003.zip [file jp4c01237_si_003.zip › benzylobursztynian_monoprot.mol2]

@<TRIPOS>MOLECULE
MOL
   26    26     1     0     0
SMALL
resp


@<TRIPOS>ATOM
      1 C1         -26.9309   -19.0841    13.3001 c3         1 MOL      -0.288401
      2 H1         -27.8838   -18.7462    12.8757 hc         1 MOL       0.072542
      3 H2         -26.9049   -16.6307    11.8999 hc         1 MOL       0.036130
      4 H3         -26.4509   -19.7204    12.5477 hc         1 MOL       0.072542
      5 C2         -27.2057   -19.8944    14.5484 ca         1 MOL       0.143864
      6 C3         -26.2973   -20.8672    14.9939 ca         1 MOL      -0.167054
      7 H4         -25.3808   -21.0217    14.4318 ha         1 MOL       0.115009
      8 C4         -26.5514   -21.6121    16.1454 ca         1 MOL      -0.137081
      9 H5         -25.8332   -22.3612    16.4703 ha         1 MOL       0.105717
     10 C5         -27.7203   -21.4022    16.8794 ca         1 MOL      -0.129381
     11 H6         -27.9198   -21.9848    17.7759 ha         1 MOL       0.097056
     12 C6         -28.6310   -20.4355    16.4515 ca         1 MOL      -0.137081
     13 H7         -29.5462   -20.2607    17.0140 ha         1 MOL       0.105717
     14 C7         -28.3736   -19.6927    15.2980 ca         1 MOL      -0.167054
     15 H8         -29.0904   -18.9439    14.9683 ha         1 MOL       0.115009
     16 O1         -23.9317   -19.0488    13.2772 o          1 MOL      -0.613059
     17 C8         -24.6365   -18.2863    13.9221 c          1 MOL       0.747910
     18 O2         -24.3766   -18.0335    15.2367 oh         1 MOL      -0.631547
     19 C9         -26.0243   -17.8348    13.4891 c3         1 MOL       0.212894
     20 H9         -26.4354   -17.2045    14.2855 hc         1 MOL      -0.012880
     21 C10        -25.9239   -17.0220    12.1944 c3         1 MOL      -0.277344
     22 H10        -25.5812   -17.6809    11.3840 hc         1 MOL       0.036130
     23 C11        -24.8953   -15.8547    12.3396 c          1 MOL       0.683717
     24 O3         -25.0330   -14.8785    11.5750 o          1 MOL      -0.690963
     25 O4         -24.0148   -16.0688    13.2254 o          1 MOL      -0.690963
     26 H11        -23.4856   -18.3920    15.3729 ho         1 MOL       0.398571
@<TRIPOS>BOND
     1     1     2 1   
     2     1     4 1   
     3     1     5 1   
     4     1    19 1   
     5     3    21 1   
     6     5     6 ar  
     7     5    14 ar  
     8     6     7 1   
     9     6     8 ar  
    10     8     9 1   
    11     8    10 ar  
    12    10    11 1   
    13    10    12 ar  
    14    12    13 1   
    15    12    14 ar  
    16    14    15 1   
    17    16    17 2   
    18    17    18 1   
    19    17    19 1   
    20    18    26 1   
    21    19    20 1   
    22    19    21 1   
    23    21    22 1   
    24    21    23 1   
    25    23    24 1   
    26    23    25 1   
@<TRIPOS>SUBSTRUCTURE
     1 MOL         1 TEMP              0 ****  ****    0 ROOT
	 
	 
