# Supplementary material for: Modeling the Initiation Phase of the Catalytic Cycle in the Glycyl-Radical Enzyme Benzylsuccinate Synthase
Source: J Phys Chem B. 2024 Jun 7;128(24):5823–39. doi: 10.1021/acs.jpcb.4c01237 (PMC11194802; doi:10.1021/acs.jpcb.4c01237)
Supplement: Supplementary file 3 — jp4c01237_si_003.zip [file jp4c01237_si_003.zip › CYR.frcmod]

FRCmod for radical cysteine 

MASS
SR 32.00


BOND
SR-CT 141.1   1.8

ANGLE
CT-CT-SR    71.0    115.8
H1-CT-SR    40.5    107.4

DIHE

IMPROPER

NONBON
SR           2.0000  0.2500             W. Cornell CH3SH and CH3SCH3 FEP's
