# Supplementary material for: Modeling the Initiation Phase of the Catalytic Cycle in the Glycyl-Radical Enzyme Benzylsuccinate Synthase
Source: J Phys Chem B. 2024 Jun 7;128(24):5823–39. doi: 10.1021/acs.jpcb.4c01237 (PMC11194802; doi:10.1021/acs.jpcb.4c01237)
Supplement: Supplementary file 3 — jp4c01237_si_003.zip [file jp4c01237_si_003.zip › CYR.prepi]

0  0  2

RADICAL CYSTEINE with neutral charge

 CYR  INT     0
 CORR OMIT DU   BEG
   0.00000
   1  DUMM  DU    M    0  -1  -2     0.000     0.000     0.000   0.00000
   2  DUMM  DU    M    1   0  -1     1.449     0.000     0.000   0.00000
   3  DUMM  DU    M    2   1   0     1.522   111.100     0.000   0.00000
   4  N     N     M    3   2   1     1.335   116.600   180.000  -0.40503
   5  HN    H     E    4   3   2     1.010   119.800     0.000   0.28569
   6  CA    CT    M    4   3   2     1.449   121.900   180.000  -0.03178
   7  HA    H1    E    6   4   3     1.090   109.500   300.000   0.09867
   8  CB    CT    3    6   4   3     1.525   111.100    60.000   0.15978
   9  HB3   H1    E    8   6   4     1.090   109.500    60.000   0.02937
  10  HB2   H1    E    8   6   4     1.090   109.500   300.000   0.02937
  11  SG    SR    E    8   6   4     1.810   116.000   180.000  -0.20284
  12  C     C     M    6   4   3     1.522   111.100   180.000   0.58795
  13  O     O     E   12   6   4     1.229   120.500     0.000  -0.55117

IMPROPER
 -M   CA   N    HN
 CA   +M   C    O

DONE
STOP
