# Supplementary material for: Modeling the Initiation Phase of the Catalytic Cycle in the Glycyl-Radical Enzyme Benzylsuccinate Synthase
Source: J Phys Chem B. 2024 Jun 7;128(24):5823–39. doi: 10.1021/acs.jpcb.4c01237 (PMC11194802; doi:10.1021/acs.jpcb.4c01237)
Supplement: Supplementary file 3 — jp4c01237_si_003.zip [file jp4c01237_si_003.zip › fumarateH.mol2]

@<TRIPOS>MOLECULE
FUM
   11    10     1     0     0
SMALL
resp


@<TRIPOS>ATOM
      1 O1        -23.2030  -18.2050   14.8690 o         1 FUM     -0.682405 
      2 C1        -24.4010  -17.9630   14.8320 c         1 FUM      0.676496 
      3 O2        -25.1760  -18.5350   15.5790 o         1 FUM     -0.682405 
      4 C2        -24.9460  -16.9790   13.8700 ce        1 FUM     -0.064833 
      5 C3        -24.2140  -16.5800   12.8170 cf        1 FUM     -0.439748 
      6 C4        -24.7080  -15.5900   11.8510 c         1 FUM      0.734470 
      7 O3        -25.8220  -14.8720   12.1110 oh        1 FUM     -0.604759 
      8 O4        -24.0710  -15.4690   10.8520 o         1 FUM     -0.535250 
      9 H1        -25.9390  -16.5980   14.0180 ha        1 FUM      0.031450 
     10 H2        -23.2320  -16.9820   12.6420 ha        1 FUM      0.169311 
     11 H3        -26.1520  -15.0100   12.9880 ho        1 FUM      0.397673 
@<TRIPOS>BOND
     1    1    2 1   
     2    2    3 1   
     3    2    4 1   
     4    4    5 2   
     5    4    9 1   
     6    5    6 1   
     7    5   10 1   
     8    6    7 1   
     9    6    8 2   
    10    7   11 1   
@<TRIPOS>SUBSTRUCTURE
     1 FUM         1 TEMP              0 ****  ****    0 ROOT
