# Supplementary material for: Modeling the Initiation Phase of the Catalytic Cycle in the Glycyl-Radical Enzyme Benzylsuccinate Synthase
Source: J Phys Chem B. 2024 Jun 7;128(24):5823–39. doi: 10.1021/acs.jpcb.4c01237 (PMC11194802; doi:10.1021/acs.jpcb.4c01237)
Supplement: Supplementary file 3 — jp4c01237_si_003.zip [file jp4c01237_si_003.zip › GLR.frcmod]

FRCmod dla typów rodnikowej glicyny

MASS
CE 12.00
HE  1.00

BOND
CE-HE 367.0  1.070
CE-N  367.0  1.377
CE-C  367.0  1.462

ANGLE
N-CE-C   63.0   114.0
N-CE-HE  35.0   119.0
C-CE-HE  34.0   127.0
CE-C-O   70.0   117.5
CE-C-N   80.0   118.0
CE-N-C   50.0   118.5
CE-N-H   30.0   118.0

DIHE
X-N-CE-X  0.5 180.0 2.0
X-CE-C-X  0.5 180.0 2.0
N-CE-C-O  0.9 180.0 2.0
HE-CE-C-N 0.9 180.0 2.0

IMPROPER

NONBON
HE          1.3870  0.0157             Veenstra et al JCC,8,(1992),963
CE          1.9080  0.1094             Spellmeyer
