# Supplementary material for: Modeling the Initiation Phase of the Catalytic Cycle in the Glycyl-Radical Enzyme Benzylsuccinate Synthase
Source: J Phys Chem B. 2024 Jun 7;128(24):5823–39. doi: 10.1021/acs.jpcb.4c01237 (PMC11194802; doi:10.1021/acs.jpcb.4c01237)
Supplement: Supplementary file 3 — jp4c01237_si_003.zip [file jp4c01237_si_003.zip › GLR.prepi]

    0    0    2

This is radical Gly - charges are as in glycine with exception of charges in CE and HE atoms 
molecule.res
GLR   INT  0
CORRECT     OMIT DU   BEG
  0.0000
   1  DUMM  DU    M    0  -1  -2     0.000      .0        .0      .00000
   2  DUMM  DU    M    1   0  -1     1.449      .0        .0      .00000
   3  DUMM  DU    M    2   1   0     1.523   111.21       .0      .00000
   4  N     N     M    3   2   1     1.540   111.208  -180.000 -0.374282
   5  H     H     E    4   3   2     1.031   103.637  -149.723  0.253981
   6  CA    CE    M    4   3   2     1.376    84.954    92.677 -0.039990
   7  HA1   HE    E    6   4   3     1.071   119.045   -77.167  0.088859
   8  C     C     M    6   4   3     1.462   114.012   102.739  0.580584
   9  O     O     E    8   6   4     1.357   117.460     0.068 -0.509157


LOOP

IMPROPER
    C  HA1   CA    N

DONE
STOP
