# Supplementary material for: Modeling the Initiation Phase of the Catalytic Cycle in the Glycyl-Radical Enzyme Benzylsuccinate Synthase
Source: J Phys Chem B. 2024 Jun 7;128(24):5823–39. doi: 10.1021/acs.jpcb.4c01237 (PMC11194802; doi:10.1021/acs.jpcb.4c01237)
Supplement: Supplementary file 3 — jp4c01237_si_003.zip [file jp4c01237_si_003.zip › toluen.frcmod]

remark goes here
MASS

BOND

ANGLE

DIHE

IMPROPER
ca-ca-ca-ha         1.1          180.0         2.0          General improper torsional angle (2 general atom types)

NONBON
