# Supplementary material for: Modeling the Initiation Phase of the Catalytic Cycle in the Glycyl-Radical Enzyme Benzylsuccinate Synthase
Source: J Phys Chem B. 2024 Jun 7;128(24):5823–39. doi: 10.1021/acs.jpcb.4c01237 (PMC11194802; doi:10.1021/acs.jpcb.4c01237)
Supplement: Supplementary file 3 — jp4c01237_si_003.zip [file jp4c01237_si_003.zip › toluen.mol2]

@<TRIPOS>MOLECULE
TOL
   15    15     1     0     0
SMALL
bcc


@<TRIPOS>ATOM
      1 C         -26.4520  -19.1080   12.0040 c3        1 TOL      -0.376516 
      2 C1        -26.8790  -19.8620   13.2340 ca        1 TOL       0.259416 
      3 C2        -27.9140  -19.3670   14.0180 ca        1 TOL      -0.230735 
      4 C3        -28.3160  -20.0540   15.1560 ca        1 TOL      -0.101880 
      5 C4        -27.6780  -21.2360   15.5100 ca        1 TOL      -0.143676 
      6 C5        -26.6430  -21.7330   14.7270 ca        1 TOL      -0.101880 
      7 C6        -26.2430  -21.0460   13.5880 ca        1 TOL      -0.230735 
      8 H8        -25.6340  -19.6390   11.5170 hc        1 TOL       0.104020 
      9 H9        -26.1190  -18.1100   12.2870 hc        1 TOL       0.104020 
     10 H10       -27.2930  -19.0280   11.3160 hc        1 TOL       0.104020 
     11 H11       -28.4110  -18.4380   13.7390 ha        1 TOL       0.130774 
     12 H12       -29.1300  -19.6670   15.7690 ha        1 TOL       0.116946 
     13 H13       -27.9900  -21.7750   16.4040 ha        1 TOL       0.118507 
     14 H14       -26.1450  -22.6620   15.0070 ha        1 TOL       0.116946 
     15 H15       -25.4320  -21.4350   12.9730 ha        1 TOL       0.130774 
@<TRIPOS>BOND
     1    1    2 1   
     2    1    8 1   
     3    1    9 1   
     4    1   10 1   
     5    2    3 ar  
     6    2    7 ar  
     7    3    4 ar  
     8    3   11 1   
     9    4    5 ar  
    10    4   12 1   
    11    5    6 ar  
    12    5   13 1   
    13    6    7 ar  
    14    6   14 1   
    15    7   15 1   
@<TRIPOS>SUBSTRUCTURE
     1 TOL         1 TEMP              0 ****  ****    0 ROOT
